# Supplementary material for: The emerging GII.P16-GII.4 Sydney 2012 norovirus lineage is circulating worldwide, arose by late-2014 and contains polymerase changes that may increase virus transmission
Source: PLoS One. 2017 Jun 29;12(6):e0179572. doi: 10.1371/journal.pone.0179572 (PMC5491022; doi:10.1371/journal.pone.0179572)
Supplement: S1 File — This alignment was used to reconstruct the GII.P16 phylogenetic tree in Fig 1. (FASTA) [file pone.0179572.s001.fasta]

>LC147165.1_Hu_GIIP16_GII2_Japan_2010.5
------------------------------------------------------------
------------------------------------------------------------
------------------------------------------------------------
------------------------------------------------------------
------------------------------------------------------------
------------------------------------------------------------
------------------------------------------------------------
------------------------------------------------------------
------------------------------------------------------------
------------------------------------------------------------
------------------------------------------------------------
------------------------------------------------------------
------------------------------------------------------------
------------------------------------------------------------
------------------------------------------------------------
------------------------------------------------------------
------------------------------------------------------------
--------------GATCGTCAGCACCGATATAAAATTGGACCCTGAAAAGTTAACCACC
AAATTGAGGGAGTATGGTCTAAAACCAACTCGCCCAGACAAAACCGAGGGGCCCCTGATC
ATCAGTGAGGATTTGGACGGTCTCACCTTCCTCCGGAGGACGGTTTCTCGTGACCCAGCC
GGTTGGTTTGGAAAGTTAGATCAAAGTTCAATACTAAGGCAGATGTATTGGACTAGAGGA
CCAAACCATGAAGACCCCAATGAGACAATGATACCCCACTCTCAAAGACCCATACAGCTC
ATGGCACTGCTTGGTGAGGCCTCCCTTCACGGACCCTCTTTCTATAGCAAGATTAGTAAA
TTGGTCATAACTGAACTTAAAGAAGGTGGGATGGACTTTTACGTGCCAAGACAGGAACCC
ATGTTCAGATGGATGAGGTTTTCTGACTTGAGCACGTGGGAGGGCGATCGCAATCTGGCT
CCCAGTTTTGTGAATGAAGATGGCGTCGAA
>LC147166.1_Hu_GIIP16_GII2_Japan_2010.5
------------------------------------------------------------
------------------------------------------------------------
------------------------------------------------------------
------------------------------------------------------------
------------------------------------------------------------
------------------------------------------------------------
------------------------------------------------------------
------------------------------------------------------------
------------------------------------------------------------
------------------------------------------------------------
------------------------------------------------------------
------------------------------------------------------------
------------------------------------------------------------
------------------------------------------------------------
------------------------------------------------------------
------------------------------------------------------------
------------------------------------------------------------
--------------GATCGTCAGCACCGATATAAAATTGGACCCTGAAAAGTTAACCACC
AAATTGAGGGAGTATGGTCTAAAACCAACTCGCCCAGACAAAACCGAGGGGCCCCTGATC
ATCAGTGAGGATTTGGACGGTCTCACCTTCCTCCGGAGGACGGTTTCTCGTGACCCAGCC
GGTTGGTTTGGAAAGTTAGATCAAAGTTCAATACTAAGGCAGATGTATTGGACTAGAGGA
CCAAACCATGAAGACCCCAATGAGACAATGATACCCCACTCTCAAAGACCCATACAGCTC
ATGGCACTGCTTGGTGAGGCCTCCCTTCACGGACCCTCTTTCTATAGCAAGATTAGTAAA
TTGGTCATAACTGAACTTAAAGAAGGTGGGATGGACTTTTACGTGCCAAGACAGGAACCC
ATGTTCAGATGGATGAGGTTTTCTGACTTGAGCACGTGGGAGGGCGATCGCAATCTGGCT
CCCAGTTTTGTGAATGAAGATGGCGTCGAA
>LC147167.1_Hu_GIIP16_GII2_Japan_2010.5
------------------------------------------------------------
------------------------------------------------------------
------------------------------------------------------------
------------------------------------------------------------
------------------------------------------------------------
------------------------------------------------------------
------------------------------------------------------------
------------------------------------------------------------
------------------------------------------------------------
------------------------------------------------------------
------------------------------------------------------------
------------------------------------------------------------
------------------------------------------------------------
------------------------------------------------------------
------------------------------------------------------------
------------------------------------------------------------
------------------------------------------------------------
--------------GATCGTCAGCACCGACATAAAATTGGACCCTGAAAAGTTAACCACC
AAATTGAGGGAGTATGGTCTAAAACCAACTCGCCCAGACAAAACCGAGGGGCCCCTGATC
ATCAGTGAGGATTTGGACGGTCTCACCTTCCTCCGGAGGACGGTTTCTCGTGACCCAGCC
GGTTGGTTTGGAAAGTTAGATCAAAGCTCAATACTAAGGCAGATGTATTGGACTAGAGGA
CCAAACCATGAAGACCCCAATGAGACAATGGTACCCCACTCTCAAAGACCCATACAGCTC
ATGGCACTGCTTGGTGAGGCCTCCCTTCACGGACCCTCTTTCTACAGCAAGATTAGTAAA
TTGGTCATAACTGAACTTAAAGAAGGTGGGATGGACTTTTACGTGCCAAGACAGGAACCC
ATGTTCAGATGGATGAGGTTTTCTGACTTGAGCACGTGGGAGGGCGATCGCAATCTGGCT
CCCAGTTTTGTGAATGAAGATGGCGTCGAA
>LC147192.1_Hu_GIIP16_GII2_Japan_2011.5
------------------------------------------------------------
------------------------------------------------------------
------------------------------------------------------------
------------------------------------------------------------
------------------------------------------------------------
------------------------------------------------------------
------------------------------------------------------------
------------------------------------------------------------
------------------------------------------------------------
------------------------------------------------------------
------------------------------------------------------------
------------------------------------------------------------
------------------------------------------------------------
------------------------------------------------------------
------------------------------------------------------------
------------------------------------------------------------
------------------------------------------------------------
--------------GATTGTCAGCACCGATATAAAATTGGACCCTGAAAAGTTAACCACC
AAATTGAAGGAGTATGGCCTGAAACCAACTCGCCCAGACAAAACCGAGGGACCCCTGATC
ATCAGTGAGGATTTGAATGGACTCACTTTCCTCCGGAGGACGGTGACTCGTGACCCAGCT
GGTTGGTTTGGAAAATTGGACCAAAGCTCAATATTGAGGCAGATGTACTGGACTAGAGGA
CCAAATCATGAAGACCCCAATGAGACAATGATACCCCACTCTCAAAGACCCATACAGCTC
ATGGCACTGCTTGGTGAGGCCTCCCTTCACGGACCCTCTTTCTACAGCAAAATCAGTAAA
TTGGTCATAACTGAACTCAAAGAAGGTGGGATGGACTTTTACGTGCCAAGACAGGAACCC
ATGTTCAGATGGATGAGGTTTTCTGACTTGAGCACGTGGGAGGGCGATCGCAATCTGGCT
CCCAATTTTGTGAATGAAGATGGCGTCGAA
>LC147193.1_Hu_GIIP16_GII2_Japan_2011.5
------------------------------------------------------------
------------------------------------------------------------
------------------------------------------------------------
------------------------------------------------------------
------------------------------------------------------------
------------------------------------------------------------
------------------------------------------------------------
------------------------------------------------------------
------------------------------------------------------------
------------------------------------------------------------
------------------------------------------------------------
------------------------------------------------------------
------------------------------------------------------------
------------------------------------------------------------
------------------------------------------------------------
------------------------------------------------------------
------------------------------------------------------------
--------------GATTGTCAGCACCGATATAAAATTGGACCCTGAAAAGTTAACCACC
AAATTGAAGGAGTATGGCCTGAAGCCAACTCGCCCAGACAAAACCGAGGGACCCCTGGTC
ATCAGTGAGGATTTGAATGGACTCACTTTCCTCCGGAGGACGGTGACTCGTGACCCAGCT
GGCTGGTTTGGAAAATTGGACCAAAGTTCAATATTGAGGCAGATGTACTGGACTAGAGGA
CCAAATCATGAAGACCCCAATGAGACAATGATACCCCACTCTCAAAGACCCATACAGCTC
ATGGCACTGCTTGGTGAGGCCTCCCTTCACGGACCCTCTTTCTACAGCAAAATCAGTAAA
TTGGTCATAACTGAACTCAAAGAAGGTGGGATGGACTTTTACGTGCCAAGACAGGAACCC
ATGTTCAGATGGATGAGGTTTTCTGACTTGAGCACGTGGGAGGGCGATCGCAATCTGGCT
CCCAATTTTGTGAATGAAGATGGCGTCGAA
>LC147194.1_Hu_GIIP16_GII2_Japan_2011.5
------------------------------------------------------------
------------------------------------------------------------
------------------------------------------------------------
------------------------------------------------------------
------------------------------------------------------------
------------------------------------------------------------
------------------------------------------------------------
------------------------------------------------------------
------------------------------------------------------------
------------------------------------------------------------
------------------------------------------------------------
------------------------------------------------------------
------------------------------------------------------------
------------------------------------------------------------
------------------------------------------------------------
------------------------------------------------------------
------------------------------------------------------------
--------------GATTGTCAGCACCGATATAAAATTGGACCCTGAAAAGTTAACCACC
AAATTGAAGGAGTATGGCCTGAAACCAACTCGCCCAGACAAAACCGAGGGACCCCTGATC
ATCAGTGAGGATTTGAATGGACTCACTTTCCTCCGGAGGACGGTGACTCGTGACCCAGCT
GGCTGGTTTGGAAAATTGGACCAAAGCTCAATATTGAGGCAGATGTACTGGACTAGAGGA
CCAAATCATGAAGACCCCAATGAGACAATGATACCCCACTCTCAAAGACCCATACAGCTC
ATGGCACTGCTTGGTGAGGCCTCCCTTCACGGACCCTCTTTCTACAGCAAAATCAGTAAA
TTGGTCATAACTGAACTCAAAGAAGGTGGGATGGACTTTTACGTGCCAAGACAGGAACCC
ATGTTCAGATGGATGAGGTTTTCTGACTTGAGCACGTGGGAGGGCGATCGCAATCTGGCT
CCCAATTTTGTGAATGAAGATGGCGTCGAA
>LC147210.1_Hu_GIIP16_GII2_Japan_2012.5
------------------------------------------------------------
------------------------------------------------------------
------------------------------------------------------------
------------------------------------------------------------
------------------------------------------------------------
------------------------------------------------------------
------------------------------------------------------------
------------------------------------------------------------
------------------------------------------------------------
------------------------------------------------------------
------------------------------------------------------------
------------------------------------------------------------
------------------------------------------------------------
------------------------------------------------------------
------------------------------------------------------------
------------------------------------------------------------
------------------------------------------------------------
--------------GATTGTCAGCACTGATATAAAACTGGACCCTGAAAAGTTAACCACC
AAATTGAAGGAGTATGGCCTGAAACCAACTCGCCCAGACAAAACCGAGGGACCCCTGATC
ATCAGTGAGGATTTGAATGGACTCACTTTCCTCCGGAGGACGGTGACTCGTGACCCAGCT
GGCTGGTTTGGAAAATTGGACCAAAGCTCAATATTGAGGCAGATGTACTGGACTAGAGGA
CCAAATCATGAAGACCCCAATGAGACAATGATACCCCACTCTCAAAGACCCATACAGCTC
ATGGCACTGCTTGGTGAGGCCTCCCTTCACGGACCCTCTTTCTACAGCAAAATCAGTAAA
TTGGTCATAACTGAACTCAAAGAAGGTGGGATGGACTTTTACGTGCCAAGACAGGAACCC
ATGTTCAGGTGGATGAGGTTTTCTGACTTGAGCACGTGGGAGGGCGATCGCAATCTGGCT
CCCAATTTTGTGAATGAAGATGGCGTCGAA
>LC147211.1_Hu_GIIP16_GII2_Japan_2012.5
------------------------------------------------------------
------------------------------------------------------------
------------------------------------------------------------
------------------------------------------------------------
------------------------------------------------------------
------------------------------------------------------------
------------------------------------------------------------
------------------------------------------------------------
------------------------------------------------------------
------------------------------------------------------------
------------------------------------------------------------
------------------------------------------------------------
------------------------------------------------------------
------------------------------------------------------------
------------------------------------------------------------
------------------------------------------------------------
------------------------------------------------------------
--------------GATTGTCAGCACTGATATAAAACTGGACCCTGAAAAGTTAACCACC
AAATTGAAGGAGTATGGCCTGAAACCAACTCGCCCAGACAAAACCGAGGGACCCCTGATC
ATCAGTGAGGATTTGAATGGACTCACTTTCCTCCGGAGGACGGTGACTCGTGACCCAGCT
GGCTGGTTTGGAAAATTGGACCAAAGCTCAATATTGAGGCAGATGTACTGGACTAGAGGA
CCAAATCATGAAGACCCCAATGAGACAATGATACCCCACTCTCAAAGACCCATACAGCTC
ATGGCACTGCTTGGTGAGGCCTCCCTTCACGGACCCTCTTTCTACAGCAAAATCAGTAAA
TTGGTCATAACTGAACTCAAAGAAGGTGGGATGGACTTTTACGTGCCAAGACAGGAACCC
ATGTTCAGGTGGATGAGGTTTTCTGACTTGAGCACGTGGGAGGGCGATCGCAATCTGGCT
CCCAATTTTGTGAATGAAGATGGCGTCGAA
>LC147218.1_Hu_GIIP16_GII2_Japan_2012.5
------------------------------------------------------------
------------------------------------------------------------
------------------------------------------------------------
------------------------------------------------------------
------------------------------------------------------------
------------------------------------------------------------
------------------------------------------------------------
------------------------------------------------------------
------------------------------------------------------------
------------------------------------------------------------
------------------------------------------------------------
------------------------------------------------------------
------------------------------------------------------------
------------------------------------------------------------
------------------------------------------------------------
------------------------------------------------------------
------------------------------------------------------------
--------------GATTGTCAGCACTGATATAAAACTGGACCCTGAAAAGTTAACCACC
AAATTGAAGGAGTATGGCCTGAAACCAACTCGCCCAGACAAAACCGAGGGACCCCTGATC
ATCAGTGAGGATTTGAATGGACTCACTTTCCTCCGGAGGACGGTGACTCGTGACCCAGCT
GGCTGGTTTGGAAAATTGGACCAAAGCTCAATATTGAGGCAGATGTACTGGACTAGAGGA
CCAAATCATGAAGACCCCAATGAGACAATGATACCCCACTCTCAAAGACCCATACAGCTC
ATGGCACTGCTTGGTGAGGCCTCCCTTCACGGACCCTCTTTCTACAGCAAAATCAGTAAA
TTGGTCATAACTGAACTCAAAGAAGGTGGGATGGACTTTTACGTGCCAAGACAGGAACCC
ATGTTCAGGTGGATGAGGTTTTCTGACTTGAGCACGTGGGAGGGCGATCGCAATCTGGCT
CCCAATTTTGTGAATGAAGATGGCGTCGAA
>AB810008.1_Hu_GIIP16__Nepal_2010.5
------------------------------------------------------------
------------------------------------------------------------
------------------------------------------------------------
------------------------------------------------------------
------------------------------------------------------------
------------------------------------------------------------
------------------------------------------------------------
------------------------------------------------------------
------------------------------------------------------------
------------------------------------------------------------
------------------------------------------------------------
------------------------------------------------------------
------------------------------------------------------------
------------------------------------------------------------
------------------------------------------------------------
------------------------------------------------------------
----------TCACCAAACTGTCCCCTGACATTGTACAGGCAAATTCCATGTTCTCATTT
TACGGTGATGACGAGATTGTCAGCACCGATATAAAATTGGACCCTGAAAAGTTAACCACC
AAATTGAAGGAGTACGGCCTGAAACCAACTCGCCCAGACAAAACCGAGGGACCCCTGATC
ATCAGTGAGGATTTGAACGGACTCACTTTCCTCCGGAGGACAGTGACTCGCGACCCAGCT
GGCTGGTTTGGAAAATTGGACCAAAGCTCAATATTGAGGCAGATGTACTGGACTAGAGGA
CCAAATCATGAAGACCCCAACGAGACAATGATACCCCACTCTCAAAGACCCATACAGCTC
ATGGCACTGCTTGGTGAGGCCTCCCTTCACGGACCCTCTTTCTACAGCAAAATTAGTAAA
TTGGTCATAACTGAACTCAAAGAAGGTGGGATGGACTTTTACGTGCCAAGGCAGGAACCC
ATGTTCAGGTGGATGAGGTTTTCTGACTTGA-----------------------------
------------------------------
>AB809991.1_Hu_GIIP16_GII13_Nepal_2009.5
------------------------------------------------------------
------------------------------------------------------------
------------------------------------------------------------
------------------------------------------------------------
------------------------------------------------------------
------------------------------------------------------------
------------------------------------------------------------
------------------------------------------------------------
------------------------------------------------------------
------------------------------------------------------------
------------------------------------------------------------
------------------------------------------------------------
------------------------------------------------------------
------------------------------------------------------------
------------------------------------------------------------
------------------------------------------------------------
----------TCACCAAACTGTCCCCTGACATTGTACAGGCAAATTCCATGTTCTCATTT
TACGGTGATGACGAGATTGTCAGCACCGATATAAAATTGGACCCTGAAAAGTTAACCACC
AAATTGAAGGAGTACGGCCTGAAACCAACTCGCCCAGACAAAACCGAGGGACCCCTGATC
ATCAGTGAGGATTTGAACGGACTCACTTTCCTCCGGAGGACGGTGACTCGTGACCCAGCT
GGCTGGTTTGGAAAATTGGACCAAAGCTCAATATTGAGGCAGATGTACTGGACTAGAGGA
CCAAATCATGAAGACCCCAATGAGACAATGATACCCCACTCTCAAAGACCCATACAACTC
ATGGCACTGCTTGGTGAGGCCTCCCTTCACGGACCCTCTTTCTACAGCAAAATTAGTAAA
TTGGTTATAACTGAACTCAAAGAAGGTGGGATGGACTTTTACGTGCCAAGGCAGGAACCC
ATGTTCAGGTGGATGAGGTTTTCTGACTTGAGCACGTGGGAGGGCGATCGCAATCTGGCT
CCCAATTTTGTGAATGAAGATGGCGTCGAA
>KC110857.1_Hu_GIIP16_GII2_SK_2011.89863013699
------------------------------------------------------------
------------------------------------------------------------
------------------------------------------------------------
------------------------------------------------------------
------------------------------------------------------------
------------------------------------------------------------
------------------------------------------------------------
------------------------------------------------------------
------------------------------------------------------------
------------------------------------------------------------
------------------------------------------------------------
------------------------------------------------------------
------------------------------------------------------------
------------------------------------------------------------
------------------------------------------------------------
------------------------------------------------------------
------GAAGTCTCCAATCTGTCTCTTGACATCGTGCAGGCAAATTCTATGTTCTCATTT
TACGGTGATGACGAGATCGTCAGCACCGATATAAAATTGGACCCTGAAAAGTTAACCACC
AAATTGAGGGAGTATGGTCTAAAACCAACTCGCCCAGACAAAACCGAGGGGCCCTTGATC
ATCAGTGAGGATTTGGACGGTCTCACCTTCCTCCGGAGGACGGTTTCTCGTGACCCAGCT
GGTTGGTTTGGAAAGTTAGATCAAAGCTCAATACTAAGGCAGATGTATTGGACCAGAGGA
CCAAACCATGAAGACCCCAATGAGACAATGATACCCCACTCTCAAAGACCCATACAGCTC
ATGGCACTGCTTGGTGAGGCCTCCCTTCACGGACCCTCTTTCTACAGCAAGATTAGTAAA
TTGGTCATAACTGAACTCAAAGAAGGTGGGATGGACTTTTACGTGCCAAGACAGGAACCC
ATGTTCAGATGGATGAGGTTTTCTGACTTGAGCACGTGGGAGGGCGATCGCAATCTGGCT
CCCAGTTTTGTGAATGAAGATGGCGTCGAA
>KM461698.1_Hu_GIIP16_GII13_Taiwan_2014.04383561644
------------------------------------------------------------
------------------------------------------------------------
------------------------------------------------------------
------------------------------------------------------------
------------------------------------------------------------
------------------------------------------------------------
------------------------------------------------------------
------------------------------------------------------------
------------------------------------------------------------
------------------------------------------------------------
------------------------------------------------------------
------------------------------------------------------------
------------------------------------------------------------
------------------------------------------------------------
------------------------------------------------------------
------------------------------------------------------------
------GAAGTCACCAAACTGTCCCGTGACATTGTACAGGCAAATTCCATGTTCTCATTT
TACGGTGATGACGAGATTGTCAGCACCGATATAAAATTGGACCCTGAAAAGTTAACCACC
AAATTGAAGGAGTACGGCCTGAAACCAACTCGCCCAGACAAAACCGAGGGACCCCTGATC
ATCAGTGAGGATCTGAACGGACTTACTTTCCTCCGGAGGACGGTGACTCGTGACCCAGCT
GGCTGGTTTGGAAAATTGGACCAAAGCTCAATATTGAGGCAGATGTACTGGACTAGAGGA
CCAAATCATGAAGACCCCAATGAGACAATGATACCCCACTCTCAAAGACCCATACAGCTC
ATGGCACTGCTTGGTGAGGCCTCCCTTCACGGACCCTCTTTTTACAGCAAAATTAGTAAG
TTGGTCATAACTGAACTCAAAGAAGGTGGGATGGACTTTTACGTGCCAAGGCAGGAACCC
ATGTTCAGGTGGATGAGGTTTTCTGACTTGAGCACGTGGGAGGGCGATCGCAATCTGGCT
CCCAATTTTGTGAATGAAGATGGCGTCGAA
>AB810000.1_Hu_GIIP16_GII13_Nepal_2010.5
------------------------------------------------------------
------------------------------------------------------------
------------------------------------------------------------
------------------------------------------------------------
------------------------------------------------------------
------------------------------------------------------------
------------------------------------------------------------
------------------------------------------------------------
------------------------------------------------------------
------------------------------------------------------------
------------------------------------------------------------
------------------------------------------------------------
------------------------------------------------------------
------------------------------------------------------------
------------------------------------------------------------
------------------------------------------------------------
----CTGAAGTCACCAAACTGTCCCCTGACATTGTACAGGCAAATTCCATGTTCTCATTT
TACGGTGATGACGAGATTGTCAGCACCGATATAAAATTGGACCCTGAAAAGTTAACCACC
AAATTGAAGGAGTACGGCCTGAAACCAACTCGCCCAGACAAAACCGAGGGACCCCTGATC
ATCAGTGAGGATTTGAACGGACTCACTTTCCTCCGGAGGACGGTGACTCGTGACCCAGCT
GGCTGGTTTGGAAAATTGGACCAAAGCTCAATATTGAGGCAGATGTACTGGACTAGAGGA
CCAAATCATGAAGACCCCAATGAGACAATGATACCCCACTCTCAAAGACCCATACAACTC
ATGGCACTGCTTGGTGAGGCCTCCCTTCACGGACCCTCTTTCTACAGCAAAATTAGTAAA
TTGGTTATAACTGAACTCAAAGAAGGTGGGATGGACTTTTACGTGCCAAGGCAGGAACCC
ATGTTCAGGTGGATGAGGTTTTCTGACTTGAGCACGTGGGAGGGCGATCGCAATCTGGCT
CCCAATTTTGTGAATGAAGATGGCGTCGAA
>AB112308.1_Hu_GIIP16_GII1_Japan_2001.12465753425
------------------------------------------------------------
------------------------------------------------------------
------------------------------------------------------------
------------------------------------------------------------
------------------------------------------------------------
------------------------------------------------------------
------------------------------------------------------------
------------------------------------------------------------
------------------------------------------------------------
------------------------------------------------------------
------------------------------------------------------------
------------------------------------------------------------
------------------------------------------------------------
------------------------------------------------------------
------------------------------------------------------------
------------------------------------------CTGTTGACTCTCTGTGCT
TTGTCTGAAGTCACCAACCTGTCCCCTGACATCGTGCAGGCAAATTCCATGTTCTCATTT
TACGGTGATGACGAGATCGTCAGCACCGATATAAAATTAGACCCTGAAAAGTTAACCACC
AAATTGAGGGAGTATGGTCTGAAACCAACCCGCCCAGACAAAACCGAGGGACCTCTGATC
ATCAGTGAGGATTTGAATGGACTCACCTTCCTCCGGAGGACAGTTTCTCGTGACCCAGCT
GGCTGGTTTGGGAAGTTAGACCAAAGCTCGATACTGAGGCAGATGTATTGGACCAGAGGA
CCAAACCATGAAGACCCCAATGAAACAATGATACCCCACTCTCAAAGACCCATACAGCTC
ATGGCACTGCTTGGTGAGGCCTCTCTTCATGGACCCTCTTTCTACAGCAAGATTAGTAAA
TTGGTCATAACTGAACTCAAAGAAGGTGGGATGGATTTTTACGTGCCAAGGCAGGAACCT
ATGTTCAGGTGGATGAGGTTTTCTGACTTGAGCTCGTGGGAGGGCGATCGCAATCTGGCT
CCCAGTTTTGTGAATGAAGATGGCGTCGAA
>FJ383876.1_Hu_GIIP16_GII5_Russia_2005.5
------------------------------------------------------------
------------------------------------------------------------
------------------------------------------------------------
------------------------------------------------------------
------------------------------------------------------------
------------------------------------------------------------
------------------------------------------------------------
------------------------------------------------------------
------------------------------------------------------------
------------------------------------------------------------
------------------------------------------------------------
------------------------------------------------------------
------------------------------------------------------------
------------------------------------------------------------
------------------------------------------------------------
----------------------------------------GGCTACTGACTCTTTGTGCT
GTGTCTGAAGTCACCAACCTGTCCCCTGACATCGTACAGGCAAACTCCATGTTCTCGTTC
TACGGTGATGACGAGATTGTCAGCACCGATATAAAATTAGACCCTGAAAAGTTAACTACC
AAATTGAGGGAGTATGGTCTGAAACCAACCCGCCCAGACAAAACTGAGGGACCCCTGATC
ATCAGTGAGGATCTGGACGGACTCACCTTCCTCCGGAGGACAGTTTCCCGTGACCCGGCT
GGTTGGTTTGGAAAGTTAGACCAGAGCTCAATACTAAGGCAGATGTATTGGACCAGAGGA
CCAAACCATGAAGATCCCAATGAAACAATGATACCCCATTCTCAAAGACCCATACAACTC
ATGGCACTGCTTGGCGAGGCCTCCCTTCACGGACCCTCTTTCTATAACAAGATTAGTAAA
TTGGTCATAACTGAACTCAAAGAAGGTGGGATGGATTTTTACGTGCCAAGGCAGGAACCT
ATGTTCAGGTGGATGAGGTTTTCTGACTTGAGCACGTGGGAGGGCGATCGCAATCTGGCT
CCCAGTTTTGTGAATGAAGATGGCGTCGAA
>AB757792.1_Hu_GIIP16_GII16_India_2011.46575342466
------------------------------------------------------------
------------------------------------------------------------
------------------------------------------------------------
------------------------------------------------------------
------------------------------------------------------------
------------------------------------------------------------
------------------------------------------------------------
------------------------------------------------------------
------------------------------------------------------------
------------------------------------------------------------
------------------------------------------------------------
------------------------------------------------------------
------------------------------------------------------------
------------------------------------------------------------
------------------------------------------------------------
--------------------------------------CTGGGTGCTAACCCTCTGTGCC
TTGTCTGAAGTCACCAAACTGGCCCCTGACATTGTTCAGTCAAATTCCATGTTTTCATTT
TACGGTGATGACGAGATTGTCAGCACCGATATAAAATTGGACCCTGAAAAGTTAACCACC
AAATTGAAGGAGTACGGCCTGAAACCAACTCGCCCAGACAAAACCGAGGGACCCCTGATC
ATCAGTGAGGACTTGAACGGACTCACTTTCCTCCGGAGGACGGTGACTCGTGACCCAGCT
GGCTGGTTTGGAAAATTGGACCAAAGCTCAATATTGAGGCAGATGTACTGGACTAGAGGA
CCAAATCATGAAGACCCCAATGAGACAATGATTCCCCACTCTCAAAGACCCATACAGCTC
ATGGCACTGCTTGGTGAGGAATCCCTTCACGGACCTTCTTTTTACAGTAAAATTAGTAAA
TTGGTCATAACTGAACTCAAAGAAGGTGGGATGGATTTTTACGTGCCAAGACAGGAACCT
ATGTTCAGGTGGATGAGGTTTTCTGACTTGAGCACGTGGGAGGGCGATCGCAATCTGGCT
CCCAGTTTTGTGAATGAAGATGGCGTCGAG
>AB809995.1_Hu_GIIP16_GII13_Nepal_2009.5
------------------------------------------------------------
------------------------------------------------------------
------------------------------------------------------------
------------------------------------------------------------
------------------------------------------------------------
------------------------------------------------------------
------------------------------------------------------------
------------------------------------------------------------
------------------------------------------------------------
------------------------------------------------------------
------------------------------------------------------------
------------------------------------------------------------
------------------------------------------------------------
------------------------------------------------------------
------------------------------------------------------------
---------------------TGGAATTCCATCGCACACTGGCTGCTAACCCTCTGTGCC
TTGTCTGAAGTCACCAAACTGTCCCCTGACATTGTACAGGCAAATTCCATGTTCTCATTT
TACGGTGATGACGAGATTGTCAGCACCGATATAAAATTGGACCCTGAAAAGTTAACCACC
AAATTGAAGGAGTACGGCCTGAAACCAACTCGCCCAGACAAAACCGAGGGACCCCTGATC
ATCAGTGAGGATTTGAACGGACTCACTTTCCTCCGGAGGACGGTGACTCGTGACCCAGCT
GGCTGGTTTGGAAAATTGGACCAAAGCTCAATATTGAGGCAGATGTACTGGACTAGAGGA
CCAAATCATGAAGACCCCAATGAGACAATGATACCCCACTCTCAAAGACCCATACAACTC
ATGGCACTGCTTGGTGAGGCCTCCCTTCACGGACCCTCTTTCTACAGCAAAATTAGTAAA
TTGGTTATAACTGAACTCAAAGAAGGTGGGATGGACTTTTACGTGCCAAGGCAGGAACCC
ATGTTCAGGTGGATGAGGTTTTCTGACTTGAGCACGTGGGAGGGCGATCGCAATCTGGCT
CCCAATTTTGTGAATGAAGATGGCGTCGAA
>KP202189.1_Hu_GIIP16_GII2_Australia_2009.72054794521
------------------------------------------------------------
------------------------------------------------------------
------------------------------------------------------------
------------------------------------------------------------
------------------------------------------------------------
------------------------------------------------------------
------------------------------------------------------------
------------------------------------------------------------
------------------------------------------------------------
------------------------------------------------------------
------------------------------------------------------------
------------------------------------------------------------
------------------------------------------------------------
------------------------------------------------------------
------------------------------------------------------------
------------ACCTCCCAGTGGAACTCCATCTCACACTGGCTGCTAACTCTCTGTGCT
TTGTCTGAAGTCACCAATCTGTCTCCTGACATCGTGCAGGCAAATTCCATGTTCTCATTT
TACGGTGATGACGAGATCGTCAGCACCGATATAAAACTGGACCCTGAAAAGTTAACCACC
AAATTGAGGGAGTATGGTCTGAAACCAACTCGCCCAGACAAAACCGAGGGGCCCCTGATC
ATCAGTGAGGACTTGGACGGGCTCACCTTCCTCCGGAGGACGGTTTCTCGTGACCCAGCC
GGTTGGTTTGGGAAGTTAGATCAGAGTTCAATACTAAGGCAGATGTATTGGACTAGAGGA
CCAAACCATGAAGACCCCAATGAGACAATGATACCCCACTCTCAAAGACCCATACAGCTC
ATGGCACTTCTTGGTGAGGCCTCCCTTCACGGACCCTCTTTCTACAGTAAGATTAGTAAA
TTGGTCATAACTGAACTCAAAGAAGGTGGGATGGACTTTTACGTGCCAAGACAGGAACCT
ATGTTCAGATGGATGAGGTTTTCTGACTTGAGCACGTGGGAGGGCGATCGCAATCTGGCT
CCCAGTTTTGTGAATGAAGATGGCGTCGAA
>AB810010.1_Hu_GIIP16__Nepal_2010.5
------------------------------------------------------------
------------------------------------------------------------
------------------------------------------------------------
------------------------------------------------------------
------------------------------------------------------------
------------------------------------------------------------
------------------------------------------------------------
------------------------------------------------------------
------------------------------------------------------------
------------------------------------------------------------
------------------------------------------------------------
------------------------------------------------------------
------------------------------------------------------------
------------------------------------------------------------
------------------------------------------------------------
----------GCACTTCTCAATGGAATTCCATCGCACACTGGCTGCTAACCCTCTGTGCC
TTGTCTGAAGTCACCAAACTGTCCCCTGACATTGTACAGGCAAATTCCATGTTCTCATTT
TACGGTGATGACGAGATTGTCAGCACCGATATAAAATTGGACCCTGAAAAGTTAACCACC
AAATTGAAGGAGTACGGCCTGAAACCAACTCGCCCAGACAAAACCGAGGGACCCCTGATC
ATCAGTGAGGATTTGAACGGACTCACTTTCCTCCGGAGGACAGTGACTCGTGACCCAGCT
GGCTGGTTTGGAAAATTGGACCAAAGCTCAATATTGAGGCAGATGTACTGGACTAGAGGA
CCAAATCATGAAGACCCCAACGAGACAATGATACCCCACTCTCAAAGACCCATACAGCTC
ATGGCACTGCTTGGTGAGGCCTCCCTTCACGGACCCTCTTTCTACAGCAAAATTAGTAAA
TTGGTCATAACTGAACTCAAAGAAGGTGGGATGGACTTTTACGTGCCAAGGCAGGAACCC
ATGTTCAGGTGGATGAGGTTTTCTGACT--------------------------------
------------------------------
>AB809989.1_Hu_GIIP16_GII13_Nepal_2009.5
------------------------------------------------------------
------------------------------------------------------------
------------------------------------------------------------
------------------------------------------------------------
------------------------------------------------------------
------------------------------------------------------------
------------------------------------------------------------
------------------------------------------------------------
------------------------------------------------------------
------------------------------------------------------------
------------------------------------------------------------
------------------------------------------------------------
------------------------------------------------------------
------------------------------------------------------------
------------------------------------------------------------
---------TGCACTTCTCAATGGAATTCCATCGCACACTGGCTGCTAACCCTCTGTGCC
TTGTCTGAAGTCACCAAACTGTCCCCTGACATTGTACAGGCAAATTCCATGTTCTCATTT
TACGGTGATGACGAGATTGTCAGCACCGATATAAAATTGGACCCTGAAAAGTTAACCACC
AAATTGAAGGAGTACGGCCTGAAACCAACTCGCCCAGACAAAACCGAGGGACCCCTGATC
ATCAGTGAGGATTTGAACGGACTCACTTTCCTCCGGAGGACGGTGACTCGTGACCCAGCT
GGCTGGTTTGGAAAATTGGACCAAAGCTCAATATTGAGGCAGATGTACTGGACTAGAGGA
CCAAATCATGAAGACCCCAATGAGACAATGATACCCCACTCTCAAAGACCCATACAACTC
ATGGCACTGCTTGGTGAGGCCTCCCTTCACGGACCCTCTTTCTACAGCAAAATTAGTAAA
TTGGTTATAACTGAACTCAAAGAAGGTGGGATGGACTTTTACGTGCCAAGGCAGGAACCC
ATGTTCAGGTGGATGAGGTTTTCTGACTTGAGCACGTGGGAGGGCGATCGCAATCTGGCT
CCCAATTTTGTGAATGAAGATGGCGTCGAA
>AB809986.1_Hu_GIIP16_GII13_Nepal_2009.5
------------------------------------------------------------
------------------------------------------------------------
------------------------------------------------------------
------------------------------------------------------------
------------------------------------------------------------
------------------------------------------------------------
------------------------------------------------------------
------------------------------------------------------------
------------------------------------------------------------
------------------------------------------------------------
------------------------------------------------------------
------------------------------------------------------------
------------------------------------------------------------
------------------------------------------------------------
------------------------------------------------------------
-----ACCATGCACTTCTCAATGGAATTCCATCGCACACTGGCTGCTAACCCTCTGTGCC
TTGTCTGAAGTCACCAAACTGTCCCCTGACATTGTACAGGCAAATTCCATGTTCTCATTT
TACGGTGATGACGAGATTGTCAGCACCGATATAAAATTGGACCCTGAAAAGTTAACCACC
AAATTGAAGGAGTACGGCCTGAAACCAACTCGCCCAGACAAAACCGAGGGACCCCTGATC
ATCAGTGAGGATTTGAACGGACTCACTTTCCTCCGGAGGACGGTGACTCGTGACCCAGCT
GGATGGTTTGGAAAATTGGACCAAAGCTCAATATTGAGGCAGATGTACTGGACTAGAGGA
CCAAATCATGAAGACCCCAATGAGACAATGATACCCCACTCTCAAAGACCCATACAACTC
ATGGCACTGCTTGGTGAGGCCTCCCTTCACGGACCCTCTTTCTACAGCAAAATTAGTAAA
TTGGTTATAACTGAACTCAAAGAAGGTGGGATGGACTTTTACGTGCCAAGGCAGGAACCC
ATGTTCAGGTGGATGAGGTTTTCTGACTTGAGCACGTGGGAGGGCGATCGCAATCTGGCT
CCCAATTTTGTGAATGAAGATGGCGTCGAA
>AB809988.1_Hu_GIIP16_GII13_Nepal_2009.5
------------------------------------------------------------
------------------------------------------------------------
------------------------------------------------------------
------------------------------------------------------------
------------------------------------------------------------
------------------------------------------------------------
------------------------------------------------------------
------------------------------------------------------------
------------------------------------------------------------
------------------------------------------------------------
------------------------------------------------------------
------------------------------------------------------------
------------------------------------------------------------
------------------------------------------------------------
------------------------------------------------------------
GGTGTACCATGCACTTCTCAATGGAATTCCATCGCACACTGGCTGCTAACCCTCTGTGCC
TTGTCTGAAGTCACCAAACTGTCCCCTGACATTGTACAGGCAAATTCCATGTTCTCATTT
TACGGTGATGACGAGATTGTCAGCACCGATATAAAATTGGACCCTGAAAAGTTAACCACC
AAATTGAAGGAGTACGGCCTGAAACCAACTCGCCCAGACAAAACCGAGGGACCCCTGATC
ATCAGTGAGGATTTGAACGGACTCACTTTCCTCCGGAGGACGGTGACTCGTGACCCAGCT
GGCTGGTTTGGAAAATTGGACCAAAGCTCAATATTGAGGCAGATGTACTGGACTAGAGGA
CCAAATCATGAAGACCCCAATGAGACAATGATACCCCACTCTCAAAGACCCATACAACTC
ATGGCACTGCTTGGTGAGGCCTCCCTTCACGGACCCTCTTTCTACAGCAAAATTAGTAAA
TTGGTTATAACTGAACTCAAAGAAGGTGGGATGGACTTTTACGTGCCAAGGCAGGAACCC
ATGTTCAGGTGGATGAGGTTTTCTGACTTGAGCACGTGGGAGGGCGATCGCAATCTGGCT
CCCAATTTTGTGAATGAAGATGGCGTCGAA
>AB757778.1_Hu_GIIP16_GII13_India_2009.95068493151
------------------------------------------------------------
------------------------------------------------------------
------------------------------------------------------------
------------------------------------------------------------
------------------------------------------------------------
------------------------------------------------------------
------------------------------------------------------------
------------------------------------------------------------
------------------------------------------------------------
------------------------------------------------------------
------------------------------------------------------------
------------------------------------------------------------
------------------------------------------------------------
------------------------------------------------------------
------------------------------------------------------CCCTCT
GGTGTACCATGCACTTCTCAATGGAATTCCATCGCACACTGGCTGCTAACCCTCTGTGCC
TTGTCTGAAGTCACCAAACTGTCCCCTGACATTGTACAGGCAAATTCTATGTTCTCATTT
TACGGTGATGACGAGATTGTCAGCACCGATATAAAATTGGACCCTGAAAAGTTAACCACC
AAATTGAAGGAGTACGGCCTGAAACCAACTCGCCCAGACAAAACCGAGGGACCCCTGATC
ATCAGTGAGGATTTGAACGGACTCACTTTCCTCCGGAGAACGGTGACTCGTGACCCAGCT
GGCTGGTTTGGAAAATTGGACCAAAGCTCAATATTGAGGCAGATGTACTGGACTAGAGGA
CCAAATCATGAAGACCCCAGTGAGACAATGATACCCCACTCTCAAAGACCCATACAGCTC
ATGGCACTGCTTGGTGAGGCCTCCCTTCACGGACCCTCTTTCTACAGCAAAATTAGTAAA
TTGGTCATAACTGAACTCAAAGAAGGTGGGATGGACTTTTACGTGCCAAGGCAGGAACCC
ATGTTCAGGTGGATGAGGTTTTCTGACTTGAGCACGTGGGAGGGCGATCGCAATCTGGCT
CCCAATTTTGTGAATGAAGATGGCGTCGAA
>AB809987.1_Hu_GIIP16_GII13_Nepal_2009.5
------------------------------------------------------------
------------------------------------------------------------
------------------------------------------------------------
------------------------------------------------------------
------------------------------------------------------------
------------------------------------------------------------
------------------------------------------------------------
------------------------------------------------------------
------------------------------------------------------------
------------------------------------------------------------
------------------------------------------------------------
------------------------------------------------------------
------------------------------------------------------------
------------------------------------------------------------
------------------------------------------------------CCCTCT
GGTGTACCATGCACTTCTCAATGGAATTCCATCGCACACTGGCTGCTAACCCTCTGTGCC
TTGTCTGAAGTCACCAAACTGTCCCCTGACATTGTACAGGCAAATTCCATGTTCTCATTT
TACGGTGATGACGAGATTGTCAGCACCGATATAAAATTGGACCCTGAAAAGTTAACCACC
AAATTGAAGGAGTACGGCCTGAAACCAACTCGCCCAGACAAAACCGAGGGACCCCTGATC
ATCAGTGAGGATTTGAACGGACTCACTTTCCTCCGGAGGACGGTGACTCGTGACCCAGCT
GGCTGGTTTGGAAAATTGGACCAAAGCTCAATATTGAGGCAGATGTACTGGACTAGAGGA
CCAAATCATGAAGACCCCAATGAGACAATGATACCCCACTCTCAAAGACCCATACAACTC
ATGGCACTGCTTGGTGAGGCCTCCCTTCACGGACCCTCTTTCTACAGCAAAATTAGTAAA
TTGGTTATAACTGAACTCAAAGAAGGTGGGATGGACTTTTACGTGCCAAGGCAGGAACCC
ATGTTCAGGTGGATGAGGTTTTCTGACTTGAGCACGTGGGAGGGCGATCGCAATCTGGCT
CCCAATTTTGTGAATGAAGATGGCGTCGAA
>AB592964.1_Hu_GIIP16_GII16_India_2009.37534246575
------------------------------------------------------------
------------------------------------------------------------
------------------------------------------------------------
------------------------------------------------------------
------------------------------------------------------------
------------------------------------------------------------
------------------------------------------------------------
------------------------------------------------------------
------------------------------------------------------------
------------------------------------------------------------
------------------------------------------------------------
------------------------------------------------------------
------------------------------------------------------------
------------------------------------------------------------
-----------------------------------------------------CCCCTCT
GGTGTACCATGCACTTCTCAATGGAATTCCATTACACACTGGTTGCTAACCCTCTGTGCC
TTGTCTGAAGTCACCAAACTGTCCCCTGACATTGTACAGGCAAATTCCATGTTCTCATTT
TACGGTGATGACGAGATTGTCAGCACCGATATAAAATTGGACCCTGAAAAGTTAACCACC
AAATTGAAGGAGTACGGCCTGAAACCAACTCGCCCAGACAAAACCGAGGGACCCCTGATC
ATCAGTGAGGATTTGAACGGACTCACTTTCCTCCGGAGGACGGTGACTCGTGACCCAGCT
GGCTGGTTTGGAAAATTGGACCAAAGCTCAATATTGAGGCAGATGTACTGGACTAGAGGA
CCAAATCATGAAGACCCCAATGAGACAATGATACCCCACTCTCAAAGACCCATACAGCTC
ATGGCACTGCTTGGTGAGGCCTCCCTTAACGGACCCTCTTTCTACAGCAAAATTAGTAAA
TTGGTCATAACTGAACTCAAAGAAGGTGGGATGGACTTTTACGTGCCAAGGCAGGAACCC
ATGTTCAGGTGGATGAGGTTTTCTGACTTGAGCACGTGGGAGGGCGATCGCAATCTGGCT
CCCAATTTTGTGAATGAAGATGGCGTCGAG
>AB810012.1_Hu_GIIP16__Nepal_2010.5
------------------------------------------------------------
------------------------------------------------------------
------------------------------------------------------------
------------------------------------------------------------
------------------------------------------------------------
------------------------------------------------------------
------------------------------------------------------------
------------------------------------------------------------
------------------------------------------------------------
------------------------------------------------------------
------------------------------------------------------------
------------------------------------------------------------
------------------------------------------------------------
------------------------------------------------------------
-------------------------------------------------GGCTCCCCTCT
GGTGTACCATGCACTTCTCAATGGAATTCCATCGCACACTGGCTGCTAACCCTCTGTGCC
TTGTCTGAAGTCACCAAACTGTCCCCTGACATTGTACAGGCAAATTCCATGTTCTCATTT
TACGGTGATGACGAGATTGTCAGCACCGATATAAAATTGGACCCTGAAAAGTTAACCACC
AAATTGAAGGAGTACGGCCTGAAACCAACTCGCCCAGACAAAACCGAGGGACCCCTGATC
ATCAGTGAGGATTTGAACGGACTCACTTTCCTCCGGAGGACAGTGACTCGTGACCCAGCT
GGCTGGTTTGGAAAATTGGACCAAAGCTCAATATTGAGGCAGATGTACTGGACTAGAGGA
CCAAATCATGAAGACCCCAACGAGACAATGATACCCCACTCTCAAAGACCCATACAGCTC
ATGGCACTGCTTGGTGAGGCCTCCCTTCACGGACCCTCTTTCTACAGCAAAATTAGTAAA
TTGGTCATAACTGAACTCAAAGAAGGTGGGATGGACTTTTACGTGCCAA-----------
------------------------------------------------------------
------------------------------
>AB810002.1_Hu_GIIP16__Nepal_2010.5
------------------------------------------------------------
------------------------------------------------------------
------------------------------------------------------------
------------------------------------------------------------
------------------------------------------------------------
------------------------------------------------------------
------------------------------------------------------------
------------------------------------------------------------
------------------------------------------------------------
------------------------------------------------------------
------------------------------------------------------------
------------------------------------------------------------
------------------------------------------------------------
------------------------------------------------------------
-------------------------------------------ATGAAGGGCTCCCCTCT
GGTGTACCATGCACTTCTCAATGGAATTCCATCGCACACTGGCTGCTAACCCTCTGTGCC
TTGTCTGAAGTCACCAAACTGTCCCCTGACATTGTACAGGCAAATTCCATGTTCTCATTT
TACGGTGATGACGAGATTGTCAGCACCGATATAAAATTGGACCCTGAAAAGTTAACCACC
AAATTGAAGGAGTACGGCCTGAAACCAACTCGCCCAGACAAAACCGAGGGACCCCTGATC
ATCAGTGAGGATTTGAACGGACTCACTTTCCTCCGGAGGACAGTGACTCGTGACCCAGCT
GGCTGGTTTGGAAAATTGGACCAAAGCTCAATATTGAGGCAGATGTACTGGACTAGAGGA
CCAAATCATGAAGACCCCAACGAGACAATGATACCCCACTCTCAAAGACCCATACAGCTC
ATGGCACTGCTTGGTGAGGCCTCCCTTCACGGACCCTCTTTCTACAGCAAAATTAGTAAA
TTGGTCATAACTGAACTCAAAGAAGGTGGGATGGACTTTTACGTGCCAAGGCAGGAACCC
ATGTTCAGGTGGATGAGGTTTTCTGAC---------------------------------
------------------------------
>AB592965.1_Hu_GIIP16_GII13_India_2009.41917808219
------------------------------------------------------------
------------------------------------------------------------
------------------------------------------------------------
------------------------------------------------------------
------------------------------------------------------------
------------------------------------------------------------
------------------------------------------------------------
------------------------------------------------------------
------------------------------------------------------------
------------------------------------------------------------
------------------------------------------------------------
------------------------------------------------------------
------------------------------------------------------------
------------------------------------------------------------
-------------------------------------------ATGAAGGGCTCCCCCCT
GGTGTACCATGCACTTCTCAATGGAACTCCATCGCACACTGGCTGCTAACCCTCTGTGCC
TTGTCTGAAGTCACCAAACTGTCCCCTGACATTGTACAGGCAAATTCCATGTTCTCATTT
TACGGTGATGACGAGATTGTCAGCACCGATATAAAATTGGACCCTGAAAAGTTAACCACC
AAATTGAAGGAGTACGGCCTGAAACCAACTCGCCCAGACAAAACCGAGGGACCCCTGATC
ATCAGTGAGGATTTGAACGGACTCACTTTCCTCCGGAGGACGGTGACTCGTGACCCAGCT
GGCTGGTTTGGAAAATTGGACCAAAGCTCAATATTGAGGCAGATGTACTGGACTAGAGGA
CCAAATCATGAGGACCCCAATGAGACAATGATACCCCACTCTCAAAGACCCATACAGCTC
ATGGCACTGCTTGGTGAGGCCTCCCTTCACGGACCCTCTTTCTACAGCAAAATTAGTAAA
TTGGTCATAACTGAACTCAAAGAAGGTGGGATGGACTTTTACGTGCCAAGGCAGGAACCC
ATGTTCAGGTGGATGAGGTTTTCTGACTTGAGCACGTGGGAGGGCGATCGCAATCTGGCT
CCCAATTTTGTGAATGAAGATGGCGTCGAA
>KM461697.1_Hu_GIIP16_GII13_Taiwan_2014.20547945205
------------------------------------------------------------
------------------------------------------------------------
------------------------------------------------------------
------------------------------------------------------------
------------------------------------------------------------
------------------------------------------------------------
------------------------------------------------------------
------------------------------------------------------------
------------------------------------------------------------
------------------------------------------------------------
------------------------------------------------------------
------------------------------------------------------------
------------------------------------------------------------
------------------------------------------------------------
------------------------------------TCAATAAATGAAGGGCTCCCCTCT
GGTGTACCATGCACTTCTCAATGGAATTCCATCGCACACTGGCTGCTAACCCTCTGCGCC
TTGTCTGAAGTCACCAAACTGTCCCCTGACATTGTACAGGCAAATTCCATGTTCTCATTT
TACGGTGATGACGAGATTGTCAGCACCGATATAAAATTGGACCCTGAAAAGTTAACCACC
AAATTGAAGGAGTACGGCCTGAAACCAACTCGCCCAGACAAAACCGAGGGACCCCTGATC
ATCAGTGAGGATCTGAACGGACTTACTTTCCTCCGGAGGACGGTGACTCGTGACCCAGCT
GGCTGGTTTGGAAAATTGGACCAAAGCTCAATATTGAGGCAGATGTACTGGACTAGAGGA
CCAAATCATGAAGACCCCAATGAGACAATGATACCCCACTCTCAAAGACCCATACAGCTC
ATGGCACTGCTTGGTGAGGCCTCCCTTCACGGACCCTCTTTCTACAGCAAAATTAGTAAG
TTGGTCATAACTGAACTCAAAGAAGGTGGGATGGACTTTTACGTGCCAAGGCAGGAACCC
ATGTTCAGGTGGATGAGGTTTTCTGACTTGAGCACGTGGGAGGGCGATCGCAATCTGGCT
CCCAATTTTGTGAATGAAGATGGCGTCGAA
>AB809999.1_Hu_GIIP16_GII13_Nepal_2010.5
------------------------------------------------------------
------------------------------------------------------------
------------------------------------------------------------
------------------------------------------------------------
------------------------------------------------------------
------------------------------------------------------------
------------------------------------------------------------
------------------------------------------------------------
------------------------------------------------------------
------------------------------------------------------------
------------------------------------------------------------
------------------------------------------------------------
------------------------------------------------------------
------------------------------------------------------------
----------------------------------TTTCAATAAATGAAGGGCTCCCCTCT
GGTGTACCATGCACTTCTCAATGGAATTCCATCGCACACTGGCTGCTAACCCTCTGTGCC
TTGTCTGAAGTCACCACACTGTCCCCTGACATTGTACAGGCAAATTCCATGTTCTCATTT
TACGGTGATGACGAGATTGTCAGCACCGATATAAAATTGGACCCTGAAAAGTTAACCACC
AAATTGAAGGAGTACGGCCTGAAACCAACTCGCCCAGACAAAACCGAGGGACCCCTGATC
ATCAGTGAGGATTTGAACGGACTCACTTTTCTCCGGAGGACGGTGACTCGTGACCCAGCT
GGCTGGTTTGGAAAATTGGACCAAAGCTCAATATTGAGGCAGATGTACTGGACTAGAGGA
CCAAATCATGAAGACCCCAATGAGACAATGATACCCCACTCTCAAAGACCCATACAACTC
ATGGCACTGCTTGGTGAGGCCTCCCTTCACGGACCCTCTTTCTACAGCAAAATTAGTAAA
TTGGTTATAACTGAACTCAAAGAAGGTGGGATGGACTTTTACGTGCCAAGGCAGGAACCC
ATGTTCAGGTGGATGAGGTTTTCTGACTTGAGCACGTGGGAGGGCGATCGCAATCTGGCT
CCCAATTTTGTGAATGAAGATGGCGTCGAA
>AB809985.1_Hu_GIIP16_GII13_Nepal_2009.5
------------------------------------------------------------
------------------------------------------------------------
------------------------------------------------------------
------------------------------------------------------------
------------------------------------------------------------
------------------------------------------------------------
------------------------------------------------------------
------------------------------------------------------------
------------------------------------------------------------
------------------------------------------------------------
------------------------------------------------------------
------------------------------------------------------------
------------------------------------------------------------
------------------------------------------------------------
------------------------------AAAATTTCAATAAATGAAGGGCTCCCCTCT
GGTGTACCATGCACTTCTCAATGGAATTCCATCGCACACTGGCTGCTAACCCTCTGTGCC
TTGTCTGAAGTCACCAAACTGTCCCCTGACATTGTACAGGCAAATTCCATGTTCTCATTT
TACGGTGATGACGAGATTGTCAGCACCGATATAAAATTGGACCCTGAAAAGTTAACCACC
AAATTGAAGGAGTACGGCCTGAAACCAACTCGCCCAGACAAAACCGAGGGACCCCTGATC
ATCAGTGAGGATTTGAACGGACTCACTTTCCTCCGGAGGACGGTGACTCGTGACCCAGCT
GGCTGGTTTGGAAAATTGGACCAAAGCTCAATATTGAGGCAGATGTACTGGACTAGAGGA
CCAAATCATGAAGACCCCAATGAGACAATGATACCCCACTCTCAAAGACCCATACAACTC
ATGGCACTGCTTGGTGAGGCCTCCCTTCACGGACCCTCTTTCTACAGCAAAATTAGTAAA
TTGGTCATAACTGAACTCAAAGAAGGTGGGATGGACTTTTACGTGCCAAGGCAGGAACCC
ATGTTCAGGTGGATGAGGTTTTCTGACTTGAGCACGTGGGAGGGCGATCGCAATCTGGCT
CCCAATTTTGTGAATGAAGATGGCGTCGAA
>AB809996.1_Hu_GIIP16_GII13_Nepal_2009.5
------------------------------------------------------------
------------------------------------------------------------
------------------------------------------------------------
------------------------------------------------------------
------------------------------------------------------------
------------------------------------------------------------
------------------------------------------------------------
------------------------------------------------------------
------------------------------------------------------------
------------------------------------------------------------
------------------------------------------------------------
------------------------------------------------------------
------------------------------------------------------------
------------------------------------------------------------
----------------------------TTAAAATTTCAATAAATGAAGGGCTCCCCTCT
GGTGTACCATGCACTTCTCAATGGAATTCCATCGCACACTGGCTGCTAACCCTCTGTGCC
TTGTCTGAAGTCACCACACTGTCCCCTGACATTGTACAGGCAAATTCCATGTTCTCATTT
TACGGTGATGACGAGATTGTCAGCACCGATATAAAATTGGACCCTGAAAAGTTAACCACC
AAATTGAAGGAGTACGGCCTGAAACCAACTCGCCCAGACAAAACCGAGGGACCCCTGATC
ATCAGTGAGGATTTGAACGGACTCACTTTTCTCCGGAGGACGGTGACTCGTGACCCAGCT
GGCTGGTTTGGAAAATTGGACCAAAGCTCAATATTGAGGCAGATGTACTGGACTAGAGGA
CCAAATCATGAAGACCCCAATGAGACAATGATACCCCACTCTCAAAGACCCATACAACTC
ATGGCACTGCTTGGTGAGGCCTCCCTTCACGGACCCTCTTTCTACAGCAAAATTAGTAAA
TTGGTTATAACTGAACTCAAAGAAGGTGGGATGGACTTTTACGTGCCAAGGCAGGAACCC
ATGTTCAGGTGGATGAGGTTTTCTGACTTGAGCACGTGGGAGGGCGATCGCAATCTGGCT
CCCAATTTTGTGAATGAAGATGGCGTCGAA
>AB810014.1_Hu_GIIP16_GII13_Nepal_2010.5
------------------------------------------------------------
------------------------------------------------------------
------------------------------------------------------------
------------------------------------------------------------
------------------------------------------------------------
------------------------------------------------------------
------------------------------------------------------------
------------------------------------------------------------
------------------------------------------------------------
------------------------------------------------------------
------------------------------------------------------------
------------------------------------------------------------
------------------------------------------------------------
------------------------------------------------------------
---------------------------TTTAAAATTTCAATAAATGAAGGGCTCCCCTCT
GGTGTACCATGCACTTCTCAATGGAATTCCATCGCACACTGGCTGCTAACCCTCTGTGCC
TTGTCTGAAGTCACCAAACTGTCCCCTGATATTGTACAGGCAAATTCCATGTTCTCATTT
TACGGTGATGACGAGATTGTCAGCACCGATATAAAATTGGACCCTGAAAAGTTAACCACC
AAATTGAAGGAGTACGGCCTGAAGCCAACTCGCCCAGACAAAACCGAGGGACCCCTGATC
ATCAGTGAGGATTTGAACGGACTCACTTTCCTCCGGAGGACGGTGACTCGTGACCCAGCT
GGCTGGTTTGGAAAATTGGACCAAAGCTCAATATTGAGGCAGATGTACTGGACTAGAGGA
CCAAATCATGAAGACCCCAATGAGACAATGATACCCCACTCTCAAAGACCCATACAGCTC
ATGGCACTGCTTGGTGAGGCCTCCCTTCACGGACCCTCTTTCTACAGCAAAATTAGTAAA
TTGGTCATAACTGAACTCAAAGAAGGTGGGATGGACTTTTACGTGCCAAGGCAGGAACCC
ATGTTCAGGTGGATGAGGTTTTCTGACTTGAGCACGTGGGAGGGCGATCGCAATCTGGCT
CCCAATTTTGTGAATGAAGATGGCGTCGAA
>AB809992.1_Hu_GIIP16_GII13_Nepal_2009.5
------------------------------------------------------------
------------------------------------------------------------
------------------------------------------------------------
------------------------------------------------------------
------------------------------------------------------------
------------------------------------------------------------
------------------------------------------------------------
------------------------------------------------------------
------------------------------------------------------------
------------------------------------------------------------
------------------------------------------------------------
------------------------------------------------------------
------------------------------------------------------------
------------------------------------------------------------
-------------------------ACTTTAAAATTTCAATAAATGAAGGGCTCCCCTCT
GGTGTACCATGCACTTCTCAATGGAATTCCATCGCACACTGGCTGCTAACCCTCTGTGCC
TTGTCTGAAGTCACCAAACTGTCCCCTGACATTGTACAGGCAAATTCCATGTTCTCATTT
TACGGTGATGACGAGATTGTCAGCACCGATATAAAATTGGACCCTGAAAAGTTAACCACC
AAATTGAAGGAGTACGGCCTGAAACCAACTCGCCCAGACAAAACCGAGGGACCCCTGATC
ATCAGTGAGGATTTGAACGGACTCACTTTCCTCCGGAGGACGGTGACTCGTGACCCAGCT
GGCTGGTTTGGAAAATTGGACCAAAGCTCAATATTGAGGCAGATGTACTGGACTAGAGGA
CCAAATCATGAAGACCCCAATGAGACAATGATACCCCACTCTCAAAGACCCATACAACTC
ATGGCACTGCTTGGTGAGGCCTCCCTTCACGGACCCTCTTTCTACAGCAAAATTAGTAAA
TTGGTTATAACTGAACTCAAAGAAGGTGGGATGGACTTTTACGTGCCAAGGCAGGAACCC
ATGTTCAGGTGGATGAGGTTTTCTGACTTGAGCACGTGGGAGGGCGATCGCAATCTGGCT
CCCAATTTTGTGAATGAAGATGGCGTCGAA
>AB810006.1_Hu_GIIP16_GII13_Nepal_2010.5
------------------------------------------------------------
------------------------------------------------------------
------------------------------------------------------------
------------------------------------------------------------
------------------------------------------------------------
------------------------------------------------------------
------------------------------------------------------------
------------------------------------------------------------
------------------------------------------------------------
------------------------------------------------------------
------------------------------------------------------------
------------------------------------------------------------
------------------------------------------------------------
------------------------------------------------------------
------------------------GACTTTAAAATTTCAATAAATGAAGGGCTCCCCTCT
GGTGTACCATGCACTTCTCAATGGAATTCCATCGCACACTGGCTGCTAACCCTCTGTGCC
TTGTCTGAAGTCACCAAACTGTCCCCTGACATTGTACAGGCAAATTCCATGTTCTCATTT
TACGGTGATGACGAGATTGTCAGCACCGATATAAAATTGGACCCTGAAAAGTTAACCACC
AAATTGAAGGAGTACGGCCTGAAACCAACTCGCCCAGACAAAACCGAGGGACCCCTGATC
ATCAGTGAGGATTTGAACGGACTCACTTTCCTCCGGAGGACAGTGACTCGTGACCCAGCT
GGCTGGTTTGGAAAATTGGACCAAAGCTCAATATTGAGGCAGATGTACTGGACTAGAGGA
CCAAATCATGAAGACCCCAACGAGACAATGATACCCCACTCTCAAAGACCCATACAGCTC
ATGGCACTGCTTGGTGAGGCCTCCCTTCACGGACCCTCTTTCTACAGCAAAATTAGTAAA
TTGGTCATAACTGAACTCAAAGAAGGTGGGATGGACTTTTACGTGCCAAGGCAGGAACCC
ATGTTCAGGTGGATGAGGTTTTCTGACTTGAGCACGTGGGAGGGCGATCGCAATCTGGCT
CCCAATTTTGTGAATGAAGATGGCGTCGAA
>AB810007.1_Hu_GIIP16_GII13_Nepal_2010.5
------------------------------------------------------------
------------------------------------------------------------
------------------------------------------------------------
------------------------------------------------------------
------------------------------------------------------------
------------------------------------------------------------
------------------------------------------------------------
------------------------------------------------------------
------------------------------------------------------------
------------------------------------------------------------
------------------------------------------------------------
------------------------------------------------------------
------------------------------------------------------------
------------------------------------------------------------
----------------------GAGACTTTAAAATTTCAATAAATGAAGGGCTCCCCTCT
GGTGTACCATGCACTTCTCAATGGAATTCCATCGCACACTGGCTGCTAACCCTCTGTGCC
TTGTCTGAAGTCACCAAACTGTCCCCTGACATTGTACAGGCAAATTCCATGTTCTCATTT
TACGGTGATGACGAGATTGTCAGCACCGATATAAAATTGGACCCTGAAAAGTTAACCACC
AAATTGAAGGAGTACGGCCTGAAACCAACTCGCCCAGACAAAACCGAGGGACCCCTGATC
ATCAGTGAGGATTTGAACGGACTCACTTTCCTCCGGAGGACAGTGACTCGTGACCCAGCT
GGCTGGTTTGGAAAATTGGACCAAAGCTCAATATTGAGGCAGATGTACTGGACTAGAGGA
CCAAATCATGAAGACCCCAACGAGACAATGATACCCCACTCTCAAAGACCCATACAGCTC
ATGGCACTGCTTGGTGAGGCCTCCCTTCACGGACCCTCTTTCTACAGCAAAATTAGTAAA
TTGGTCATAACTGAACTCAAAGAAGGTGGGATGGACTTTTACGTGCCAAGGCAGGAACCC
ATGTTCAGGTGGATGAGGTTTTCTGACTTGAGCACGTGGGAGGGCGATCGCAATCTGGCT
CCCAATTTTGTGAATGAAGATGGCGTCGAA
>AB809994.1_Hu_GIIP16_GII13_Nepal_2009.5
------------------------------------------------------------
------------------------------------------------------------
------------------------------------------------------------
------------------------------------------------------------
------------------------------------------------------------
------------------------------------------------------------
------------------------------------------------------------
------------------------------------------------------------
------------------------------------------------------------
------------------------------------------------------------
------------------------------------------------------------
------------------------------------------------------------
------------------------------------------------------------
------------------------------------------------------------
-------------TAGATGTAGGAGACTTTAAAATTTCAATAAATGAAGGGCTCCCCTCT
GGTGTACCATGCACTTCTCAATGGAATTCCATCGCACACTGGCTGCTAACCCTCTGTGCC
TTGTCTGAAGTCACCAAACTGTCCCCTGACATTGTACAGGCAAATTCCATGTTCTCATTT
TACGGTGATGACGAGATTGTCAGCACCGATATAAAATTGGACCCTGAAAAGTTAACCACC
AAATTGAAGGAGTACGGCCTGAAACCAACTCGCCCAGACAAAACCGAGGGACCCCTGATC
ATCAGTGAGGATTTGAACGGACTCACTTTCCTCCGGAGGACGGTGACTCGTGACCCAGCT
GGCTGGTTTGGAAAATTGGACCAAAGCTCAATATTGAGGCAGATGTACTGGACTAGAGGA
CCAAATCATGAAGACCCCAATGAGACAATGATACCCCACTCTCAAAGACCCATACAACTC
ATGGCACTGCTTGGTGAGGCCTCCCTTCACGGACCCTCTTTCTACAGCAAAATTAGTAAA
TTGGTTATAACTGAACTCAAAGAAGGTGGGATGGACTTTTACGTGCCAAGGCAGGAACCC
ATGTTCAGGTGGATGAGGTTTTCTGACTTGAGCACGTGGGAGGGCGATCGCAATCTGGCT
CCCAATTTTGTGAATGAAGATGGCGTCGAA
>AB809983.1_Hu_GIIP16__Nepal_2009.5
------------------------------------------------------------
------------------------------------------------------------
------------------------------------------------------------
------------------------------------------------------------
------------------------------------------------------------
------------------------------------------------------------
------------------------------------------------------------
------------------------------------------------------------
------------------------------------------------------------
------------------------------------------------------------
------------------------------------------------------------
------------------------------------------------------------
------------------------------------------------------------
------------------------------------------------------------
-------GTGTGGTAGATGTAGGAGACTTTAAAATTTCAATAAATGAAGGGCTCCCCTCT
GGTGTACCATGCACTTCTCAATGGAATTCCATCGCACACTGGCTGCTAACCCTCTGTGCC
TTGTCTGAAGTCACCAAACTGTCCCCTGACATTGTACAGGCAAATTCCATGTTCTCATTT
TACGGTGATGACGAGATTGTCAGCACCGATATAAAATTGGACCCTGAAAAGTTAACCACC
AAATTGAAGGAGTACGGCCTGAAACCAACTCGCCCAGACAAAACCGAGGGACCCCTGATC
ATCAGTGAGGATTTGAACGGACTCACTTTCCTCCGGAGGACGGTGACTCGTGACCCAGCT
GGCTGGTTTGGAAAATTGGACCAAAGCTCAATATTGAGGCAGATGTACTGGACTAGAGGA
CCAAATCATGAAGACCCCAATGAGACAATGATACCCCACTCTCAAAGACCCATACAACTC
ATGGCACTGCTTGGTGAGGCCTCCCTTCACGGACCCTCTTTCTACAGCAAAATTAGTAAA
TTGGTTATAACTGAACTCAAAGAAGGTGGGATGGACTTTTACG-----------------
------------------------------------------------------------
------------------------------
>FJ383842.1_Hu_GIIP16_GII16_Russia_2005.5
------------------------------------------------------------
------------------------------------------------------------
------------------------------------------------------------
------------------------------------------------------------
------------------------------------------------------------
------------------------------------------------------------
------------------------------------------------------------
------------------------------------------------------------
------------------------------------------------------------
------------------------------------------------------------
------------------------------------------------------------
------------------------------------------------------------
------------------------------------------------------------
------------------------------------------------------------
-------GTGTGGTAGATGTAGGAGACTTCAAAATTTCAATAAATGAGGGGCTTCCTTCT
GGTGTACCATGCACTTCCCAGTGGAACTCCATCACACATTGGCTGTTAACTCTCTGTGCT
TTGTCTGAAGTCACCAACCTGTCCCCTGACATCGTGCAGGCAAATTCCATGTTCTCGTTT
TACGGTGATGACGAGATTGTCAGCACCGATATAAAATTAGACCCTGAAAAGTTAACCACC
AAATTGAGGGAATACGGTCTGAAACCAACCCGCCCAGATAAAACTGAGGGACCACTGATT
ATCAGCGAGGATTTGGACGGACTCACCTTCCTCCGGAGGACAGTTTCCCGTGACCCAGCT
GGCTGGTTTGGAAAGTTAGATCAAAGCTCAATACTAAGGCAGATGTACTGGACCAGAGGA
CCAAACCATGAAGACCCCAATGAAACAATGATACCCCACTCTCAAAGACCCATACAGCTT
ATGGCACTGCTTGGTGAGGCATCCCTTCATGGACCCTCTTTCTACAGCAAAATTAGTAAA
TTGGTCATAACTGAACTCAAAGAAGGTGGGATGGATTTTTACGTGCCGAGGCAGGAACCT
ATGTTCAGGTGGATGAGGTTTTCTGACTTGAGCACGTGGGAGGGCGATCGCAATCTGGCT
CCCAGTTTTGTGAATGAGGATGGCGTCGAA
>AB810001.1_Hu_GIIP16_GII13_Nepal_2010.5
------------------------------------------------------------
------------------------------------------------------------
------------------------------------------------------------
------------------------------------------------------------
------------------------------------------------------------
------------------------------------------------------------
------------------------------------------------------------
------------------------------------------------------------
------------------------------------------------------------
------------------------------------------------------------
------------------------------------------------------------
------------------------------------------------------------
------------------------------------------------------------
------------------------------------------------------------
------AGTGTGGTAGATGTAGGAGACTTTAAAATTTCAATAAATGAAGGGCTCCCCTCT
GGTGTACCATGCACTTCTCAATGGAATTCCATCGCACACTGGCTGCTAACCCTCTGTGCC
TTGTCTGAAGTCACCAAACTGTCCCCTGACATTGTACAGGCAAATTCCATGTTCTCATTT
TACGGTGATGACGAGATTGTCAGCACCGATATAAAATTGGACCCTGAAAAGCTAACCACC
AAATTGAAGGAGTACGGCCTGAAACCAACTCGCCCAGACAAAACCGAGGGACCCCTGATC
ATCAGTGAGGATTTGAACGGACTCACTTTCCTCCGGAGGACGGTGACTCGTGACCCAGCT
GGCTGGTTTGGAAAATTGGACCAAAGCTCAATATTGAGGCAGATGTACTGGACTAGAGGA
CCAAATCATGAAGACCCCAATGAGACAATGATACCCCACTCTCAAAGACCCATACAACTC
ATGGCACTGCTTGGTGAGGCCTCCCTTCACGGACCCTCTTTCTACAGCAAAATTAGTAAA
TTGGTTATAACTGAACTCAAAGAAGGTGGGATGGACTTTTACGTGCCAAGGCAGGAACCC
ATGTTCAGGTGGATGAGGTTTTCTGACTTGAGCACGTGGGAGGGCGATCGCAATCTGGCT
CCCAATTTTGTGAATGAAGATGGCGTCGAA
>AB592962.1_Hu_GIIP16_GII16_India_2009.20821917808
------------------------------------------------------------
------------------------------------------------------------
------------------------------------------------------------
------------------------------------------------------------
------------------------------------------------------------
------------------------------------------------------------
------------------------------------------------------------
------------------------------------------------------------
------------------------------------------------------------
------------------------------------------------------------
------------------------------------------------------------
------------------------------------------------------------
------------------------------------------------------------
------------------------------------------------------------
--CCCCAGTGTGGTAGATGTAGGAGACTTTAAAATTTCAATAAATGAAGGGCTCCCCTCT
GGTGTACCTTGCCCTTCTCAATGGAATTCCATCGCACATTGGCTGCTAACCCTCTGTGCC
TTGTCTGAAGTCACCAAACTGTCCCCTGACATTGTACAGGCAAATTCCATGTTCTCATTT
TACGGTGATGACGAGATTGTCAGCACCGATATAAAATTGGACCCTGAAAAGTTAACCACC
AAATTGAAGGAGTACGGCCTGAAACCAACTCGCCCAGACAAAACCGAGGGACCCCTGATC
ATCAGTGAGGATTTGAACGGACTCACTTTCCTCCGGAGGACGGTGACTCGTGACCCAGCT
GGCTGGTTTGGAAAATTGGACCAAAGCTCAATATTGAGGCAGATGTACTGGACTAGAGGA
CCAAATCATGAAGACCCCAATGAGACAATGATACCCCACTCTCAAAGACCCATACAGCTC
ATGGCACTGCTTGGTGAGGCCTCCCTTCACGGACCCTCTTTCTATAGCAAAATTAGTAAA
TTGGTCATAACTGAACTCAAAGAAGGTGGGATGGACTTTTACGTGCCAAGGCAGGAACCC
ATGTTCAGGTGGATGAGGTTTTCTGACTTGAGCACGTGGGAGGGCGATCGCAATCTGGCT
CCCAATTTTGTGAATGAAGATGGCGTCGAG
>AB757788.1_Hu_GIIP16_GII16_India_2010.94794520548
------------------------------------------------------------
------------------------------------------------------------
------------------------------------------------------------
------------------------------------------------------------
------------------------------------------------------------
------------------------------------------------------------
------------------------------------------------------------
------------------------------------------------------------
------------------------------------------------------------
------------------------------------------------------------
------------------------------------------------------------
------------------------------------------------------------
------------------------------------------------------------
------------------------------------------------------------
--CCCCAGTGTGGTAGATGTAGGAGACTTTAAAATTTCAATAAATGAAGGGCTCCCCTCT
GGTGTACCTTGCCCTTCTCAATGGAATTCCATCGCACATTGGCTGCTAACCCTCTGTGCC
TTGTCTGAAGTCACCAAACTGTCCCCTGACATTGTACAGGCAAATTCCATGTTCTCAATT
TACGGTGATGACGAGATCGTCAGCACCGACATAAAATTGGACCCTGAAAAGTTAACCACC
AAATTGAAGGAGTACGGCCTGAAACCAACTCGCCCAGACAAAACCGAGGGACCCCTGATC
ATCAGTGAGGATCTGAACGGACTCACTTTCCTCCGGAGGACGGTGACTCGTGACCCAGCT
GGCTGGTTTGGAAAATTGGACCAAAGCTCAATATTGAGGCAGATGTACTGGACTAGAGGA
CCAAATCATGAAGACCCCAATGAGACAATGATACCCCACTCTCAAAGACCCATACAGCTC
ATGGCACTGCTTGGAGAAGCCTCCCTTCACGGACCCTCTTTCTACAGCAAAATTAGTAAA
TTGGTCATAACTGAACTCAAAGAAGGTGGGATGGACTTTTACGTGCCAAGGCAGGAACCC
ATGTTCAGGTGGATGAGGTTTTCTGACTTGAGCACGTGGGAGGGCGATCGCAATCTGGCT
CCCAATTTTGTGAATGAAGATGGCGTCGAG
>AB757793.1_Hu_GIIP16_GII16_India_2011.54246575342
------------------------------------------------------------
------------------------------------------------------------
------------------------------------------------------------
------------------------------------------------------------
------------------------------------------------------------
------------------------------------------------------------
------------------------------------------------------------
------------------------------------------------------------
------------------------------------------------------------
------------------------------------------------------------
------------------------------------------------------------
------------------------------------------------------------
------------------------------------------------------------
------------------------------------------------------------
-CCCCCAGTGTTGTAGATGTAGGAGACTTTAAAATTTCAATAAATGAAGGGCTCCCCTCT
GGTGTACCATGCACTTCTCAATGGAATTCCATCGCACACTGGCTGCTAACCCTCTGTGCC
TTGTCTGAAGTCACCAAACTGTCCCCTGACATTGTACAGGCAAATTCCATGTTTTCATTT
TACGGTGATGACGAGATTGTCAGCACCGATATAAAATTGGACCCTGAAAAGTTAACCACC
AAATTGAAGGAGTACGGCCTAAAACCAACTCGCCCAGACAAAACCGAGGGACCCCTGGTC
ATCAGTGAGGATTTGAACGGACTCACTTTCCTCCGGAGGACGGTGACTCGTGACCCAGCT
GGCTGGTTTGGAAGATTGGACCAAAGCTCAATATTGAGGCAGATGTACTGGACTAGAGGA
CCAAATCATGAAGACCCCAATGAGACAATGATACCCCACTCTCAAAGACCCATACAGCTC
ATGGCACTGCTTGGTGAGGCCTCCCTTCACGGACCCTCTTTCTACAGTAAAATTAGTAAA
TTGGTCATAACTGAACTCAAAGAAGGTGGGATGGATTTTTACGTGCCAAGACAGGAACCT
ATGTTCAGGTGGATGAGGTTTTCTGACTTGAGCACGTGGGAGGGCGATCGCAATCTGGCT
CCCAGTTTTGTGAATGAAGATGGCGTCGAG
>FJ383877.1_Hu_GIIP16_GII16_Russia_2005.5
------------------------------------------------------------
------------------------------------------------------------
------------------------------------------------------------
------------------------------------------------------------
------------------------------------------------------------
------------------------------------------------------------
------------------------------------------------------------
------------------------------------------------------------
------------------------------------------------------------
------------------------------------------------------------
------------------------------------------------------------
------------------------------------------------------------
------------------------------------------------------------
----------------------------------------------------------TG
GCCCCTAGTGTGGTAGATGTAGGAGACTTCAAAATCTCAATAAATGAGGGGCTTCCTTCT
GGTGTACCATGCACTTCCCAGTGGAACTCCATCACACATTGGCTGTTAACCCTCTGCGCT
TTGTCTGAAGTCACCAACCTGTCCCCTGACATCGTGCAGGCAAATTCCATGTTCTCGTTT
TACGGTGATGATGAGATTGTCAGCACCGACATAAAATTAGACCCTGAAAAGTTAACCACC
AAATTGAGGGAATATGGTCTGAAACCAACCCGCCCAGATAAAACTGAGGGTCCACTGATT
ATCAGCGAGGATTTGGACGGACTCACCTTCCTCCGGAGGACAATTTCCCGTGACCCAGCT
GGCTGGTTTGGAAAGTTAGATCAAAGCTCAATACTAAGGCAGATGTACTGGACCAGAGGA
CCAAACCATGAAGACCCCAATGAAACAATGATACCCCACTCTCAAAGACCCATACAGCTT
ATGGCACTGCTTGGTGAGGCTTCCCTCCATGGACCCTCTTTCTACAGCAAAATTAGTAAA
TTGGTCATAACTGAACTCAAAGAAGGTGGGATGGATTTTTACGTGCCGAGGCAGGAACCT
ATGTTCAGGTGGATGAGGTTTTCTGACTTGAGCACGTGGGAGGGCGATCGCAATCTGGCT
CCCAGTTTTGTGAATGAAGATGGCGTCGAA
>AB809990.1_Hu_GIIP16_GII13_Nepal_2009.5
------------------------------------------------------------
------------------------------------------------------------
------------------------------------------------------------
------------------------------------------------------------
------------------------------------------------------------
------------------------------------------------------------
------------------------------------------------------------
------------------------------------------------------------
------------------------------------------------------------
------------------------------------------------------------
------------------------------------------------------------
------------------------------------------------------------
------------------------------------------------------------
---------------------------------------------------------CTG
GCCCCCAGTGTGGTAGATGTAGGAGACTTTAAAATTTCAATAAATGAAGGGCTCCCCTCT
GGTGTACCATGCACTTCTCAATGGAATTCCATCGCACACTGGCTGCTAACCCTCTGTGCC
TTGTCTGAAGTCACCAAACTGTCCCCTGACATTGTACAGGCAAATTCCATGTTCTCATTT
TACGGTGATGACGAGATTGTCAGCACCGATATAAAATTGGACCCTGAAAAGTTAACCACC
AAATTGAAGGAGTACGGCCTGAAACCAACTCGCCCAGACAAAACCGAGGGACCCCTGATC
ATCAGTGAGGATCTGAACGGACTCACTTTCCTCCGGAGGACGGTGACTCGTGACCCAGCT
GGCTGGTTTGGAAAATTGGACCAAAGCTCAATATTGAGGCAGATGTACTGGACTAGAGGA
CCAAATCATGAAGACCCCAATGAGACAATGATACCCCACTCTCAAAGACCCATACAACTC
ATGGCACTGCTTGGTGAGGCCTCCCTTCACGGACCCTCTTTCTACAGCAAAATTAGTAAA
TTGGTTATAACTGAACTCAAAGAAGGTGGGATGGACTTTTACGTGCCAAGGCAGGAACCC
ATGTTCAGGTGGATGAGGTTTTCTGACTTGAGCACGTGGGAGGGCGATCGCAATCTGGCT
CCCAATTTTGTGAATGAAGATGGCGTCGAA
>AB757784.1_Hu_GIIP16_GII3_India_2010.16164383562
------------------------------------------------------------
------------------------------------------------------------
------------------------------------------------------------
------------------------------------------------------------
------------------------------------------------------------
------------------------------------------------------------
------------------------------------------------------------
------------------------------------------------------------
------------------------------------------------------------
------------------------------------------------------------
------------------------------------------------------------
------------------------------------------------------------
------------------------------------------------------------
-------------------------------------------------AGGATCTGTTG
GCCCCCAGTGTGGTTGATGTAGGAGACTTTAAAATTTCAATAAATGAAGGGCTCCCCTCT
GGTGTACCATGCACTTCTAAATGGAATTCCGTCGCACACTGGCTGCTAACCCTCTGTGCC
TTGTCTGAAGTCACCAAGCTGTCCCCTGACATTGTACAGGCAAATTCTATGTTCTCATTT
TACGGTGATGACGAGATTGTCAGCACCGATATAAAATTGGACCCTGAAAAGTTAACCACC
AAATTGAAGGAGTACGGCCTGAAACCAACTCGCCCAGACAAAACCGAGGGACCCCTGATC
ATCAGTGAGGATTTGGACGGACTCACCTTCCTCCGGAGGACGGTGACTCGTGACCCAGCT
GGCTGGTTTGGAAAATTGGACCAAAGTTCAATATTGAGGCATATGTACTGGACTAGAGGA
CCAAATCATGAAGACCCCAATGAGACAATGATACCCCACTCTCAAAGACCCATACAGCTC
ATGGCACTGCTTGGTGAGGCCTCCCTTCACGGACCCTCTTTCTACAGCAAAATTAGTAAA
TTGGTCATAACTGAACTCAAAGAAGGTGGGATGGACTTTTACGTGCCAAGGCAGGAACCC
ATGTTCAGGTGGATGAGGTTTTCTGACTTGAGCACGTGGGAGGGCGATCGCAATCTGGCT
CCCAATTTTGTGAATGAAGATGGCGTCGAA
>AB757783.1_Hu_GIIP16_GII13_India_2010.16164383562
------------------------------------------------------------
------------------------------------------------------------
------------------------------------------------------------
------------------------------------------------------------
------------------------------------------------------------
------------------------------------------------------------
------------------------------------------------------------
------------------------------------------------------------
------------------------------------------------------------
------------------------------------------------------------
------------------------------------------------------------
------------------------------------------------------------
------------------------------------------------------------
-----------------------------------------------TGAGGATCTGCTG
GCCCCCAGTGTGGTAGATGTAGGAGATTTTAAAATTTCAATAAATGAGGGGCTCCCCTCT
GGTGTACCATGCACTTCTAAATGGAATTCCATCGCACACTGGCTGCTAACCCTCTGTGCC
TTGTCTGAAGTCACCAAACTGTCCCCTGACATTGTACCGGCAAATTCCATGTTCTCATTT
TACGGTGATGACGAGATTGTCAGCACCGATATAAAATTGGACCCTGAAAAGTTAACCACC
AAATTGAAGGAGTACGGCCTGAAACCAACTCGCCCAGACAAAACCGAGGGACCCCTGATC
ATCAGTGAGGATTTGAACGGACTCACTTTCCTCCGGAGAACGGTGACTCGTGACCCAGCT
GGCTGGTTTGGAAAATTGGACCAAAGCTCAATATTGAGGCAGATGTACTGGACTAGAGGA
CCAAATCATGAAGACCCCAGTGAGACAATGATACCCCACTCTCAAAGACCCATACAGCTC
ATGGCACTGCTTGGTGAGGCCTCCCTTCACGGACCCTCTTTTTACAGCAAAATTAGTAAA
TTGGTCATAACTGAACTCAAAGAAGGTGGGATGGACTTTTACGTGCCAAGGCAGGAACCC
ATGTTCAGGTGGATGAGGTTTTCTGACTTGAGCACGTGGGAGGGCGATCGCAATCTGGCT
CCCAATTTTGTGAATGAAGATGGCGTCGAA
>AB809997.1_Hu_GIIP16_GII13_Nepal_2009.5
------------------------------------------------------------
------------------------------------------------------------
------------------------------------------------------------
------------------------------------------------------------
------------------------------------------------------------
------------------------------------------------------------
------------------------------------------------------------
------------------------------------------------------------
------------------------------------------------------------
------------------------------------------------------------
------------------------------------------------------------
------------------------------------------------------------
------------------------------------------------------------
------------------------------------------GTCGCTGAGGATCTGCTG
GCCCCCAGTGTGGTAGATGTAGGAGACTTTAAAATTTCAATAAATGAAGGGCTCCCCTCT
GGTGTACCATGCACTTCTCAATGGAATTCCATCGCACACTGGCTGCTAACCCTCTGTGCC
TTGTCTGAAGTCACCAAACTGTCCCCCGACATTGTACAGGCAAATTCCATGTTCTCATTT
TACGGTGATGACGAGATTGTCAGCACCGATATAAAATTGGACCCTGAAAAGTTAACCACC
AAATTGAAAGAGTACGGTCTGAAACCAACTCGCCCAGACAAAACCGAGGGACCCCTGATC
ATCAGTGAGGATTTGAACGGACTCACTTTCCTCCGGAGGACGGTGACTCGTGACCCAGCT
GGCTGGTTTGGAAAATTGGACCAAAGCTCAATATTGAGGCAGATGTACTGGACTAGAGGA
CCAAATCATGAAGACCCCAATGAGACAATGATACCCCACTCTCAAAGACCCATACAACTC
ATGGCACTGCTTGGTGAGGCCTCCCTTCACGGACCCTCTTTCTACAGCAAAATTAGTAAA
TTGGTTATAACTGAACTCAAAGAAGGTGGGATGGACTTTTACGTGCCAAGGCAGGAACCC
ATGTTCAGGTGGATGAGGTTTTCTGACTTGAGCACGTGGGAGGGCGATCGCAATCTGGCT
CCCAATTTTGTGAATGAAGATGGCGTCGAA
>AB809998.1_Hu_GIIP16_GII13_Nepal_2009.5
------------------------------------------------------------
------------------------------------------------------------
------------------------------------------------------------
------------------------------------------------------------
------------------------------------------------------------
------------------------------------------------------------
------------------------------------------------------------
------------------------------------------------------------
------------------------------------------------------------
------------------------------------------------------------
------------------------------------------------------------
------------------------------------------------------------
------------------------------------------------------------
------------------------------------------GTCGCTGAGGATTTGCTG
GCACCCAGTGTGGTAGATGTAGGAGACTTTAAAGTTTCAATAAATGAAGGGCTCCCCTCT
GGTGTACCATGCACTTCTCAATGGAATTCCATCGCACACTGGCTGCTAACCCTCTGTGCC
TTGTCTGAAGTCACCAAACTGTCCCCTGACATTGTACAGGCAAATTCCATGTTCTCATTT
TACGGTGATGACGAGATTGTCAGCACCGATATAAAATTGGACCCTGAAAAGTTAACCACC
AAATTGAAGGAGTACGGCCTGAAACCAACTCGCCCAGACAAAACCGAGGGACCCCTGATC
ATCAGTGAGGATTTGAACGGACTCACTTTCCTCCGGAGGACGGTGACTCGTGACCCAGCT
GGCTGGTTTGGAAAATTGGACCAAAGCTCAATATTGAGGCAGATGTACTGGACTAGAGGA
CCAAATCATGAAGACCCCAATGAGACAATGATACCCCACTCTCAAAGACCCATACAGCTC
ATGGCACTGCTTGGTGAGGCCTCCCTTCACGGACCCTCTTTCTACAGCAAAATTAGTAAA
TTGGTCATAACTGAACTCAAAGAAGGTGGGATGGACTTTTACGTGCCAAGGCAGGAACCC
ATGTTCAGGTGGATGAGGTTTTCTGACTTGAGCACGTGGGAGGGCGATCGCAATCTGGCT
CCCAATTTTGTGAATGAAGATGGCGTCGAA
>AB810004.1_Hu_GIIP16_GII13_Nepal_2010.5
------------------------------------------------------------
------------------------------------------------------------
------------------------------------------------------------
------------------------------------------------------------
------------------------------------------------------------
------------------------------------------------------------
------------------------------------------------------------
------------------------------------------------------------
------------------------------------------------------------
------------------------------------------------------------
------------------------------------------------------------
------------------------------------------------------------
------------------------------------------------------------
------------------------------------------GTCGCTGAGGATCTGCTG
GCCCCCAGTGTGGTAGATGTAGGAGACTTTAAAATTTCAATAAATGAAGGGCTCCCCTCT
GGTGTACCATGCACTTCTCAATGGAATTCCATCGCACACTGGCTGCTAACCCTCTGTGCC
TTGTCTGAAGTCACCAAACTGTCCCCTGACATTGTACAGGCAAATTCCATGTTCTCATTT
TACGGTGATGACGAGATTGTCAGCACCGATATAAAATTGGACCCTGAAAAGTTAACCACC
AAATTGAAGGAGTACGGCCTGAAACCAACTCGCCCAGACAAAACCGAGGGACCCCTGATC
ATCAGTGAGGATTTGAACGGACTCACTTTCCTCCGGAGGACAGTGACTCGTGACCCAGCT
GGCTGGTTTGGAAAATTGGACCAAAGCTCAATATTGAGGCAGATGTACTGGACTAGAGGA
CCAAATCATGAAGACCCCAACGAGACAATGATACCCCACTCTCAAAGACCCATACAGCTC
ATGGCACTGCTTGGTGAGGCCTCCCTTCACGGACCCTCTTTCTACAGCAAAATTAGTAAA
TTGGTCATAACTGAACTCAAAGAAGGTGGGATGGACTTTTACGTGCCAAGGCAGGAACCC
ATGTTCAGGTGGATGAGGTTTTCTGACTTGAGCACGTGGGAGGGCGATCGCAATCTGGCT
CCCAATTTTGTGAATGAAGATGGCGTCGAA
>AB810005.1_Hu_GIIP16_GII13_Nepal_2010.5
------------------------------------------------------------
------------------------------------------------------------
------------------------------------------------------------
------------------------------------------------------------
------------------------------------------------------------
------------------------------------------------------------
------------------------------------------------------------
------------------------------------------------------------
------------------------------------------------------------
------------------------------------------------------------
------------------------------------------------------------
------------------------------------------------------------
------------------------------------------------------------
-------------------------------------------TCGCTGAGGATCTGCTG
GCCCCCAGTGTGGTAGATGTAGGAGACTTTAAAATTTCAATAAATGAAGGGCTCCCCTCT
GGTGTACCATGCACTTCTCAATGGAATTCCATCGCACACTGGCTGCTAACCCTCTGTGCC
TTGTCTGAAGTCACCAAACTGTCCCCTGACATTGTACAGGCAAATTCCATGTTCTCATTT
TACGGTGATGACGAGATTGTCAGCACCGATATAAAATTGGACCCTGAAAAGTTAACCACC
AAATTGAAGGAGTACGGCCTGAAACCAACTCGCCCAGACAAAACCGAGGGACCCCTGATC
ATCAGTGAGGATTTGAACGGACTCACTTTCCTCCGGAGGACAGTGACTCGTGACCCAGCT
GGCTGGTTTGGAAAATTGGACCAAAGCTCAATATTGAGGCAGATGTACTGGACTAGAGGA
CCAAATCATGAAGACCCCAACGAGACAATGATACCCCACTCTCAAAGACCCATACAGCTC
ATGGCACTGCTTGGTGAGGCCTCCCTTCACGGACCCTCTTTCTACAGCAAAATTAGTAAA
TTGGTCATAACTGAACTCAAAGAAGGTGGGATGGACTTTTACGTGCCAAGGCAGGAACCC
ATGTTCAGGTGGATGAGGTTTTCTGACTTGAGCACGTGGGAGGGCGATCGCAATCTGGCT
CCCAATTTTGTGAATGAAGATGGCGTCGAA
>AB809993.1_Hu_GIIP16_GII13_Nepal_2009.5
------------------------------------------------------------
------------------------------------------------------------
------------------------------------------------------------
------------------------------------------------------------
------------------------------------------------------------
------------------------------------------------------------
------------------------------------------------------------
------------------------------------------------------------
------------------------------------------------------------
------------------------------------------------------------
------------------------------------------------------------
------------------------------------------------------------
------------------------------------------------------------
---------------------------------------ATAGTCGCTGAGGATCTGCTG
GCCCCCAGTGTGGTAGATGTAGGAGACTTTAAAATTTCAATAAATGAAGGGCTCCCCTCT
GGTGTACCATGCACTTCTCAATGGAATTCCATCGCACACTGGCTGCTAACCCTCTGCGCC
TTGTCTGAAGTCACCAAACTGTCCCCTGACATTGTACAGGCAAATTCCATGTTCTCATTT
TACGGTGATGACGAGATTGTCAGCACCGATATAAAATTGGACCCTGAAAAGTTAACCACC
AAATTGAAGGAGTACGGCCTGAAACCAACTCGCCCAGACAAAACCGAGGGACCCCTGATC
ATCAGTGAGGATTTGAACGGACTCACTTTCCTCCGGAGGACGGTGACTCGTGACCCAGCT
GGCTGGTTTGGAAAATTGGACCAAAGCTCAATATTGAGGCAGATGTACTGGACTAGAGGA
CCAAATCATGAAGACCCCAATGAGACAATGATACCCCACTCTCAAAGACCCATACAACTC
ATGGCACTGCTTGGTGAGGCCTCCCTTCACGGACCCTCTTTCTACAGCAAAATTAGTAAA
TTGGTTATAACTGAACTCAAAGAAGGTGGGATGGACTTTTACGTGCCAAGGCAGGAACCC
ATGTTCAGGTGGATGAGGTTTTCTGACTTGAGCACGTGGGAGGGCGATCGCAATCTGGCT
CCCAATTTTGTGAATGAAGATGGCGTCGAA
>AB662861.1_Hu_GIIP16_GII2_Japan_2008.87568306011
------------------------------------------------------------
------------------------------------------------------------
------------------------------------------------------------
------------------------------------------------------------
------------------------------------------------------------
------------------------------------------------------------
------------------------------------------------------------
------------------------------------------------------------
------------------------------------------------------------
------------------------------------------------------------
------------------------------------------------------------
------------------------------------------------------------
------------------------------------------------------------
---------------------------------GCGCAAACAGTTGCTGAGGATCTGCTG
GCCCCCAGTGTGGTAGATGTCGGAGACTTCAAAATTTCAATAAATGAGGGACTCCCTTCT
GGTGTACCATGCACTTCCCAGTGGAACTCCATCTCACACTGGCTGCTAACTCTCTGTGCT
TTGTCTGAAGTCACCAATCTGTCTCCTGACATCGTGCAGGCAAATTCCATGTTCTCATTT
TACGGTGATGACGAGATCGTCAGTACTGATATAAAATTGGACCCTGAAAAGTTGACCACC
AAATTGAGGGAGTATGGTCTGAGACCAACTCGCCCAGACAAAACCGAGGGGCCCCTGATC
ATCAGTGAGGATTTGGACGGGCTCACCTTCCTCCGGAGGACGGTTTCTCGTGACCCAGCC
GGTTGGTTTGGAAAGTTAGATCAAAGCTCAATACTAAGGCAGATGTATTGGACCAGAGGA
CCAAACCATGAAGACCCCAATGAGACAATGATACCCCACTCTCAAAGACCCATACAGCTC
ATGGCACTGCTTGGTGAGGCCTCCCTTCACGGACCCTCTTTCTACAGCAAGATCAGTAAA
TTGGTCATAACTGAACTCAAAGAAGGTGGGATGGACTTTTACGTGCCAAGACAGGAACCT
ATGTTCAGATGGATGAGGTTTTCTGACTTGAGCACGTGGGAGGGCGATCGCAATCTGGCT
CCCAGTTTTGTGAATGAAGATGGCGTCGAA
>AB662868.1_Hu_GIIP16_GII2_Japan_2008.45765027322
------------------------------------------------------------
------------------------------------------------------------
------------------------------------------------------------
------------------------------------------------------------
------------------------------------------------------------
------------------------------------------------------------
------------------------------------------------------------
------------------------------------------------------------
------------------------------------------------------------
------------------------------------------------------------
------------------------------------------------------------
------------------------------------------------------------
------------------------------------------------------------
---------------------------------GCGCAAACAGTTGCTGAGGATCTGCTG
GCCCCCAGTGTGGTAGATGTCGGAGACTTCAAGATTTCAATAAATGAGGGACTCCCTTCT
GGTGTACCATGCACTTCCCAGTGGAACTCCATCTCACACTGGCTGCTAACTCTCTGTGCT
TTGTCTGAAGTCACCGATCTGTCTCCTGACATCGTGCAGGCAAATTCCATGTTCTCATTT
TACGGTGATGACGAGATCGTCAGCACCGATATAAAATTGGACCCTGAAAAGTTAACCACT
AAATTGAGGGAGTATGGTCTGAAACCAACTCGCCCAGACAAAACCGAGGGGCCCCTGATC
ATCAGTGAGGATTTGGACGGGCTCACCTTCCTCCGGAGGACGGTTTCTCGTGACCCAGCC
GGTTGGTTTGGAAAGTTAGACCAAAGCTCAATACTAAGGCAGATGTATTGGACCAGAGGA
CCAAACCATGAAGACCCCAATGAGACAATGATACCCCACTCTCAAAGACCCATACAGCTC
ATGGCACTACTTGGTGAGGCCTCCCTTCACGGACCCTCTTTCTACAGCAAGATTAGTAAA
TTGGTCATAACTGAACTCAAAGAAGGTGGGATGGACTTTTACGTGCCAAGACAGGAACCT
ATGTTCAGATGGATGAGGTTTTCTGACTTGAGCACGTGGGAGGGCGATCGCAATCTGGCT
CCCAGTTTTGTGAATGAAGATGGCGTCGAA
>AB662870.1_Hu_GIIP16_GII2_Japan_2009.8301369863
------------------------------------------------------------
------------------------------------------------------------
------------------------------------------------------------
------------------------------------------------------------
------------------------------------------------------------
------------------------------------------------------------
------------------------------------------------------------
------------------------------------------------------------
------------------------------------------------------------
------------------------------------------------------------
------------------------------------------------------------
------------------------------------------------------------
------------------------------------------------------------
---------------------------------GCCCAAACAGTTGCTGAGGATCTGCTG
GCCCCCAGTGTGGTAGATGTCGGAGACTTCAAAATTTCAATAAATGAGGGACTCCCTTCT
GGTGTACCATGCACTTCCCAGTGGAATTCCATCTCACACTGGTTGCTAACTCTTTGCGCT
TTGTCTGAAGTCACCAATCTGTCTCCTGACATCGTGCAGGCAAATTCTATGTTCTCATTT
TACGGTGATGACGAGATCGTCAGCACCGATATAAAATTGGACCCTGAAAAGTTAACCACC
AAATTGAGGGAGTATGGTCTAAAACCAACTCGCCCAGACAAAACCGAGGGGCCCCTGATC
ATCAGTGAGGATTTGGACGGTCTCACCTTCCTCCGGAGGACGGTTTCTCGTGACCCAGCC
GGTTGGTTTGGAAAGTTAGATCAAAGCTCAATACTAAGGCAGATGTATTGGACTAGAGGA
CCAAACCATGAAGACCCCAATGAGACAATGGTACCCCACTCTCAAAGACCCATACAGCTC
ATGGCACTGCTTGGTGAGGCCTCCCTTCACGGACCCTCTTTCTACAGCAAGATTAGTAAA
TTGGTCATAACTGAACTTAAAGAAGGTGGGATGGACTTTTACGTGCCAAGACAGGAACCC
ATGTTCAGATGGATGAGGTTTTCTGACTTGAGCACGTGGGAGGGCGATCGCAATCTGGCT
CCCAGTTTTGTGAATGAAGATGGCGTCGAA
>AB662876.1_Hu_GIIP16_GII2_Japan_2010.33150684932
------------------------------------------------------------
------------------------------------------------------------
------------------------------------------------------------
------------------------------------------------------------
------------------------------------------------------------
------------------------------------------------------------
------------------------------------------------------------
------------------------------------------------------------
------------------------------------------------------------
------------------------------------------------------------
------------------------------------------------------------
------------------------------------------------------------
------------------------------------------------------------
---------------------------------GCCCAAACAGTTGCTGAGGATCTGCTG
GCCCCCAGTGTGGTAGATGTCGGAGACTTCAAAATTTCAATAAGTGAGGGACTCCCTTCT
GGTGTACCATGCACTTCCCAGTGGAATTCCATCTCACACTGGTTGCTAACTCTTTGTGCT
TTGTCTGAAGTCACCAATCTGTCTCCTGACATCGTGCAGGCAAATTCTATGTTCTCATTT
TACGGTGATGACGAGATCGTCAGCACCGACATAAAATTGGATCCTGAAAAGTTAACCACC
AAATTGAGGGAGTATGGTCTAAAACCAACTCGCCCAGACAAAACCGAGGGGCCCCTGATC
ATCAGTGAGGATTTGGACGGTCTCACCTTCCTCCGGAGGACGGTTTCTCGTGACCCAGCC
GGTTGGTTTGGAAAGTTAGATCAAAGCTCAATACTAAGGCAGATGTATTGGACTAGAGGA
CCAAACCATGAAGACCCCAATGAGACAATGGTACCCCACTCTCAAAGACCCATACAGCTC
ATGGCACTGCTTGGTGAGGCCTCCCTTCACGGACCCTCTTTCTACAGCAAGATTAGTAAA
TTGGTCATAACTGAACTTAAAGAAGGTGGGATGGACTTTTACGTGCCAAGACAGGAACCC
ATGTTCAGATGGATGAGGTTTTCTGACTTGAGCACGTGGGAGGGCGATCGCAATCTGGCT
CCCAGTTTTGTGAATGAAGATGGCGTCGAA
>AB662880.1_Hu_GIIP16_GII2_Japan_2010.33150684932
------------------------------------------------------------
------------------------------------------------------------
------------------------------------------------------------
------------------------------------------------------------
------------------------------------------------------------
------------------------------------------------------------
------------------------------------------------------------
------------------------------------------------------------
------------------------------------------------------------
------------------------------------------------------------
------------------------------------------------------------
------------------------------------------------------------
------------------------------------------------------------
---------------------------------GCCCAAACAGTTGCTGAGGATCTGCTG
GCCCCCAGTGTGGTAGATGTCGGAGACTTCAAAATTTCAATAAATGAGGGACTCCCTTCT
GGTGTACCATGCACTTCCCAGTGGAATTCCATCTCACACTGGTTGCTAACTCTTTGTGCT
TTGTCTGAAGTCACCAATCTGTCTCCTGACATCGTGCAGGCAAATTCTATGTTCTCATTT
TACGGTGATGACGAGATCGTCAGCACCGATATAAAATTGGACCCTGAAAAGTTAACCACC
AAATTGAGGGAGTATGGTCTAAAACCAACTCGCCCAGACAAAACCGAGGGGCCCCTGATC
ATCAGTGAGGATTTGGACGGTCTCACCTTCCTCCGGAGGACGGTTTCTCGTGACCCAGCC
GGTTGGTTTGGAAAGTTAGATCAAAGCTCAATACTAAGGCAGATGTATTGGACTAGAGGA
CCAAACCATGAAGACCCCAATGAGACAATGGTACCCCACTCTCAAAGACCCATACAGCTC
ATGGCACTGCTTGGTGAGGCCTCCCTTCACGGACCCTCTTTCTACAGCAAGATTAGTAAA
TTGGTCATAACTGAACTTAAAGAAGGTGGGATGGACTTTTACGTGCCAAGACAGGAACCC
ATGTTCAGATGGATGAGGTTTTCTGACTTGAGCACGTGGGAGGGCGATCGCAATCTGGCT
CCCAGTTTTGTGAATGAAGATGGCGTCGAA
>AB662881.1_Hu_GIIP16_GII2_Japan_2009.8301369863
------------------------------------------------------------
------------------------------------------------------------
------------------------------------------------------------
------------------------------------------------------------
------------------------------------------------------------
------------------------------------------------------------
------------------------------------------------------------
------------------------------------------------------------
------------------------------------------------------------
------------------------------------------------------------
------------------------------------------------------------
------------------------------------------------------------
------------------------------------------------------------
---------------------------------GCCCAAACAGTTGCTGAGGATCTGCTG
GCCCCCAGTGTGGTAGATGTCGGAGACTTCAAAATTTCAATAAATGAGGGACTCCCTTCT
GGTGTACCATGCACTTCCCAGTGGAATTCCATCTCACACTGGTTGCTAACTCTTTGTGCT
TTGTCTGAAGTCACCAATCTGTCTCCTGACATCGTGCAGGCAAATTCTATGTTCTCATTT
TACGGTGATGACGAGATCGTCAGCACCGATATAAAATTGGACCCTGAAAAGTTAACCACC
AAATTGAGGGAGTATGGTCTAAAACCAACTCGCCCAGACAAAACCGAGGGGCCCCTGATC
ATCAGTGAGGATTTGGACGGTCTCACCTTCCTCCGGAGGACGGTTTCTCGTGACCCAGCC
GGTTGGTTTGGAAAGTTAGATCAAAGTTCAATACTAAGGCAGATGTATTGGACTAGAGGA
CCAAACCATGAAGACCCCAATGAGACAATGATACCCCACTCTCAAAGACCCATACAGCTC
ATGGCACTGCTTGGTGAGGCCTCCCTTCACGGACCCTCTTTCTACAGCAAGATTAGTAAA
TTGGTCATAACTGAACTTAAAGAAGGTGGGATGGACTTTTACGTGCCAAGACAGGAACCC
ATGTTCAGATGGATGAGGTTTTCTGACTTGAGCACGTGGGAGGGCGATCGCAATCTGGCT
CCCAGTTTTGTGAATGAAGATGGCGTCGAA
>AB662884.1_Hu_GIIP16_GII2_Japan_2009.8301369863
------------------------------------------------------------
------------------------------------------------------------
------------------------------------------------------------
------------------------------------------------------------
------------------------------------------------------------
------------------------------------------------------------
------------------------------------------------------------
------------------------------------------------------------
------------------------------------------------------------
------------------------------------------------------------
------------------------------------------------------------
------------------------------------------------------------
------------------------------------------------------------
---------------------------------GCCCAAACAGTTGCTGAGGATCTGCTG
GCCCCCAGTGTGGTAGATGTCGGAGACTTCAAAATTTCAATAAATGAGGGACTCCCTTCT
GGTGTACCATGCACTTCCCAGTGGAATTCCATCTCACACTGGTTGCTAACTCTTTGTGCT
TTGTCTGAAGTCACCAATCTGTCTCCTGACATCGTGCAGGCAAATTCTATGTTCTCATTT
TACGGTGATGACGAGATCGTCAGCACCGATATAAAATTGGACCCTGAAAAGTTAACCACC
AAATTGAGGGAGTATGGTCTAAAACCAACTCGCCCAGACAAAACCGAGGGGCCCCTGATC
ATCAGTGAGGATTTGGACGGTCTCACCTTCCTCCGGAGGACGGTTTCTCGTGACCCAGCC
GGTTGGTTTGGAAAGTTAGATCAAAGTTCAATACTAAGGCAGATGTATTGGACTAGAGGA
CCAAACCATGAAGACCCCAATGAGACAATGATACCCCACTCTCAAAGACCCATACAGCTC
ATGGCACTGCTTGGTGAGGCCTCCCTTCACGGACCCTCTTTCTACAGCAAGATTAGTAAA
TTGGTCATAACTGAACTTAAAGAAGGTGGGATGGACTTTTACGTGCCAAGACAGGAACCC
ATGTTCAGATGGATGAGGTTTTCTGACTTGAGCACGTGGGAGGGCGATCGCAATCTGGCT
CCCAGTTTTGTGAATGAAGATGGCGTCGAA
>AB662889.1_Hu_GIIP16_GII2_Japan_2010.33150684932
------------------------------------------------------------
------------------------------------------------------------
------------------------------------------------------------
------------------------------------------------------------
------------------------------------------------------------
------------------------------------------------------------
------------------------------------------------------------
------------------------------------------------------------
------------------------------------------------------------
------------------------------------------------------------
------------------------------------------------------------
------------------------------------------------------------
------------------------------------------------------------
---------------------------------GCCCAAACAGTTGCTGAGGATCTGCTG
GCCCCCAGTGTGGTAGATGTCGGAGACTTCAAAATTTCAATAAATGAGGGACTCCCTTCT
GGTGTACCATGCACTTCCCAGTGGAATTCCATCTCACACTGGTTGCTAACTCTTTGCGCT
TTGTCTGAAGTCACCAATCTGTCTCCTGACATCGTGCAGGCGAATTCTATGTTCTCATTT
TACGGTGATGACGAGATCGTCAGCACCGATATAAAATTGGACCCTGAAAAGTTAACCACC
AAATTGAGGGAGTATGGTCTAAAACCAACTCGCCCAGACAAAACCGAGGGGCCCCTGATC
ATCAGTGAGGATTTGGACGGTCTCACCTTCCTCCGGAGGACGGTTTCTCGTGACCCAGCC
GGTTGGTTTGGAAAGTTAGATCAAAGCTCAATACTAAGGCAGATGTATTGGACTAGAGGA
CCAAACCATGAAGACCCCAATGAGACAATGGTACCCCACTCTCAAAGACCCATACAGCTC
ATGGCACTGCTTGGTGAGGCCTCCCTTCACGGGCCCTCTTTCTACAGCAAGATTAGTAAA
TTGGTCATAACTGAACTTAAAGAAGGTGGGATGGACTTTTACGTGCCAAGACAGGAACCC
ATGTTCAGATGGATGAGGTTTTCTGACTTGAGCACGTGGGAGGGCGATCGCAATCTGGCT
CCCAGTTTTGTGAATGAAGATGGCGTCGAA
>AB662893.1_Hu_GIIP16_GII2_Japan_2010.33150684932
------------------------------------------------------------
------------------------------------------------------------
------------------------------------------------------------
------------------------------------------------------------
------------------------------------------------------------
------------------------------------------------------------
------------------------------------------------------------
------------------------------------------------------------
------------------------------------------------------------
------------------------------------------------------------
------------------------------------------------------------
------------------------------------------------------------
------------------------------------------------------------
---------------------------------GCCCAAACAGTTGCTGAGGATCTGCTG
GCCCCCAGTGTGGTAGATGTCGGAGACTTCAAAATTTCAATAAATGAGGGACTCCCTTCT
GGTGTACCATGCACTTCCCAGTGGAATTCCATCTCACACTGGTTGCTAACTCTTTGCGCT
TTGTCTGAAGTCACCAATCTGTCTCCTGACATCGTGCAGGCAAATTCTATGTTCTCATTT
TACGGTGATGACGAGATCGTCAGCACCGATATAAAATTGGACCCTGAAAAGTTAACCACC
AAATTGAGGGAGTATGGTCTAAAACCAACTCGCCCAGACAAAACCGAGGGGCCCCTGATC
ATCAGTGAGGATTTGGACGGTCTCACCTTCCTCCGGAGGACGGTTTCTCGTGACCCAGCC
GGTTGGTTTGGAAAGTTAGATCAAAGCTCAATACTAAGGCAGATGTATTGGACTAGAGGA
CCAAACCATGAAGACCCCAATGAGACAATGGTACCCCACTCTCAAAGACCCATACAGCTC
ATGGCACTGCTTGGTGAGGCCTCCCTTCACGGGCCCTCTTTCTACAGCAAGATTAGTAAA
TTGGTCATAACTGAACTTAAAGAAGGTGGAATGGACTTTTACGTGCCAAGACAGGAACCC
ATGTTCAGATGGATGAGGTTTTCTGACTTGAGCACGTGGGAGGGCGATCGCAATCTGGCT
CCCAGTTTTGTGAATGAAGATGGCGTCGAA
>AB662894.1_Hu_GIIP16_GII2_Japan_2010.33150684932
------------------------------------------------------------
------------------------------------------------------------
------------------------------------------------------------
------------------------------------------------------------
------------------------------------------------------------
------------------------------------------------------------
------------------------------------------------------------
------------------------------------------------------------
------------------------------------------------------------
------------------------------------------------------------
------------------------------------------------------------
------------------------------------------------------------
------------------------------------------------------------
---------------------------------GCCCAAACAGTTGCTGAGGATCTGCTG
GCCCCCAGTGTGGTAGATGTCGGAGACTTCAAAATTTCAATAAATGAGGGACTCCCTTCT
GGTGTACCATGCACTTCCCAGTGGAATTCCATCTCACACTGGTTGCTAACTCTTTGCGCT
TTGTCTGAAGTCACCAATCTGTCTCCTGACATCGTGCAGGCAAATTCTATGTTCTCATTT
TACGGTGATGACGAGATCGTCAGCACCGATATAAAATTGGACCCTGAAAAGTTAACCACC
AAATTGAGGGAGTATGGTCTAAAACCAACTCGCCCAGACAAAACCGAGGGGCCCCTGATC
ATCAGTGAGGATTTGGACGGTCTCACCTTCCTCCGGAGGACGGTTTCTCGTGACCCAGCC
GGTTGGTTTGGAAAGTTAGATCAAAGCTCAATACTAAGGCAGATGTATTGGACTAGAGGA
CCAAACCATGAAGACCCCAATGAGACAATGGTACCCCACTCTCAAAGACCCATACAGCTC
ATGGCACTGCTTGGTGAGGCCTCCCTTCACGGGCCCTCTTTCTACAGCAAGATTAGTAAA
TTGGTCATAACTGAACTTAAAGAAGGTGGGATGGACTTTTACGTGCCAAGACAGGAACCC
ATGTTCAGATGGATGAGGTTTTCTGACTTGAGCACGTGGGAGGGCGATCGCAATCTGGCT
CCCAGTTTTGTGAATGAAGATGGCGTCGAA
>AB662895.1_Hu_GIIP16_GII2_Japan_2010.33150684932
------------------------------------------------------------
------------------------------------------------------------
------------------------------------------------------------
------------------------------------------------------------
------------------------------------------------------------
------------------------------------------------------------
------------------------------------------------------------
------------------------------------------------------------
------------------------------------------------------------
------------------------------------------------------------
------------------------------------------------------------
------------------------------------------------------------
------------------------------------------------------------
---------------------------------GCCCAAACAGTTGCTGAGGATCTGCTG
GCCCCCAGTGTGGTAGATGTCGGAGACTTCAAAATTTCAATAAATGAGGGACTCCCTTCT
GGTGTACCATGCACTTCCCAGTGGAATTCCATCTCACACTGGTTGCTAACTCTTTGTGCT
TTGTCTGAAGTCACCAATCTGTCTCCTGACATCGTGCAGGCAAACTCTATGTTCTCATTT
TACGGTGATGACGAGATCGTCAGCACCGATATAAAATTGGACCCTGAAAAGTTAACCACC
AAATTGAGGGAGTATGGTCTAAAACCAACTCGCCCAGACAAAACCGAGGGGCCCCTGATC
ATCAGTGAGGATTTGGACGGTCTCACCTTCCTCCGGAGGACGGTTTCTCGTGACCCAGCC
GGTTGGTTTGGAAAGTTAGATCAAAGTTCAATACTAAGGCAGATGTATTGGACTAGAGGA
CCAAACCATGAAGACCCCAATGAGACAATGATACCCCACTCTCAAAGACCCATACAGCTC
ATGGCACTGCTTGGTGAGGCCTCCCTTCACGGACCCTCTTTCTACAGCAAGATTAGTAAA
TTGGTCATAACTGAACTTAAAGAAGGTGGGATGGACTTTTACGTGCCAAGACAGGAACCC
ATGTTCAGATGGATGAGGTTTTCTGACTTGAGCACGTGGGAGGGCGATCGCAATCTGGCT
CCCAGTTTTGTGAATGAAGATGGCGTCGAA
>AB662896.1_Hu_GIIP16_GII2_Japan_2010.33150684932
------------------------------------------------------------
------------------------------------------------------------
------------------------------------------------------------
------------------------------------------------------------
------------------------------------------------------------
------------------------------------------------------------
------------------------------------------------------------
------------------------------------------------------------
------------------------------------------------------------
------------------------------------------------------------
------------------------------------------------------------
------------------------------------------------------------
------------------------------------------------------------
---------------------------------GCCCAAACAGTTGCTGAGGATCTGCTG
GCCCCCAGTGTGGTAGATGTCGGAGACTTCAAAATTTCAATAAGTGAGGGACTCCCTTCT
GGTGTACCATGCACTTCCCAGTGGAATTCCATCTCACACTGGCTGCTAACTCTTTGTGCT
TTGTCTGAAGTCACCAATCTGTCTCCTGACATCGTGCAGGCAAATTCTATGTTCTCATTT
TACGGTGATGACGAGATCGTCAGCACCGACATAAAATTGGATCCTGAAAAGTTAACCACC
AAATTGAGGGAGTATGGTCTAAAACCAACTCGCCCAGACAAAACCGAGGGGCCCCTGATC
ATCAGTGAGGATTTGGACGGTCTCACCTTCCTCCGGAGGACGGTTTCTCGTGACCCAGCC
GGTTGGTTTGGAAAGTTAGATCAAAGCTCAATACTAAGGCAGATGTATTGGACTAGAGGA
CCAAACCATGAAGACCCCAATGAGACAATGGTACCCCACTCTCAAAGACCCATACAGCTC
ATGGCACTGCTTGGTGAGGCCTCCCTTCACGGACCCTCTTTCTACAGCAAGATTAGTAAA
TTGGTCATAACTGAACTTAAAGAAGGTGGGATGGACTTTTACGTGCCAAGACAGGAACCC
ATGTTCAGATGGATGAGGTTTTCTGACTTGAGCACGTGGGAGGGCGATCGCAATCTGGCT
CCCAGTTTTGTGAATGAAGATGGCGTCGAA
>AB662897.1_Hu_GIIP16_GII2_Japan_2010.33150684932
------------------------------------------------------------
------------------------------------------------------------
------------------------------------------------------------
------------------------------------------------------------
------------------------------------------------------------
------------------------------------------------------------
------------------------------------------------------------
------------------------------------------------------------
------------------------------------------------------------
------------------------------------------------------------
------------------------------------------------------------
------------------------------------------------------------
------------------------------------------------------------
---------------------------------GCCCAAACAGTTGCTGAGGATCTGCTG
GCCCCCAGTGTGGTAGATGTCGGAGACTTCAAAATTTCAATAAATGAGGGACTCCCTTCT
GGTGTACCATGCACTTCCCAGTGGAATTCCATCTCACACTGGTTGCTAACTCTTTGTGCT
TTGTCTGAAGTCACCAATCTGTCTCCTGACATCGTGCAGGCAAATTCTATGTTCTCATTT
TACGGTGATGACGAGATCGTCAGCACCGATATAAAATTGGACCCTGAAAAGTTAACCACC
AAATTGAGGGAGTATGGTCTAAAACCAACTCGCCCAGACAAAACCGAGGGGCCCCTGATC
ATCAGTGAGGATTTGGACGGTCTCACCTTCCTCCGGAGGACGGTTTCTCGTGACCCAGCC
GGTTGGTTTGGAAAGTTAGATCAAAGTTCAATACTAAGGCAGATGTATTGGACTAGAGGA
CCAAACCATGAAGACCCCAATGAGACAATGATACCCCACTCTCAAAGACCCATACAGCTC
ATGGCACTGCTTGGTGAGGCCTCCCTTCACGGACCCTCTTTCTACAGCAAGATTAGTAAA
TTGGTCATAACTGAACTTAAAGAAGGTGGGATGGACTTTTACGTGCCAAGACAGGAACCC
ATGTTCAGATGGATGAGGTTTTCTGACTTGAGCACGTGGGAGGGCGATCGCAATCTGGCT
CCCAGTTTTGTGAATGAAGATGGCGTCGAA
>AB662899.1_Hu_GIIP16_GII2_Japan_2010.33150684932
------------------------------------------------------------
------------------------------------------------------------
------------------------------------------------------------
------------------------------------------------------------
------------------------------------------------------------
------------------------------------------------------------
------------------------------------------------------------
------------------------------------------------------------
------------------------------------------------------------
------------------------------------------------------------
------------------------------------------------------------
------------------------------------------------------------
------------------------------------------------------------
---------------------------------GCCCAAACAGTTGCTGAGGATCTGCTG
GCCCCCAGTGTGGTAGATGTCGGAGACTTCAAAATTTCAATAAATGAGGGACTCCCTTCT
GGTGTACCATGCACTTCCCAGTGGAATTCCATCTCACACTGGTTGCTAACTCTTTGCGCT
TTGTCTGAAGTCACCAATCTGTCTCCTGACATCGTGCAGGCAAATTCTATGTTCTCATTT
TACGGTGATGACGAGATCGTCAGCACCGATATAAAATTGGACCCTGAAAAGTTAACCACC
AAATTGAGGGAGTATGGTTTAAAACCAACTCGCCCAGACAAAACCGAGGGGCCCCTGATC
ATCAGTGAGGATTTGGACGGTCTCACCTTCCTCCGGAGGACGGTTTCTCGTGACCCAGCC
GGTTGGTTTGGAAAGTTAGATCAAAGCTCAATACTAAGGCAGATGTATTGGACTAGAGGA
CCAAACCATGAAGACCCCAATGAGACAATGGTACCCCACTCTCAAAGACCCATACAGCTC
ATGGCACTGCTTGGTGAGGCCTCCCTTCACGGACCCTCTTTCTACAGCAAGATTAGTAAA
TTGGTCATAACTGAACTTAAAGAAGGTGGGATGGACTTTTACGTGCCAAGACAGGAACCC
ATGTTCAGATGGATGAGGTTTTCTGACTTGAGCACGTGGGAGGGCGATCGCAATCTGGCT
CCCAGTTTTGTGAATGAAGATGGCGTCGAA
>AB662900.1_Hu_GIIP16_GII2_Japan_2010.33150684932
------------------------------------------------------------
------------------------------------------------------------
------------------------------------------------------------
------------------------------------------------------------
------------------------------------------------------------
------------------------------------------------------------
------------------------------------------------------------
------------------------------------------------------------
------------------------------------------------------------
------------------------------------------------------------
------------------------------------------------------------
------------------------------------------------------------
------------------------------------------------------------
---------------------------------GCCCAAACAGTTGCTGAGGATCTGCTG
GCCCCCAGTGTGGTAGATGTCGGAGACTTCAAAATTTCAATAAATGAGGGACTCCCTTCT
GGTGTACCATGCACTTCCCAGTGGAATTCCATCTCACACTGGTTGCTAACTCTTTGTGCT
TTGTCTGAAGTCACCAATCTGTCTCCTGACATCGTGCAGGCAAATTCTATGTTCTCATTT
TACGGTGATGACGAGATCGTCAGCACCGATATAAAATTGGACCCTGAAAAGTTAACCACC
AAATTGAGGGAGTATGGTCTAAAACCAACTCGCCCAGACAAAACCGAGGGGCCCCTGATC
ATCAGTGAGGATTTGGACGGTCTCACCTTCCTCCGGAGGACGGTTTCTCGTGACCCAGCC
GGTTGGTTTGGAAAGTTAGATCAAAGTTCAATACTAAGGCAGATGTATTGGACTAGAGGA
CCAAACCATGAAGACCCCAATGAGACAATGATACCCCACTCTCAAAGACCCATACAGCTC
ATGGCACTGCTTGGTGAGGCCTCCCTTCACGGACCCTCTTTCTACAGCAAGATTAGTAAA
TTGGTCATAACTGAACTTAAAGAAGGTGGGATGGACTTTTACGTGCCAAGACAGGAACCC
ATGTTCAGATGGATGAGGTTTTCTGACTTGAGCACGTGGGAGGGCGATCGCAATCTGGCT
CCCAGTTTTGTGAATGAAGATGGCGTCGAA
>JX683114.1_Hu_GIIP16_GII3_Bangladesh_2012.28415300546
------------------------------------------------------------
------------------------------------------------------------
------------------------------------------------------------
------------------------------------------------------------
------------------------------------------------------------
------------------------------------------------------------
------------------------------------------------------------
------------------------------------------------------------
------------------------------------------------------------
------------------------------------------------------------
------------------------------------------------------------
------------------------------------------------------------
------------------------------------------------------------
-------------TCTCTGCAGAGCCACAATTGGCACAGATAGTCGCTGAGGATCTGTTG
GCCCCCAGTGTGGTAGATGTAGGAGACTTTAAAATTTCAATAAATGAAGGGCTCCCTTCT
GGTGTACCATGCACTTCTCAATGGAATTCCATCGCACACTGGCTGCTAACCCTTTGTGCC
TTGTCTGAAGTCACCAAACTGTCCCCTGACATTGTGCAGGCAAATTCCATGTTCTCATTC
TACGGTGATGACGAGATTGTCAGCACCGATATAAAATTGGACCCTGAAAAGTTAACCACC
AAACTGAAGGAGTACGGCCTGAAACCAACTCGCCCAGACAAAACCGAGGGACCCCTGATC
ATCAGTGAGGATTTGAACGGACTCACTTTCCTCCGGAGGACGGTGACTCGCGACCCAGCT
GGCTGGTTTGGAAAATTGGACCAAAGTTCAATATTGAGGCAGATGTACTGGACTAGAGGA
CCAAATCATGAAGACCCCAATGAGACAATGATACCCCACTCTCAAAGACCCATACAGCTC
ATGGCACTGCTTGGTGAGGCCTCCCTTCATGGACCCTCTTTCTATAGCAAAATTAGTAAA
TTGGTCATAACTGAACTCAAAGAAGGTGGGATGGACTTTTACGTGCCAAGGCAGGAACCC
ATGTTCAGGTGGATGAGGTTTTCTGACTTGAGCACGTGGGAGGGCGATCGCAATCTGGCT
CCCAATTTTGTGAATGAAGATGGCGTCGAA
>JX683115.1_Hu_GIIP16_GII3_Bangladesh_2011.20547945205
------------------------------------------------------------
------------------------------------------------------------
------------------------------------------------------------
------------------------------------------------------------
------------------------------------------------------------
------------------------------------------------------------
------------------------------------------------------------
------------------------------------------------------------
------------------------------------------------------------
------------------------------------------------------------
------------------------------------------------------------
------------------------------------------------------------
------------------------------------------------------------
-------------TCTCTGCAGAGCCACAATTGGCACAGATAGTCGCTGAGGATCTGTTG
GCCCCCAGTGTAGTAGATGTAGGAGACTTTAAAATTTCAATAAATGAAGGGCTCCCTTCT
GGTGTACCATGCACTTCTCAATGGAATTCCATCGCACACTGGCTGCTAACCCTCTGTGCC
TTGTCTGAAGTCACCAAACTGTCCCCTGACATTGTACAGGCAAATTCCATGTTCTCATTC
TACGGTGATGACGAGATTGTCAGCACCGATATAAAATTGGACCCTGAAAAGTTAACCACC
AAATTGAAAGAGTACGGCCTAAAACCAACTCGCCCAGACAAAACCGAGGGACCCCTGATC
ATCAGTGAGGATTTGAACGGACTCACTTTCCTCCGGAGGACGGTGACTCGTGACCCAGCT
GGCTGGTTTGGAAAATTGGACCAAAGTTCAATATTGAGGCAGATGTACTGGACTAGAGGA
CCAAATCATGAAGACCCCAATGAGACAATGATACCCCACTCTCAAAGACCCATACAGCTT
ATGGCACTGCTTGGTGAGGCCTCCCTTCACGGACCCTCTTTCTACAGCAAAATTAGTAAA
TTGGTCATAACTGAACTCAAAGAAGGTGGGATGGACTTTTACGTGCCAAGGCAGGAACCC
ATGTTCAGGTGGATGAGGTTTTCTGACTTGAGCACGTGGGAGGGCGATCGCAATCTGGCT
CCCAATTTTGTGAATGAAGATGGCGTCGAA
>KC962460.1_Hu_GIIP16_GII17_SA_2011.20547945205
------------------------------------------------------------
------------------------------------------------------------
------------------------------------------------------------
------------------------------------------------------------
------------------------------------------------------------
------------------------------------------------------------
------------------------------------------------------------
------------------------------------------------------------
------------------------------------------------------------
------------------------------------------------------------
------------------------------------------------------------
------------------------------------------------------------
------------------------------------------------------------
-------------TCTCTGCAGAGCCACAATTGGCACAGATAGTCGCTGAGGATCTGCTG
GCCCCCAGTGTGGTAGATGTAGGAGATTTTAAAATTTCAATAAATGAAGGGCTCCCTTCT
GGTGTACCATGCACTTCTCAATGGAATTCCATCGCACACTGGTTGCTAACCCTCTGTGCC
TTGTCTGAAGTCACCAAACTGTCCCCTGACATTGTACAGGCAAATTCCATGTTCTCATTC
TACGGTGATGACGAGATTGTCAGCACCGATATAAAATTGGACCCTGAAAGGTTAACCACC
AAATTGAAGGAGTACGGCCTGAAACCAACTCGCCCAGACAAAACCGAGGGACCCCTGATC
ATCAGTGAGGACTTGAACGGACTCACTTTCCTCCGGAGGACGGTGACTCGCGACCCAGCT
GGCTGGTTTGGAAGATTGGACCAAAGTTCAATATTGAGGCAGATGTACTGGACTAGAGGA
CCAAATCATGAAGACCCCAATGAGACAATGATACCCCACTCTCAAAGACCCATACAGCTC
ATGGCACTGCTTGGTGAGGCCTCCCTCCACGGACCCTCTTTCTACAGCAAAATTAGTAAA
TTGGTCATAACTGAACTCAAAGAAGGTGGGATGGACTTTTACGTGCCAAGGCAGGAACCC
ATGTTCAGGTGGATGAGGTTTTCTGATTTGAGCACGTGGGAGGGCGATCGCAATCTGGCT
CCCAATTTTGTGAATGAAGATGGCGTCGAA
>KJ504415.1_Hu_GIIP16_GII3_Spain_2012.86885245902
------------------------------------------------------------
------------------------------------------------------------
------------------------------------------------------------
------------------------------------------------------------
------------------------------------------------------------
------------------------------------------------------------
------------------------------------------------------------
------------------------------------------------------------
------------------------------------------------------------
------------------------------------------------------------
------------------------------------------------------------
------------------------------------------------------------
------------------------------------------------------------
------------TTCTCTGCAGAGCCACAATTGGCACAAATAGTCGCTGAGGATCTGTTG
GCCCCCAGTGTGGTAGATGTGGGAGACTTTAAAATTTCAATAAATGAAGGGCTCCCTTCT
GGTGTGCCATGTACTTCTCAATGGAATTCCATCGCACACTGGCTGCTAACCCTCTGTGCC
TTGTCTGAAGTCACCAAACTGTCCCCTGACATTGTACAGGCAAATTCCATGTTCTCATTC
TACGGTGATGACGAGATTGTCAGCACCGATATAAAATTGGACCCTGAAAAATTAACCACC
AAATTGAAGGAGTACGGCCTGAAACCAACTCGCCCAGACAAAACCGAGGGACCCCTGATC
ATCAGTGAGGATTTGAACGGACTCACTTTCCTCCGGAGGACGGTGACTCGTGACCCAGCT
GGCTGGTTTGGAAAATTGGACCAAAGTTCGATATTGAGGCAGATGTACTGGACTAGAGGA
CCAAATCATGAAGACCCCAATGAAACAATGATACCCCACTCTCAAAGACCCATACAGCTC
ATGGCACTGCTTGGTGAGGCCTCCCTTCACGGACCCTCTTTCTACAGCAAAATTAGTAAA
TTGGTCATAACTGAACTCAAAGAAGGTGGGATGGACTTTTACGTGCCAAGGCAGGAACCC
ATGTTCAGGTGGATGAGGTTTTCTGACTTGAGCACGTGGGAGGGCGATCGCAATCTGGCT
CCCAATTTTGTGAATGAAGATGGCGTCGAA
>KF738695.1_Hu_GIIP16_GII3_Italy_2013.5
------------------------------------------------------------
------------------------------------------------------------
------------------------------------------------------------
------------------------------------------------------------
------------------------------------------------------------
------------------------------------------------------------
------------------------------------------------------------
------------------------------------------------------------
------------------------------------------------------------
------------------------------------------------------------
------------------------------------------------------------
------------------------------------------------------------
------------------------------------------------------------
----------GGTTCTCTGCAGAGCAACAATTGGCACAAATAGTCGCTGAGGATCTGCTG
GCCCCCAGTGTGGTAGATGTAGGAGACTTTAAAATCTCAATAAATGAAGGGCTCCCCTCT
GGTGTACCATGTACTTCTCAATGGAATTCCATCGCTCACTGGCTGCTAACCCTCTGCGCT
TTGTCTGAAGTCACCAAACTGTCCCCTGACATCGTACAGGCAAATTCCATGTTCTCATTT
TACGGTGATGACGAGATTGTCAGCACCGATATAAAATTGGACCCTGAAAAGTTAACCACC
AAATTGAAGGAGTACGGCCTGAAACCAACTCGCCCAGATAAAACCGAGGGACCCCTGATC
ATCAGTGAGGATTTAAACGGACTCACTTTCCTCCGGAGGACGGTGACTCGTGACCCAGCC
GGCTGGTTTGGAAAATTGGACCAAAGCTCAATATTGAGGCAGATGTACTGGACTAGAGGA
CCAAATCATGAAGACCCCAATGAGACAATGATACCCCACTCTCAAAGACCCATACAGCTC
ATGGCACTGCTTGGTGAGGCCTCCCTTCACGGGCCCTCTTTCTACAGCAAAATTAGTAAA
TTGGTCATAACTGAACTCAAAGAAGGCGGGATGGACTTTTACGTGCCAAGGCAGGAACCC
ATGTTCAGGTGGATGAGGTTTTCTGACTTGAGCACGTGGGAGGGCGATCGCAATCTGGCT
CCCAATTTTGTGAATGAAGATGGCGTCGAA
>AB447417.1_Hu_GIIP16_GII16_India_2007.42739726027
------------------------------------------------------------
------------------------------------------------------------
------------------------------------------------------------
------------------------------------------------------------
------------------------------------------------------------
------------------------------------------------------------
------------------------------------------------------------
------------------------------------------------------------
------------------------------------------------------------
------------------------------------------------------------
------------------------------------------------------------
------------------------------------------------------------
------------------------------------------------------------
------GTCAGATTCTCTGCAGAACCGCAACTGGCACAAACAGTCGCTGAAGACCTGCTG
GCCCCTAGTGTAGTAGATGTGGGAGATTTCAAAATCTCAATAAATGAGGGGCTTCCTTCT
GGTGTACCATGCACTTCCCAGTGGAACTCTATCACACATTGGCTGTTAACCCTCTGTGCT
TTGTCTGAAGTCACTAACCTGTCCCCTGACATCGTGCAGGCAAACTCCATGTTCTCGTTT
TACGGTGATGATGAGATTGTCAGCACCGATATAAAATTAGACCCTGAAAAGTTAACCACC
AAATTGAGGGAATATGGTCTGAAACCAACCCGCCCAGATAAAACTGAGGGACCACTGATT
ATCAGCGAGGATTTGGACGGACTCACCTTCCTCCGGAGAACAGTTTCCCGTGACCCAGCT
GGCTGGTTCGGAAAGTTGGATCAAAGCTCAATACTAAGGCAGATGTACTGGACCAGAGGA
CCAAACCATGAAGACCCCAATGAAACAATGATACCCCACTCTCAAAGACCCATACAGCTT
ATGGCACTGCTTGGTGAGGCTTCCCTCCATGGACCCTCTTTTTACAGCAAAATTAGTAAA
TTGGTCATAACTGAACTCAAAGAAGGTGGGATGGATTTTTACGTGCCGAGGCAGGAACCT
ATGTTCAGGTGGATGAGGTTCTCTGACTTGAGCACGTGGGAGGGCGATCGCAATCTGGCT
CCCAGCTTTGTGAATGAAGATGGCGTCGAA
>KJ504416.1_Hu_GIIP16_GII3_Spain_2012.75136612022
------------------------------------------------------------
------------------------------------------------------------
------------------------------------------------------------
------------------------------------------------------------
------------------------------------------------------------
------------------------------------------------------------
------------------------------------------------------------
------------------------------------------------------------
------------------------------------------------------------
------------------------------------------------------------
------------------------------------------------------------
------------------------------------------------------------
------------------------------------------------------------
ATCATGGTCAGGTTCTCTGCAGAGCCACAGTTGGCACAAATAGTCGCTGAAGATCTGCTG
GCCCCCAGTGTGGTAGATGTAGGAGACTTTAAAATTTCAATAAATGAAGGGCTCCCCTCT
GGTGTACCATGCACTTCTCAATGGAATTCCATTGCTCACTGGCTGCTAACCCTCTGTGCT
TTGTCTGAAGTCACCAAACTGTCCCCTGACATTGTACAGGCAAATTCCATGTTCTCATTT
TACGGTGATGACGAGATTGTCAGCACCGATATAAAATTGGATCCTGAAAAGTTAACCACC
AAATTGAAGGAGTACGGCCTGAAACCAACTCGCCCAGATAAAACCGAGGGACCCCTGATC
ATCAGTGAGGATTTGAACGGACTCACTTTCCTCCGGAGGACGGTGACTCGTGACCCAGCC
GGCTGGTTTGGAAAATTGGACCAAAGCTCAATATTGAGGCAGATGTACTGGACTAGAGGA
CCAAATCATGAAGACCCCAATGAGACAATGATACCCCACTCTCAAAGACCCATACAGCTC
ATGGCACTGCTTGGTGAGGCCTCCCTTCACGGGCCCTCTTTCTACAGCAAAATTAGTAAA
TTGGTCATAACTGAACTCAAAGAAGGTGGGATGGACTTTTACGTGCCAAGGCAGGAACCC
ATGTTCAGGTGGATGAGGTTTTCTGACTTGAGCACGTGGGAGGGCGATCGCAATCTGGCT
CCCAATTTTGTGAATGAAGATGGCGTCGAA
>KJ145320.1_Hu_GIIP16_GII2_Taiwan_2012.12431693989
------------------------------------------------------------
------------------------------------------------------------
------------------------------------------------------------
------------------------------------------------------------
------------------------------------------------------------
------------------------------------------------------------
------------------------------------------------------------
------------------------------------------------------------
------------------------------------------------------------
------------------------------------------------------------
------------------------------------------------------------
------------------------------------------------------------
------------------------------------------------------------
-TAATGGTCAGATTCTCTGCAGAACCGCAACTGGCCCAAACAGTTGCTGAGGATCTGCTG
GCCCCCAGTGTAGTAGATGTCGGAGACTTCAAAATTTCAATAAATGAGGGACTCCCTTCT
GGTGTACCATGCACTTCCCAGTGGAATTCCATCTCACACTGGTTACTAACTCTCTGTGCT
TTGTCTGAAGTCACCAATCTGTCTCCTGACATCGTGCAGGCAAATTCTATGTTCTCATTT
TACGGTGATGACGAGATCGTCAGCACCGATATAAAATTGGACCCTGAAAAGTTAACCACC
AAATTGAGGGAGTATGGTCTAAAACCAACTCGCCCAGACAAAACCGAGGGGCCCTTGATC
ATCAGTGAGGATTTGGACGGTCTCACCTTCCTCCGGAGGACGGTTTCTCGTGACCCAGCT
GGTTGGTTTGGAAAGTTAGATCAAAGCTCAATACTAAGGCAGATGTATTGGACCAGAGGA
CCAAACCATGAAGACCCCAATGAGACAATGATACCCCACTCTCAAAGACCCATACAGCTC
ATGGCACTGCTTGGTGAGGCCTCCCTTCACGGACCCTCTTTCTACAGCAAGATTAGTAAA
TTGGTCATAACTGAACTCAAAGAAGGTGGGATGGACTTTTACGTGCCAAGACAGGAACCC
ATGTTCAGATGGATGAGGTTTTCTGACTTGAGCACGTGGGAGGGCGATCGCAATCTGGCT
CCCAGTTTTGTGAATGAAGATGGCGTCGAA
>KJ145321.1_Hu_GIIP16_GII2_Taiwan_2012.04371584699
------------------------------------------------------------
------------------------------------------------------------
------------------------------------------------------------
------------------------------------------------------------
------------------------------------------------------------
------------------------------------------------------------
------------------------------------------------------------
------------------------------------------------------------
------------------------------------------------------------
------------------------------------------------------------
------------------------------------------------------------
------------------------------------------------------------
------------------------------------------------------------
-TAATGGTCAGATTCTCTGCAGAACCGCAACTGGCCCAAACAGTTGCTGAGGATCTGCTG
GCCCCCAGTGTAGTAGATGTCGGAGACTTCAAAATTTCAATAAATGAGGGACTCCCTTCT
GGTGTACCATGCACTTCCCAGTGGAACTCCATCTCACACTGGTTACTAACTCTCTGTGCT
TTGTCTGAAGTCACCAATCTGTCTCCTGACATCGTGCAGGCAAATTCTATGTTCTCATTT
TACGGTGATGACGAGATCGTCAGCACCGATATAAAATTGGACCCTGAAAAGTTAACCACC
AAATTGAGGGAGTATGGTCTAAAACCAACTCGCCCAGACAAAACCGAGGGGCCCCTGATC
ATCAGTGAGGATTTGGATGGTCTCACCTTCCTCCGGAGAACGGTTTCTCGTGACCCAGCC
GGTTGGTTTGGAAAGTTAGATCAAAGCTCAATACTAAGGCAGATGTATTGGACCAGAGGA
CCAAACCATGAAGACCCCAATGAGACAATGATACCCCATTCTCAAAGACCCATACAGCTC
ATGGCACTGCTTGGTGAGGCCTCCCTTCACGGACCCTCTTTCTACAGCAAGATTAGTAAA
TTGGTCATAACTGAACTCAAAGAAGGTGGGATGGACTTTTACGTGCCAAGACAGGAACCC
ATGTTCAGATGGATGAGGTTTTCTGACTTGAGCACGTGGGAGGGCGATCGCAATCTGGCT
CCCAGTTTTGTGAATGAAGATGGCGTCGAA
>KF738696.1_Hu_GIIP16_GII3_Italy_2013.5
------------------------------------------------------------
------------------------------------------------------------
------------------------------------------------------------
------------------------------------------------------------
------------------------------------------------------------
------------------------------------------------------------
------------------------------------------------------------
------------------------------------------------------------
------------------------------------------------------------
------------------------------------------------------------
------------------------------------------------------------
------------------------------------------------------------
-----------------------------------------------------------A
ATGATGGTCAGGTTCTCTGCAGAGCCTCAATTGGCACAAATAGTCGCTGAGGATCTGCTG
GCCCCCAGTGTGGTAGATGTAGGAGACTTTAAAATCTCAATAAATGAAGGGCTCCCCTCT
GGTGTACCATGTACTTCTCAATGGAATTCCATCGCTCACTGGCTGCTGACTCTCTGCGCT
TTGTCTGAAGTCACCAAACTGTCCCCTGACATTGTACAGGCAAATTCCATGTTCTCATTT
TACGGTGATGACGAGATTGTCAGCACCGATATAAAATTGGACCCTGAAAAGTTAACCACC
AAATTGAAAGAATACGGCCTGAAACCAACTCGCCCAGATAAAACCGAGGGACCCCTGATC
ATCAGTGAGGATTTAAACGGACTCACTTTCCTCCGGAGGACGGTGACTCGTGACCCAGCC
GGCTGGTTTGGAAAATTGGACCAAAGCTCAATATTGAGGCAGATGTACTGGACTAGAGGA
CCAAATCATGAAGACCCCAATGAGACAATGATACCCCACTCTCAAAGACCCATACAGCTC
ATGGCACTGCTTGGTGAGGCCTCCCTTCACGGGCCCTCTTTCTACAGCAAAATTAGTAAA
TTGGTCATAACTGAACTCAAAGAAGGCGGGATGGACTTTTACGTGCCAAGGCAGGAACCC
ATGTTCAGGTGGATGAGGTTTTCTGACTTGAGCACGTGGGAGGGCGATCGCAATCTGGCT
CCCAATTTTGTGAATGAAGATGGCGTCGAA
>KJ504417.1_Hu_GIIP16_GII3_Spain_2012.75409836066
------------------------------------------------------------
------------------------------------------------------------
------------------------------------------------------------
------------------------------------------------------------
------------------------------------------------------------
------------------------------------------------------------
------------------------------------------------------------
------------------------------------------------------------
------------------------------------------------------------
------------------------------------------------------------
------------------------------------------------------------
------------------------------------------------------------
------------------------------------------------GCAGCCTTGGAA
ATCATGGTCAGGTTCTCTGCAGAGCCACAATTGGCACAAATAGTCGCTGAGGATCTGCTG
GCCCCCAGTGTGGTAGATGTAGGAGACTTTAAAATTTCAATAAATGAAGGGCTCCCCTCT
GGTGTACCATGCACTTCTCAATGGAATTCCATCGCTCACTGGCTGCTAACCCTCTGTGCT
TTGTCTGAAGTCACCAAACTGTCCCCTGACATTGTACAGGCAAATTCCATGTTCTCATTT
TACGGTGATGACGAGATTGTCAGCACCGATATAAAATTGGACCCTGAAAAGTTAACCACC
AAATTGAAGGAGTACGGCCTGAAACCAACTCGCCCAGATAAAACCGAGGGACCCCTGATC
ATCAGTGAGGATTTGAACGGACTCACTTTCCTCCGGAGGACGGTGACTCGTGACCCAGCC
GGCTGGTTTGGAAAATTGGACCAAAGCTCAATATTGAGGCAGATGTACTGGACTAGAGGA
CCAAATCATGAAGACCCCAATGAGACAATGATCCCCCACTCTCAAAGACCCATACAGCTC
ATGGCACTGCTTGGTGAGGCCTCCCTTCACGGGCCCTCTTTCTACAGCAAAATTAGTAAA
TTGGTTATAACTGAACTCAAAGAAGGTGGGATGGACTTTTACGTGCCAAGGCAGGAACCC
ATGTTCAGGTGGATGAGGTTTTCTGACTTGAGCACGTGGGAGGGCGATCGCAATCTGGCT
CCCAATTTTGTGAATGAAGATGGCGTCGAA
>KP195703.1_Hu_GIIP16_GII16_China_2013.52328767123
------------------------------------------------------------
------------------------------------------------------------
------------------------------------------------------------
------------------------------------------------------------
------------------------------------------------------------
------------------------------------------------------------
------------------------------------------------------------
------------------------------------------------------------
------------------------------------------------------------
------------------------------------------------------------
------------------------------------------------------------
------------------------------------------------------------
------------------------------------------------GCAGCCTTGGAA
ATCATGGTCAGGTTCTCTGCAGAGCCACAATTGGCACAGATAGTCGCTGAGGATCTGCTG
GCCCCCAGTGTGGTAGATGTGGGAGACTTTAAAATTTCAATAAATGAAGGGCTCCCCTCT
GGTGTACCATGCACTTCTCAGTGGAATTCCATCGCACACTGGCTGCTAACCCTATGTGCC
TTGTCTGAAGTCACCAAACTGTCCCCTGACATTGTGCAGGCAAATTCCATGTTTTCATTT
TACGGTGATGACGAGATTGTCAGCACCGATATAAAATTGGACCCTGAAAAGTTAACCACC
AAATTAAAGGAGTACGGCCTAAAACCAACTCGCCCAGACAAAACCGAGGGACCCCTGATC
ATCAGTGAGGATTTGAACGGACTCACTTTCCTCCGGAGGACGGTGACTCGTGACCCAGCT
GGCTGGTTTGGAAAATTGGACCAAAGCTCAATATTGAGGCAGATGTACTGGACTAGAGGA
CCAAATCATGAAGACCCCAATGAGACAATGATACCCCACTCTCAAAGACCCATACAGCTC
ATGGCACTGCTTGGTGAGGCCTCCCTTCACGGACCCTCTTTCTACAGCAAAATTAGTAAA
TTGGTCATAACTGAACTCAAAGAAGGTGGGATGGACTTTTACGTGCCAAGGCAGGAACCC
ATGTTCAGGTGGATGAGGTTTTCTGACTTGAGCACGTGGGAGGGCGATCGCAATCTGGCT
CCCAATTTTGTGAATGAAGATGGCGTCGAG
>KM044122.1_Hu_GIIP16_GII2_China_2010.68767123288
------------------------------------------------------------
------------------------------------------------------------
------------------------------------------------------------
------------------------------------------------------------
------------------------------------------------------------
------------------------------------------------------------
------------------------------------------------------------
------------------------------------------------------------
------------------------------------------------------------
------------------------------------------------------------
------------------------------------------------------------
------------------------------------------------------------
----------------------------------------------CAGCGGCCTTGGAA
ATAATGGTCAGATTCTCTGCAGAACCGCAACTGGCCCAAACAGTTGCTGAGGATCTGCTG
GCCCCCAGTGTAGTAGATGTCGGAGACTTCAAAATTTCAATAAATGAGGGACTCCCTTCT
GGTGTACCATGCACTTCCCAGTGGAACTCCATCTCACACTGGTTACTAACTCTCTGTGCT
TTGTCTGAAGTCACCAATCTGTCTCCTGACATCGTGCAGGCAAATTCTATGTTCTCATTT
TACGGTGATGACGAGATCGTCAGCACCGATATAAAATTGGACCCTGAAAAGTTAACCACC
AAATTGAGGGAGTATGGTCTAAAACCAACTCGCCCAGACAAAACCGAGGGGCCATTGATC
ATCAGTGAGGATTTGGACGGTCTCACCTTCCTCCGGAGGACGGTTTCTCGTGACCCAGCC
GGTTGGTTTGGAAAGTTAGATCAAAGCTCAATACTAAGGCAGATGTATTGGACCAGAGGA
CCAAACCATGAAGACCCCAATGAGACAATGATACCCCATTCTCAAAGACCCATACAGCTC
ATGGCACTGCTTGGTGAGGCCTCCCTTCACGGACCCTCTTTCTACAGCAAGATTAGTAAA
TTGGTCATAACTGAACTCAAAGAAGGTGGGATGGACTTTTACGTGCCAAGACAGGAACCC
ATGTTCAGATGGATGAGGTTTTCTGACTTGAGCACGTGGGAGGGCGATCGCAATCTGGCT
CCCAGTTTTGTGAATGAAGATGGCGTCGAA
>KM044166.1_Hu_GIIP16_GII2_China_2011.13150684931
------------------------------------------------------------
------------------------------------------------------------
------------------------------------------------------------
------------------------------------------------------------
------------------------------------------------------------
------------------------------------------------------------
------------------------------------------------------------
------------------------------------------------------------
------------------------------------------------------------
------------------------------------------------------------
------------------------------------------------------------
------------------------------------------------------------
----------------------------------------------CAGCGGCCTTGGAA
ATAATGGTCAGATTCTCTGCAGAACCGCAACTGGCCCAAACAGTTGCTGAGGATCTGCTG
GCCCCCAGTGTAGTAGATGTCGGAGACTTCAAAATTTCAATAAATGAGGGACTCCCTTCT
GGTGTACCATGCACTTCCCAGTGGAACTCCATCTCACACTGGTTACTAACTCTCTGTGCT
TTGTCTGAAGTCACCAATCTGTCTCCTGACATCGTGCAGGCAAATTCTATGTTCTCATTT
TACGGTGATGACGAGATCGTCAGCACCGATATAAAATTGGACCCTGAAAAGTTAACCACC
AAATTGAGGGAGTATGGTCTAAAACCAACTCGCCCAGACAAAACCGAGGGGCCCTTGATC
ATCAGTGAGGATTTGGACGGTCTCACCTTCCTCCGGAGGACGGTTTCTCGTGACCCCGCC
GGTTGGTTTGGAAAGTTAGATCAAAGCTCAATACTAAGGCAGATGTATTGGACCAGAGGA
CCAAACCATGAAGACCCCAATGAGACGATGATACCCCACTCTCAAAGACCCATACAGCTC
ATGGCACTGCTTGGTGAGGCCTCCCTTCACGGACCCTCTTTCTACAGCAAGATTAGCAAA
TTGGTCATAACTGAACTCAAAGAAGGTGGGATGGACTTTTACGTGCCAAGACAGGAACCC
ATGTTCAGATGGATGAGGTTTTCTGACTTGAGCACGTGGGAGGGCGATCGCAATCTGGCT
CCCAGTTTTGTGAATGAAGATGGCGTCGAA
>KM044183.1_Hu_GIIP16_GII13_China_2011.87397260274
------------------------------------------------------------
------------------------------------------------------------
------------------------------------------------------------
------------------------------------------------------------
------------------------------------------------------------
------------------------------------------------------------
------------------------------------------------------------
------------------------------------------------------------
------------------------------------------------------------
------------------------------------------------------------
------------------------------------------------------------
------------------------------------------------------------
----------------------------------------------CAGCAGCCTTGGAG
ATCATGGTCAGGTTCTCTGCAGAGCCACAATTGGCACAAATAGTCGCTGAGGATCTGCTG
GCCCCCAGTGTGGTAGATGTAGGAGACTTTAAAATTTCAATAAATGAAGGGCTCCCCTCT
GGTGTACCATGCACTTCTCAATGGAATTCCATCGCACACTGGCTGCTAACCCTCTGCGCC
TTGTCTGAAGTCACCAAACTGTCCCCTGACATTGTACAGGCAAATTCCATGTTTTCATTT
TACGGTGATGACGAGATTGTCAGCACCGATATAAAATTGGACCCTGAAAAGTTAACCACC
AAATTGAAGGAGTACGGCCTGAAACCAACTCGCCCAGACAAAACCGAGGGACCCCTGATC
ATCAGTGAGGATTTGAACGGACTCACTTTCCTCCGGAGGACGGTGACTCGTGACCCAGCT
GGCTGGTTTGGAAAATTGGACCAAAGCTCAATATTGAGGCAGATGTACTGGACTAGAGGA
CCAAATCATGAAGACCCCAATGAGACAATGATACCCCACTCTCAAAGACCCATACAGCTC
ATGGCACTGCTTGGTGAGGCCTCCCTTCACGGACCCTCTTTCTACAGCAAAATTAGTAAG
TTGGTCATAACTGAACTCAAAGAAGGTGGGATGGACTTTTACGTGCCAAGGCAGGAACCC
ATGTTCAGGTGGATGAGGTTTTCTGACTTGAGCACGTGGGAGGGCGATCGCAATCTGGCT
CCCAATTTTGTGAATGAAGATGGCGTCGAA
>KM044193.1_Hu_GIIP16_GII13_China_2012.08743169399
------------------------------------------------------------
------------------------------------------------------------
------------------------------------------------------------
------------------------------------------------------------
------------------------------------------------------------
------------------------------------------------------------
------------------------------------------------------------
------------------------------------------------------------
------------------------------------------------------------
------------------------------------------------------------
------------------------------------------------------------
------------------------------------------------------------
----------------------------------------------CAGCAGCCTTGGAG
ATCATGGTCAGGTTCTCTGCAGAGCCACAATTGGCACAAATAGTCGCTGAGGATCTGCTG
GCCCCCAGTGTGGTAGATGTAGGAGACTTTAAAATTTCAATAAATGAAGGGCTCCCCTCT
GGTGTACCATGCACTTCTCAATGGAATTCCATCGCACACTGGCTGCTAACCCTCTGCGCC
TTGTCTGAAGTCACCAAACTGTCCCCTGACATTGTACAGGCAAATTCCATGTTCTCATTT
TACGGTGATGACGAGATTGTCAGCACCGATATAAAATTGGACCCTGAAAAGTTAACCACC
AAATTGAAGGAGTACGGCCTGAAACCAACTCGCCCAGACAAAACCGAGGGACCCCTGATC
ATCAGTGAGGATCTGAACGGACTCACTTTCCTCCGGAGGACGGTGACTCGTGACCCAGCT
GGCTGGTTTGGAAAATTGGACCAAAGCTCAATATTGAGGCAGATGTACTGGACTAGAGGA
CCAAATCATGAAGACCCCAATGAGACAATGATACCCCACTCTCAAAGACCCATACAGCTC
ATGGCACTGCTTGGCGAGGCCTCCCTTCACGGACCCTCTTTCTACAGCAAAATTAGTAAG
TTGGTCATAACTGAACTCAAAGAAGGTGGGATGGACTTTTACGTGCCAAGGCAGGAACCC
ATGTTCAGGTGGATGAGGTTTTCTGACTTGAGCACGTGGGAGGGCGATCGCAATCTGGCT
CCCAATTTTGTGAATGAAGATGGCGTCGAA
>KM044238.1_Hu_GIIP16_GII13_China_2013.12054794521
------------------------------------------------------------
------------------------------------------------------------
------------------------------------------------------------
------------------------------------------------------------
------------------------------------------------------------
------------------------------------------------------------
------------------------------------------------------------
------------------------------------------------------------
------------------------------------------------------------
------------------------------------------------------------
------------------------------------------------------------
------------------------------------------------------------
----------------------------------------------CAGCAGCCTTGGAG
ATCATGGTCAGGTTCTCTGCAGAGCCACAATTGGCACAAATAGTCGCTGAGGATCTGCTG
GCCCCCAGTGTGGTAGATGTAGGAGACTTTAAAATTTCAATAAATGAAGGGCTCCCCTCT
GGTGTACCATGCACTTCTCAGTGGAATTCCATCGCACACTGGCTGCTAACCCTCTGCGCC
TTGTCTGAAGTCACCAAACTGTCCCCTGACATTGTACAGGCAAATTCCATGTTCTCATTT
TACGGTGATGACGAGATTGTCAGCACCGATATAAAATTGGACCCTGAAAAGTTAACCACC
AAATTGAAGGAGTACGGCCTGAAACCAACTCGCCCAGACAAAACCGAGGGACCCCTGATC
ATCAGTGAGGATCTGAACGGACTCACTTTCCTCCGGAGGACGGTGACTCGTGACCCAGCT
GGCTGGTTTGGAAAATTGGACCAAAGCTCAATATTGAGGCAGATGTACTGGACTAGAGGA
CCAAATCATGAAGACCCCAATGAGACAATGATACCCCACTCTCAAAGACCCATACAGCTC
ATGGCACTGCTTGGTGAGGCCTCCCTTCACGGACCCTCTTTCTACAGCAAAATTAGTAAG
TTGGTCATAACTGAACTCAAAGAAGGTGGGATGGACTTTTACGTGCCAAGGCAGGAACCC
ATGTTCAGGTGGATGAGGTTTTCTGACTTGAGCACGTGGGAGGGCGATCGCAATCTGGCT
CCCAATTTTGTGAATGAAGATGGCGTCGAA
>KJ504421.1_Hu_GIIP16_GII3_Spain_2012.86338797814
------------------------------------------------------------
------------------------------------------------------------
------------------------------------------------------------
------------------------------------------------------------
------------------------------------------------------------
------------------------------------------------------------
------------------------------------------------------------
------------------------------------------------------------
------------------------------------------------------------
------------------------------------------------------------
------------------------------------------------------------
------------------------------------------------------------
------------------------------------------CTAGCAGCAGCCTTGGAA
ATCATGGTCAGGTTCTCTGCGGAGCCACAATTGGCACAAATAGTCGCTGAGGATCTGCTG
GCCCCCAGTGTGGTAGATGTAGGAGACTTTAAAATTTCAATAAATGAAGGGCTCCCCTCT
GGTGTACCATGCACTTCTCAATGGAATTCCATTGCTCACTGGCTGCTAACCCTCTGTGCT
TTGTCTGAAGTCACCAAACTGTCCCCTGACATTGTACAGGCAAATTCCATGTTCTCATTT
TACGGTGATGACGAGATTGTCAGCACCGATATAAAATTGGACCCTGAAAAGTTAACCACC
AAATTGAAGGAGTACGGTCTGAAACCAACTCGCCCAGATAAAACCGAGGGACCCCTGATC
ATCAGTGAGGATTTGAACGGACTCACTTTCCTCCGGAGGACGGTGACTCGTGACCCAGCC
GGCTGGTTTGGAAAATTGGACCAAAGCTCAATATTGAGGCAGATGTACTGGACTAGAGGA
CCAAATCATGAAGACCCCAATGAGACAATGATACCCCACTCTCAAAGACCCATACAGCTC
ATGGCACTGCTTGGTGAGGCCTCCCTTCACGGGCCCTCTTTCTACAGCAAAATTAGTAAA
TTGGTCATAACTGAACTCAAAGAAGGTGGGATGGACTTTTACGTGCCAAGGCAGGAACCC
ATGTTCAGGTGGATGAGGTTTTCTGACTTGAGCACGTGGGAGGGCGATCGCAATCTGGCT
CCCAATTTTGTGAATGAAGATGGCGTCGAA
>KJ473825.1_Hu_GIIP16_GII13_Italy_2010.5
------------------------------------------------------------
------------------------------------------------------------
------------------------------------------------------------
------------------------------------------------------------
------------------------------------------------------------
------------------------------------------------------------
------------------------------------------------------------
------------------------------------------------------------
------------------------------------------------------------
------------------------------------------------------------
------------------------------------------------------------
------------------------------------------------------------
------------------------------------------CTAGCAGCAGCCTTGGAA
ATCATGGTCAGGTTCTCTGCAGAGCCACAATTGGCACAAATAGTCGCTGAGGATCTGCTG
GCCCCCAGTGTGGTAGATGTAGGAGACTTTAAAATTTCAATAAATGAAGGGCTCCCCTCT
GGTGTACCATGCACTTCTCAATGGAATTCCATCGCACACTGGCTGCTAACCCTCTGTGCC
TTGTCTGAAGTCACCAAACTGTCCCCTGATATTGTACAGGCAAATTCCATGTTCTCTTTC
TATGGTGATGATGAGATTGTCAGCACCGATATAAAATTGGATCCTGAAAAGTTAACTACT
AAATTGAAGGAGTACGGCCTGAAACCAACTCGCCCAGACAAAACCGAGGGACCCCTGATC
ATCAGTGAGGATTTGAACGGACTCACTTTCCTCCGGAGGACGGTGACTCGTGACCCAGCT
GGCTGGTTTGGAAAATTGGACCAAAGCTCAATATTGAGGCAGATGTACTGGACTAGAGGA
CCAAATCATGAAGACCCCAATGAGACAATGATACCCCACTCTCAAAGACCCATACAGCTC
ATGGCACTGCTTGGTGAGGCCTCCCTTCACGGACCCTCTTTCTATAGCAAAATTAGTAAA
TTGGTCATAACTGAACTCAAAGAAGGTGGGATGGACTTTTACGTGCCAAGGCAGGAACCC
ATGTTCAGGTGGATGAGGTTTTCTGACTTGAGCACGTGGGAGGGCGATCGCAATCTGGCT
CCCAATTTTGTGAATGAAGATGGCGTCGAA
>KJ473826.1_Hu_GIIP16_GII13_Italy_2012.5
------------------------------------------------------------
------------------------------------------------------------
------------------------------------------------------------
------------------------------------------------------------
------------------------------------------------------------
------------------------------------------------------------
------------------------------------------------------------
------------------------------------------------------------
------------------------------------------------------------
------------------------------------------------------------
------------------------------------------------------------
------------------------------------------------------------
------------------------------------------TTAGCAGCAGCCTTGGAA
ATCATGGTCAGGTTCTCTGCAGAGCCACAATTGGCACAAATAGTCGCTGAGGATCTGCTG
GCCCCCAGTGTGGTAGATGTAGGAGACTTTAAAATTTCAATAAATGAAGGGCTCCCCTCT
GGTGTACCATGCACTTCTCAATGGAATTCCATCGCACACTGGCTGCTAACCCTCTGTGCC
TTGTCTGAAGTCACCAAACTGTCCCCTGACATTGTACAGGCAAATTCCATGTTCTCATTT
TACGGTGATGACGAGATTGTCAGCACCGATATAAAATTGGATCCTGAAAAGTTAACTACT
AAATTGAAGGAGTACGGCCTGAAACCAACTCGCCCAGACAAAACCGAGGGACCCCTGATC
ATCAGTGAGGATTTGAACGGACTCACTTTCCTCCGGAGGACGGTGACTCGTGACCCAGCT
GGCTGGTTTGGAAAATTGGACCAAAGCTCAATATTGAGGCAGATGTACTGGACTAGAGGA
CCAAATCATGAAGACCCCAATGAGACAATGATACCCCACTCTCAAAGACCCATACAGCTC
ATGGCACTGCTTGGTGAGGCCTCCCTTCACGGACCCTCTTTCTATAGCAAAATTAGTAAA
TTGGTCATAACTGAACTCAAAGAAGGTGGGATGGACTTTTACGTGCCAAGGCAGGAACCC
ATGTTCAGGTGGATGAGGTTTTCTGACTTGAGCACGTGGGAGGGCGATCGCAATCTGGCT
CCCAATTTTGTGAATGAAGATGGCGTCGAA
>KP174834.1_Hu_GIIP16_GII13_China_2013.2904109589
------------------------------------------------------------
------------------------------------------------------------
------------------------------------------------------------
------------------------------------------------------------
------------------------------------------------------------
------------------------------------------------------------
------------------------------------------------------------
------------------------------------------------------------
------------------------------------------------------------
------------------------------------------------------------
------------------------------------------------------------
------------------------------------------------------------
------------------------------------------CTAGCAGCAGCCTTGGAG
ATCATGGTCAGGTTCTCTGCAGAGCCACAATTGGCACAAATAGTCGCTGAGGATCTGCTG
GCCCCCAGTGTGGTAGATGTAGGAGACTTTAAAATTTCAATAAATGAAGGGCTCCCCTCT
GGTGTACCATGCACTTCTCAATGGAATTCCATCGCACACTGGCTGCTAACCCTCTGCGCC
TTGTCTGAAGTCACCAAACTGTCCCCTGACATTGTACAGGCAAATTCCATGTTCTCATTT
TACGGTGATGACGAGATTGTCAGCACCGATATAAAATTGGACCCTGAAAAGTTAACCACC
AAATTGAAGGAGTACGGCCTGAAACCAACTCGCCCAGACAAAACCGAGGGACCCCTGATC
ATCAGTGAGGATCTGAACGGACTTACTTTCCTCCGGAGGACGGTGACTCGTGACCCAGCT
GGCTGGTTTGGAAAATTGGACCAAAGCTCAATATTGAGGCAGATGTACTGGACTAGAGGA
CCAAATCATGAAGACCCCAATGAGACAATGATACCCCACTCTCAAAGACCCATACAGCTC
ATGGCACTGCTTGGTGAGGCCTCCCTTCACGGACCCTCTTTCTACAGCAAAATTAGTAAG
TTGGTCATAACTGAACTCAAAGAAGGTGGGATGGACTTTTACGTGCCAAGGCAGGAACCC
ATGTTCAGGTGGATGAGGTTTTCTGACTTGAGCACGTGGGAGGGCGATCGCAATCTGGCT
CCCAATTTTGTGAATGAAGATGGCGTCGAA
>KM501037.1_Hu_GIIP16_GII13_China_2013.57808219178
------------------------------------------------------------
------------------------------------------------------------
------------------------------------------------------------
------------------------------------------------------------
------------------------------------------------------------
------------------------------------------------------------
------------------------------------------------------------
------------------------------------------------------------
------------------------------------------------------------
------------------------------------------------------------
------------------------------------------------------------
------------------------------------------------------------
------------------------------------GCAGTACTAGCAGCAGCCTTGGAG
ATCATGGTCAGGTTCTCTGCAGAACCACAATTGGCACAAATAGTCGCTGAGGATCTGCTG
GCCCCCAGTGTGGTAGATGTAGGAGACTTTAAAATTTCAATAAATGAAGGGCTCCCCTCT
GGTGTACCATGCACTTCTCAATGGAATTCCATCGCACACTGGCTGCTAACCCTCTGCGCC
TTGTCTGAAGTCACCAAACTGTCCCCTGACATTGTACAGGCAAATTCCATGTTCTCATTT
TACGGTGATGACGAGATTGTCAGCACCGATATAAAATTGGACCCTGAAAAGTTAACCACC
AAATTGAAGGAGTACGGCCTGAAACCAACTCGCCCAGACAAAACCGAGGGACCCCTGATC
ATCAGTGAGGATCTGAACGGACTTACTTTCCTCCGGAGGACGGTGACTCGTGACCCAGCT
GGCTGGTTTGGAAAATTGGACCAAAGCTCAATATTGAGGCAGATGTACTGGACTAGAGGA
CCAAATCATGAAGACCCCAATGAGACAATGATACCCCACTCTCAAAGACCCATACAGCTC
ATGGCACTGCTTGGTGAGGCCTCCCTTCACGGACCCTCTTTCTACAGCAAAATTAGTAAG
TTGGTCATAACTGAACTCAAAGAAGGTGGGATGGACTTTTACGTGCCAAGGCAGGAACCC
ATGTTCAGGTGGATGAGGTTTTCTGACTTGAGCACGTGGGAGGGCGATCGCAATCTGGCT
CCCAATTTTGTGAATGAAGATGGCGTCGAA
>KM501038.1_Hu_GIIP16_GII13_China_2013.57808219178
------------------------------------------------------------
------------------------------------------------------------
------------------------------------------------------------
------------------------------------------------------------
------------------------------------------------------------
------------------------------------------------------------
------------------------------------------------------------
------------------------------------------------------------
------------------------------------------------------------
------------------------------------------------------------
------------------------------------------------------------
------------------------------------------------------------
------------------------------------GCAGTACTAGCAGCAGCCTTGGAG
ATCATGGTCAGGTTCTCTGCAGAGCCACAATTGGCACAAATAGTCGCTGAGGATCTGCTG
GCCCCCAGTGTGGTAGATGTAGGAGACTTTAAAATTTCAATAAATGAAGGGCTCCCCTCT
GGTGTACCATGCACTTCTCAATGGAATTCCATCGCACACTGGCTGCTAACCCTCTGCGCC
TTGTCTGAAGTCACCAAACTGTCCCCTGACATTGTACAGGCAAACTCCATGTTCTCATTT
TACGGTGATGACGAGATTGTCAGCACCGATATAAAATTGGACCCTGAAAAGTTAACCACC
AAATTGAAGGAGTACGGCCTGAAACCAACTCGCCCAGACAAAACCGAGGGACCCCTGATC
ATCAGTGAGGATTTGAACGGACTCACTTTCCTCCGGAGAACGGTGACTCGTGACCCAGCT
GGCTGGTTTGGAAAATTGGACCAAAGCTCAATATTGAGGCAGATGTACTGGACTAGAGGA
CCAAATCATGAAGACCCCAACGAGACAATGATACCCCACTCTCAAAGACCCATACAGCTC
ATGGCACTGCTTGGTGAGGCCTCCCTTCACGGACCCTCTTTCTACAGCAAAATTAGTAAG
TTGGTCATAACTGAACTCAAAGAAGGTGGGATGGATTTTTACGTGCCAAGGCAGGAACCC
ATGTTCAGGTGGATGAGGTTTTCTGACTTGAGCACGTGGGAGGGCGATCGCAATCTGGCT
CCCAATTTTGTGAATGAAGATGGCGTCGAA
>KJ504423.1_Hu_GIIP16_GII3_Spain_2012.78142076503
------------------------------------------------------------
------------------------------------------------------------
------------------------------------------------------------
------------------------------------------------------------
------------------------------------------------------------
------------------------------------------------------------
------------------------------------------------------------
------------------------------------------------------------
------------------------------------------------------------
------------------------------------------------------------
------------------------------------------------------------
------------------------------------------------------------
---------------------------------AGGGCAGTACTAGCAGCAGCCTTGGAA
ATCATGGTCAGGTTCTCTGCGGAGCCACAATTGGCACAAATAGTCGCTGAGGATCTGCTG
GCCCCCAGTGTGGTAGATGTAGGAGACTTTAAAATTTCAATAAATGAAGGGCTCCCCTCT
GGTGTACCATGCACTTCTCAATGGAATTCCATTGCTCACTGGCTGCTAACCCTCTGTGCT
TTGTCTGAAGTCACCAAACTGTCCCCTGACATTGTACAGGCAAATTCCATGTTCTCATTT
TACGGTGATGACGAGATTGTCAGCACCGATATAAAATTGGACCCTGAAAAGTTAACCACC
AAATTGAAGGAGTACGGCCTGAAACCAACTCGCCCAGATAAAACCGAGGGACCCCTGATC
ATCAGTGAGGATTTGAACGGACTCACTTTCCTCCGGAGGACGGTGACTCGTGACCCAGCC
GGCTGGTTTGGAAAATTGGACCAAAGCTCAATATTGAGGCAGATGTACTGGACTAGAGGA
CCAAATCATGAAGACCCCAATGAGACAATGATACCCCACTCTCAAAGACCCATACAGCTC
ATGGCACTGCTTGGTGAGGCCTCCCTTCACGGGCCCTCTTTCTACAGCAAAATTAGTAAA
TTGGTCATAACTGAACTCAAAGAAGGTGGGATGGACTTTTACGTGCCAAGGCAGGAACCC
ATGTTCAGGTGGATGAGGTTTTCTGACTTGAGCACGTGGGAGGGCGATCGCAATCTGGCT
CCCAATTTTGTGAATGAAGATGGCGTCGAA
>KJ156623.1_Hu_GIIP16_GII13_Spain_2010.29863013699
------------------------------------------------------------
------------------------------------------------------------
------------------------------------------------------------
------------------------------------------------------------
------------------------------------------------------------
------------------------------------------------------------
------------------------------------------------------------
------------------------------------------------------------
------------------------------------------------------------
------------------------------------------------------------
------------------------------------------------------------
------------------------------------------------------------
------------------------------CAGAGGGCAGTACTAGCAGCAGCCTTGGAA
ATCATGGTCAGGTGCTCTGCAGAGCCACAATTGGCACAAATAGTCGCTGAGGATCTGCTG
GCCCCCAGTGTGGTAGATGTAGGAGACTTTAAAATTTCAATAAATGAAGGGCTCCCCTCT
GGTGTACCATGCACTTCTCAATGGAATTCCATCGCACACTGGCTGCTAACCCTCTGTGCC
TTGTCTGAAGTCACCAAACTGTCCCCTGATATTGTACAGGCAAATTCCATGTTCTCATTT
TACGGTGATGACGAGATTGTCAGCACCGATATAAAATTGGACCCTGAAAAGTTAACCACC
AAATTGAAGGAGTACGGCCTGAAACCAACTCGCCCAGACAAAACCGAGGGACCCCTGATC
ATCAGTGAGGATTTGAACGGACTCACTTTCCTCCGGAGGACGGTGACTCGTGACCCAGCT
GGCTGGTTTGGAAAATTGGACCAAAGCTCAATATTGAGGCAGATGTACTGGACTAGAGGA
CCAAATCATGAAGACCCCAATGAGACAATGATACCCCACTCTCAAAGACCCATACAGCTC
ATGGCACTGCTTGGTGAGGCCTCCCTTCACGGACCCTCTTTCTACAGCAAAATTAGTAAA
TTGGTCATAACTGAACTTAAAGAAGGTGGGATGGACTTTTACGTGCCAAGGCAGGAACCC
ATGTTCAGGTGGATGAGGTTTTCTGACTTGAGCACGTGGGAGGGCGATCGCAATCTGGCT
CCCAATTTTGTGAATGAAGATGGCGTCGAA
>KJ504418.1_Hu_GIIP16_GII3_Spain_2012.84972677596
------------------------------------------------------------
------------------------------------------------------------
------------------------------------------------------------
------------------------------------------------------------
------------------------------------------------------------
------------------------------------------------------------
------------------------------------------------------------
------------------------------------------------------------
------------------------------------------------------------
------------------------------------------------------------
------------------------------------------------------------
------------------------------------------------------------
------------------------------CAGAGGGCAGTACTAGCAGCAGCCTTGGAA
ATCATGGTCAGGTTCTCTGCGGAGCCACAATTGGCACAAATAGTCGCTGAGGATCTGCTG
GCCCCCAGTGTGGTAGATGTAGGAGACTTTAAAATTTCAATAAATGAAGGGCTCCCCTCT
GGTGTACCATGCACTTCTCAATGGAATTCCATTGCTCACTGGCTGCTAACCCTCTGTGCT
TTGTCTGAAGTCACCAAACTGTCCCCTGACATTGTACAGGCAAATTCCATGTTCTCATTT
TACGGTGATGACGAGATTGTCAGCACCGATATAAAATTGGACCCTGAAAAGTTAACCACC
AAATTGAAGGAGTACGGCCTGAAACCAACTCGCCCAGATAAAACCGAGGGACCCCTTATC
ATCAGTGAGGATTTGAACGGACTCACTTTCCTCCGGAGGACGGTGACTCGTGACCCAGCC
GGCTGGTTTGGAAAATTAGACCAGAGCTCAATATTGAGGCAGATGTACTGGACTAGAGGA
CCAAATCATGAAGACCCCAATGAGACAATGATACCCCACTCTCAAAGACCCATACAGCTC
ATGGCACTGCTTGGTGAGGCCTCCCTTCACGGGCCCTCTTTCTACAGCAAAATTAGTAAA
TTGGTCATAACTGAACTCAAAGAAGGTGGGATGGACTTTTACGTGCCAAGGCAGGAACCC
ATGTTCAGGTGGATGAGGTTTTCTGACTTGAGCACGTGGGAGGGCGATCGCAATCTGGCT
CCCAATTTTGTGAATGAAGATGGCGTCGAA
>KJ504420.1_Hu_GIIP16_GII3_Spain_2012.78142076503
------------------------------------------------------------
------------------------------------------------------------
------------------------------------------------------------
------------------------------------------------------------
------------------------------------------------------------
------------------------------------------------------------
------------------------------------------------------------
------------------------------------------------------------
------------------------------------------------------------
------------------------------------------------------------
------------------------------------------------------------
------------------------------------------------------------
------------------------------CAGAGGGCAGTGCTAGCAGCAGCCTTGGAA
ATCATGGTCAGGTTCTATGCAGAGCCACAATTGGCACAAATAGTCGCTGAGGATCTGCTG
GCCCCCAGTGTGGTAGATGTAGGAGACTTTAAAATTTCAATAAATGAAGGGCTCCCCTCT
GGTGTACCATGCACTTCTCAATGGAATTCCATCGCTCACTGGCTGCTAACCCTCTGTGCT
TTGTCTGAAGTCACCAAACTGTCCCCTGACATTGTACAGGCAAATTCCATGTTCTCATTT
TACGGTGATGACGAGATTGTCAGCACCGATATAAAATTGGACCCTGAAAAGTTAACCACC
AAATTGAAGGAGTACGGCCTGAAACCAACTCGCCCAGATAAAACCGAGGGACCCCTGGTC
ATCAGTGATGATTTGAACGGACTCACTTTCCTCCGGAGGATGGTGACTCGTGACCCAGCC
GGCTGGTTTGGAAAATTGGACCAAAGCTCAATATTGAGGCAGATGTACTGGACTAGAGGA
CCAAATCATGAAGACCCCAATGAGACAATGATACCCCACTCTCAAAGACCCATACAGCTC
ATGGCACTGCTTGGTGAGGCCTCCCTTCACGGGCCCTCTTTCTACAGCAAAATTAGTAAA
TTGGTTATAACTGAACTCAAAGAAGGTGGGATGGACTTTTACGTGCCAAGGCAGGAACCC
ATGTTCAGGTGGATGAGGTTTTCTGACTTGAGCACGTGGGAGGGCGATCGCAATCTGGCT
CCCAATTTTGTGAATGAAGATGGCGTCGAA
>KJ504422.1_Hu_GIIP16_GII3_Spain_2012.78142076503
------------------------------------------------------------
------------------------------------------------------------
------------------------------------------------------------
------------------------------------------------------------
------------------------------------------------------------
------------------------------------------------------------
------------------------------------------------------------
------------------------------------------------------------
------------------------------------------------------------
------------------------------------------------------------
------------------------------------------------------------
------------------------------------------------------------
------------------------------CAGAGGGCAGTACTAGCAGCAGCCTTGGAA
ATCATGGTCAGGTTCTCTGCGGAGCCACAATTGGCACAAATAGTCGCTGAGGATCTGCTG
GCCCCCAGTGTGGTAGATGTAGGAGACTTTAAAATTTCAATAAATGAAGGGCTCCCCTCT
GGTGTACCATGCACTTCTCAATGGAATTCCATTGCTCACTGGCTGCTAACCCTCTGTGCT
TTGTCTGAAGTCACCAAACTGTCCCCTGACATTGTACAGGCAAATTCCATGTTCTCATTT
TACGGTGATGACGAGATTGTCAGCACCGATATAAAATTGGACCCTGAAAAGTTAACCACC
AAATTGAAGGAGTACGGCCTGAAACCAACTCGCCCAGATAAAACCGAGGGACCCCTGATC
ATCAGTGAGGATTTGAACGGACTCACTTTCCTCCGGAGGACGGTGACTCGTGACCCAGCC
GGCTGGTTTGGAAAATTGGACCAAAGCTCAATATTGAGGCAGATGTACTGGACTAGAGGA
CCAAATCATGAAGACCCCAATGAGACAATGATACCCCACTCTCAAAGACCCATACAGCTC
ATGGCACTGCTTGGTGAGGCCTCCCTTCACGGGCCCTCTTTCTACAGCAAAATTAGTAAA
TTGGTCATAACTGAACTCAAAGAAGGTGGGATGGACTTTTACGTGCCAAGGCAGGAACCC
ATGTTCAGGTGGATGAGGTTTTCTGACTTGAGCACGTGGGAGGGCGATCGCAATCTGGCT
CCCAATTTTGTGAATGAAGATGGCGTCGAA
>KM289172.1_Hu_GIIP16_GII3_Germany_2013.95890410959
------------------------------------------------------------
------------------------------------------------------------
------------------------------------------------------------
------------------------------------------------------------
------------------------------------------------------------
------------------------------------------------------------
------------------------------------------------------------
------------------------------------------------------------
------------------------------------------------------------
------------------------------------------------------------
------------------------------------------------------------
------------------------------------------------------------
------------------------------CAGAGGGCAGTACTAGCAGCAGCCTTGGAA
ATCATGGTCAGGTTCTCTGCAGAGCCACAATTGGCACAAATAGTCGCTGAGGATCTGCTG
GCCCCTAGTGTGGTAGATGTAGGAGACTTTAAAATTTCAATAAATGAGGGGCTCCCCTCT
GGTGTACCATGCACTTCTCAATGGAATTCCATCGCTCACTGGCTGCTAACCCTCTGTGCT
TTGTCTGAAGTCACCAAACTGTCCCCTGACACTGTACAGGCAAATTCCATGTTCTCATTT
TACGGTGATGACGAGATTGTCAGCACCGATATAAAATTGGACCCTGAAAAGTTAACCACC
AAATTGAAGGAGTACGGCCTGAAACCAACTCGCCCAGATAAAACCGAGGGACCCCTGATC
ATCAGTGAGGATTTGAACGGACTCACTTTCCTCCGGAGGACGGTGACTCGTGACCCAGCC
GGCTGGTTTGGAAAATTGGACCAAAGCTCAATATTGAGGCAGATGTACTGGACTAGAGGA
CCAAATCATGAAGACCCCAATGAGACAATGATACCCCACTCTCAAAGACCCATACAGCTC
ATGGCACTGCTTGGTGAGGCCTCCCTTCACGGGCCCTCCTTCTACAGCAAAATTAGTAAA
TTGGTTATAACTGAACTCAAAGAAGGTGGGATGGACTTTTACGTGCCAAGGCAGGAACCC
ATGTTCAGGTGGATGAGGTTTTCTGACTTGAGTACGTGGGAGGGCGATCGCAATCTGGCT
CCCAATTTTGTGAATGAAGATGGCGTCGAA
>GQ856476.1_Hu_GIIP16_GII16_China_2008.07923497268
------------------------------------------------------------
------------------------------------------------------------
------------------------------------------------------------
------------------------------------------------------------
------------------------------------------------------------
------------------------------------------------------------
------------------------------------------------------------
------------------------------------------------------------
------------------------------------------------------------
------------------------------------------------------------
------------------------------------------------------------
------------------------------------------------------------
--------------------------ACAACAGAGGGCTGTTCTAGCAGCGGCCTTGGAA
ATAATGGTCAGATTCTCTGCAGAACCACAACTGGCACAAACAGTTGCTGAGGATTTGTTG
GCCCCCAGTGTGGTGGATGTCGGAGACTTCAAAATTTCAATAAATGAGGGACTCCCTTCT
GGTGTACCATGCACTTCCCAGTGGAACTCCATCACACACTGGTTGCTAACTCTCTGTGCT
TTGTCTGAAGTCACCAATCTGTCTCCTGACATCGTGCAGGCAAATTCCATGTTCTCATTC
TACGGTGATGACGAGATCGTCAGCACCGATATAAAATTGGATCCTGAAAAGTTAACCACC
AAGTTGAGGGAGTATGGTCTAAAACCAACTCGCCCAGACAAAACCGAGGGGCCCCTGATC
ATCAGTGAGGATTTGAATGGACTCACCTTCCTCCGGAGGACGGTTTCTCGTGACCCAGCT
GGTTGGTTTGGAAAGTTAGATCAAAGCTCAATACTAAGGCAGATGTATTGGACCAGAGGA
CCAAACCATGAAGACCCCAATGAGACAATGATACCCCACTCTCAAAGACCCATACAACTC
ATGGCACTGCTCGGTGAGGCCTCCCTTCACGGACCCTCTTTCTACAGTAAGATTAGTAAA
TTGGTCATAACTGAACTCAAAGAAGGTGGGATGGACTTTTACGTGCCAAGACAGGAACCT
ATGTTCAGGTGGATGAGGTTTTCTGACTTGAGCACGTGGGAGGGCGATCGCAATCTGGCT
CCCAGTTTTGTGAATGAAGATGGCGTCGAA
>AB233472.1_Hu_GIIP16__Japan_1999.82191780822
------------------------------------------------------------
------------------------------------------------------------
------------------------------------------------------------
------------------------------------------------------------
------------------------------------------------------------
------------------------------------------------------------
------------------------------------------------------------
------------------------------------------------------------
------------------------------------------------------------
------------------------------------------------------------
------------------------------------------------------------
------------------------------------------------------------
------------------------ACACAACAGAGGGCTGTTCTGGCAGCGGCCTTGGAA
ATAATGGTCAGATTCTCTGCAGAACCACAACTGGCGCAAACAGTCGCCGAAGATCTACTG
GCCCCCAGTGTGGTGGATGTAGGAGACTTCAAAATTTCAATAAATGAGGGGCTCCCTTCT
GGTGTACCATGCACTTCCCAGTGGAACTCCATCACACACTGGCTGCTGACTCTCTGCGCT
TTGTCTGAAGTCACCAACCTGTCCCCTGACATCGTGCAGGCAAACTCCATGTTCTCATTT
TACGGTGATGACGAGATTGTCAGCACCGATATAAAATTGGACCCTGAAAAGTTAACCACC
AAATTGAGGGAGTATGGTCTGAAACCAACTCGCCCAGACAAAACCGAGGGACCCTTGATC
ATCAGTGAGGATTTGGACGGACTCACTTTCCTTCGGAGGACAGTTTCTCGTGACCCAGCT
GGCTGGTTTGGGAAGTTAGATCAAAGCTCAATACTAAGGCAAATGTATTGGACCAGGGGA
CCAAATCATGAAGACCCCAATGAAACAATGATACCTCACTCTCAAAGACCCATACAGCTC
ATGGCACTGCTTGGTGAGGCCTCCCTTCACGGACCCTCCTTCTACAGCAAGATTAGTAAA
TTGGTCATAACTGAACTCAAAGAAGGTGGGATGGATTTTTACGTGCCAAGGCAGGAACCT
ATGTTCAGGTGGATGAGGTTTTCT------------------------------------
------------------------------
>KC110856.1_Hu_GIIP16_GII2_SK_2011.62465753425
------------------------------------------------------------
------------------------------------------------------------
------------------------------------------------------------
------------------------------------------------------------
------------------------------------------------------------
------------------------------------------------------------
------------------------------------------------------------
------------------------------------------------------------
------------------------------------------------------------
------------------------------------------------------------
------------------------------------------------------------
------------------------------------------------------------
---------------------TCAACACAACAGAGGGCTGTTCTAGCAGCGGCCTTGGAA
ATAATGGTCAGATTCTCTGCAGAACCGCAACTGGCCCAAACAGTTGCTGAGGATCTGCTG
GCCCCCAGTGCAGTAGATGTCGGAGACTTCAAAATTTCAATAAATGAGGGACTCCCTTCT
GGTGTACCATGCACTTCCCAGTGGAACTCCATCTCACACTGGTTACTAACTCTCTGTGCT
TTGTCTGAAGTCACCAATCTGTCTCCTGACATCGTGCAGGCAAATTCTATGTTCTCATTT
TACGGTGATGACGAGATTGTAAGCACCGATATAAAATTGGACCCTGAAAAGTTAACCACC
AAATTGAGGGAGTATGGTCTAAAACCAACTCGCCCAGACAAAACCGAGGGGCCCCTGATC
ATCAGTGAGGATTTGGATGGTCTCACCTTCCTCCGGAGGACGGTTTCTCGTGACCCAGCC
GGTTGGTTTGGAAAGTTAGATCAAAGCTCAATACTAAGGCAGATGTATTGGACCAGAGGA
CCAAACCATGAAGACCCCAATGAGACAATGATACCCCACTCTCAAAGACCCATACAGCTC
ATGGCACTGCTTGGTGAGGCCTCCCTTCACGGACCCTCTTTCTACAGCAAGATTAGTAAA
TTGGTCATAACTGAACTCAAAGAAGGTGGGATGGACTTTTACGTGCCAAGACAGGAACCC
ATGTTCAGATGGATGAGGTTTTCTGACTTGAGCACGTGGGAGGGCGATCGCAATCTGGCT
CCCAGTTTTGTGAATGAAGATGGCGTCGAA
>KJ473823.1_Hu_GIIP16_GII3_Italy_2011.5
------------------------------------------------------------
------------------------------------------------------------
------------------------------------------------------------
------------------------------------------------------------
------------------------------------------------------------
------------------------------------------------------------
------------------------------------------------------------
------------------------------------------------------------
------------------------------------------------------------
------------------------------------------------------------
------------------------------------------------------------
------------------------------------------------------------
---------------------TCAACACAACAGAGGGCAGTACTAGCAGCAGCCTTGGAA
ATCATGGTCAGGTTCTCTGCAGAGCCACAATTGGCACAAATTGTCGCTGAGGATCTGCTG
GCCCCCAGTGTGGTAGATGTAGGAGACTTTAAAATTTCAATAAATGAAGGACTCCCCTCT
GGTGTACCTTGCACTTCTCAATGGAATTCCATCGCTCACTGGCTGCTAACCCTCTGTGCT
TTGTCCGAAGTCACCAAACTGTCCCCTGACATTGTACAGGCAAATTCCATGTTCTCATTT
TACGGTGATGACGAGATTGTCAGCACCGATATAAAATTGGACCCTGAAAAGTTAACCACC
AAATTGAAGGAGTACGGCCTGAAACCAACTCGCCCAGATAAAACCGAGGGACCCCTGATC
ATCAGTGAGGATTTGAACGGACTCACTTTCCTCCGGAGGACGGTGACTCGTGACCCAGCC
GGCTGGTTTGGAAAATTGGACCAAAGCTCAATATTGAGGCAGATGTACTGGACTAGAGGA
CCAAATCATGAAGACCCCAATGAGACAATGATACCCCACTCTCAAAGACCCATACAGCTC
ATGGCACTGCTTGGTGAGGCCTCCCTTCACGGGCCCTCTTTCTACAGCAAAATTAGCAAA
TTTGTCATAACTGAACTCAAAGAAGGTGGGATGGACTTTTACGTGCCAAGGCAGGAACCC
ATGTTCAGGTGGATGAGGTTTTCTGACTTGAGCACGTGGGAGGGCGATCGCAATCTGGCT
CCCAATTTTGTGAATGAAGATGGCGTCGAA
>KJ473824.1_Hu_GIIP16_GII3_Italy_2012.5
------------------------------------------------------------
------------------------------------------------------------
------------------------------------------------------------
------------------------------------------------------------
------------------------------------------------------------
------------------------------------------------------------
------------------------------------------------------------
------------------------------------------------------------
------------------------------------------------------------
------------------------------------------------------------
------------------------------------------------------------
------------------------------------------------------------
---------------------TCAACACAACAGAGGGCAGTACTAGCAGCAGCCTTGGAA
ATCATGGTCAGGTTCTCTGCAGAGCCACAACTGGCACAAATTGTCGCTGAGGATCTGCTG
GCCCCCAGTGTGGTAGATGTAGGAGACTTTAAAATTTCAATAAATGAAGGACTCCCCTCT
GGTGTACCTTGCACTTCTCAATGGAATTCCATCGCTCACTGGCTGCTAACCCTCTGTGCT
TTGTCCGACGTCACCAAACTGTCCCCTGACATTGTACAGGCAAATTCCATGTTCTCATTT
TACGGTGATGACGAGATTGTCAGCACCGATATAAAATTGGACCCTGAAAAGTTAACCACC
AAATTGAAGGAGTACGGCCTGAAACCAACTCGCCCAGATAAAACCGAGGGACCCCTGATC
ATCAGTGAGGATTTGAACGGACTCACTTTCCTCCGGAGGACGGTGACTCGTGACCCAGCC
GGCTGGTTTGGAAAATTGGACCAAAGCTCAATATTGAGGCAGATGTACTGGACTAGAGGA
CCAAATCATGAAGACCCCAATGAGACAATGATACCCCACTCTCAAAGACCCATACAGCTC
ATGGCACTGCTTGGTGAGGCCTCCCTTCACGGGCCCTCTTTCTACAGCAAAATTAGTAAA
TTGGTCATAACTGAACTCAAAGAAGGTGGGATGGACTTTTACGTGCCAAGGCAGGAACCC
ATGTTCAGGTGGATGAGGTTTTCTGACTTGAGCACGTGGGAGGGCGATCGCAATCTGGCT
CCCAATTTTGTGAATGAAGATGGCGTCGAA
>AB682733.1_Hu_GIIP16_GII2_Japan_2010.5
------------------------------------------------------------
------------------------------------------------------------
------------------------------------------------------------
------------------------------------------------------------
------------------------------------------------------------
------------------------------------------------------------
------------------------------------------------------------
------------------------------------------------------------
------------------------------------------------------------
------------------------------------------------------------
------------------------------------------------------------
------------------------------------------------------------
------------------GATTCAACACAACAGAGGGCAGTACTAGCAGCAGCCTTGGAA
ATCATGGTCAGGTTCTCTGCAGAGCCACAATTGGCACAGATAGTCGCTGAGGATCTGCTG
GCCCCCAGTGTGGTAGATGTAGGAGACTTTAAGATTTCAATAAGTGAAGGGCTCCCCTCT
GGTGTACCATGCACTTCTCAATGGAACTCCATCGCACACTGGCTGCTAACCCTCTGTGCC
TTGTCTGAAGTCACCAAACTGTCCCCTGACATTGTACAGGCAAATTCCATGTTCTCATTT
TACGGTGATGACGAGATTGTCAGCACCGATATAAAATTGGACCCTGAAAAGTTGACCACC
AAATTGAAGGAGTACGGCCTGAAACCAACCCGCCCAGACAAAACTGAGGGGCCCCTGATC
ATCAGTGAAGATTTGAACGGACTCACTTTTCTCCGGAGGACGGTGACTCGTGACCCAGCT
GGCTGGTTTGGAAAATTGGACCAAAGTTCAATATTGAGGCAGATGTACTGGACTAGAGGA
CCAAATCATGAAGACCCCAATGAGACAATGATACCCCACTCTCAAAGACCCATACAGCTC
ATGGCACTGCTTGGTGAGGCTTCCCTTCACGGACCCTCTTTCTACAGCAAAATCAGTAAA
TTGGTCATAACTGAACTCAAAGAAGGTGGGATGGACTTTTACGTGCCAAGGCAGGAACCC
ATGTTCAGGTGGATGAGGTTTTCTGACTTGAGCACGTGGGAGGGCGATCGCAATCTGGCT
CCCAATTTTGTGAATGAAGATGGCGTCGAA
>AB629946.1_Hu_GIIP16_GII2_Japan_2011.09315068493
------------------------------------------------------------
------------------------------------------------------------
------------------------------------------------------------
------------------------------------------------------------
------------------------------------------------------------
------------------------------------------------------------
------------------------------------------------------------
------------------------------------------------------------
------------------------------------------------------------
------------------------------------------------------------
------------------------------------------------------------
------------------------------------------------------------
-----------CCGCTGGGATTCAACACAACAGAGGGCAGTACTAGCAGCAGCCTTGGAA
ATCATGGTCAGGTTCTCTGCAGAGCCACAATTGGCACAGATAGTCGCTGAGGATCTGCTG
GCCCCCAGTGTGGTAGATGTAGGAGACTTTAAAATTTCAATAAATGAGGGGCTCCCCTCT
GGTGTACCATGCACTTCTCAATGGAATTCCATCGCACACTGGCTGCTAACCCTCTGTGCC
TTGTCTGAAGTCACCAAACTGTCCCCTGACATTGTACAGGCAAATTCCATGTTCTCATTT
TACGGTGATGACGAGATTGTCAGCACCGATATAAAATTGGACCCTGAAAAGTTAACCACC
AAATTGAAGGAGTATGGCCTGAAACCAACTCGCCCAGACAAAACCGAGGGACCCCTGATC
ATCAGTGAGGATTTGAATGGACTCACTTTCCTCCGGAGGACGGTGACTCGTGACCCAGCT
GGCTGGTTTGGAAAATTGGACCAAAGCTCAATATTGAGGCAGATGTACTGGACTAGAGGA
CCAAATCATGAAGACCCCAATGAGACAATGATACCCCACTCTCAAAGACCCATACAGCTC
ATGGCACTGCTTGGTGAGGCCTCCCTTCACGGACCCTCTTTCTACAGCAAAATCAGTAAA
TTGGTCATAACTGAACTCAAAGAAGGTGGGATGGACTTTTACGTGCCAAGACAGGAACCC
ATGTTCAGGTGGATGAGGTTTTCTGACTTGAGCACGTGGGAGGGCGATCGCAATCTGGCT
CCCAATTTTGTGAATGAAGATGGCGTCGAA
>KC832470.1_Hu_GIIP16_GII13_Germany_2012.82786885246
------------------------------------------------------------
------------------------------------------------------------
------------------------------------------------------------
------------------------------------------------------------
------------------------------------------------------------
------------------------------------------------------------
------------------------------------------------------------
------------------------------------------------------------
------------------------------------------------------------
------------------------------------------------------------
------------------------------------------------------------
------------------------------------------------------------
---------TCCCGCTGGGATTCAACACAACAGAGGGCAGTATTAGCAGCAGCCTTGGAA
ATCATGGTCAGGTTCTCTGCAGAGCCACAATTGGCACAAATAGTCGCTGAGGATCTACTG
GCCCCCAGTGTGGTAGATGTAGGAGACTTTAAAATTTCAATAAATGAAGGGCTCCCCTCT
GGTGTACCATGCACTTCTCAATGGAATTCCATCGCACACTGGCTGCTAACCCTCTGTGCC
TTGTCTGAAGTCACCAAACTGTCCCCTGATATTGTACAGGCAAATTCCATGTTCTCATTT
TACGGTGATGACGAGATTGTCAGCACCGATATAAAATTGGATCCTGAAAAGTTAACCACC
AAATTGAAGGAGTACGGCCTGAAACCAACTCGCCCAGACAAAACCGAGGGACCCCTGATC
ATCAGTGAGGATTTGAACGGACTCACTTTCCTCCGGAGGACGGTGACTCGTGACCCAGCT
GGCTGGTTTGGAAAATTGGACCAAAGCTCAATATTGAGGCAGATGTACTGGACTAGAGGA
CCAAATCATGAAGACCCCAATGAGACAATGATACCCCACTCTCAAAGACCCATACAGCTC
ATGGCACTGCTTGGTGAGGCCTCCCTTCACGGACCCTCTTTCTACAGCAAAATTAGTAAG
TTGGTCATAACTGAACTCAAAGAAGGTGGAATGGACTTTTACGTGCCAAGGCAGGAACCC
ATGTTCAGGTGGATGAGGTTTTCTGACTTGAGCACGTGGGAGGGCGATCGCAATCTGGCT
CCCAATTTTGTGAATGAAGATGGCGTCGAA
>KC832471.1_Hu_GIIP16_GII13_Germany_2012.82786885246
------------------------------------------------------------
------------------------------------------------------------
------------------------------------------------------------
------------------------------------------------------------
------------------------------------------------------------
------------------------------------------------------------
------------------------------------------------------------
------------------------------------------------------------
------------------------------------------------------------
------------------------------------------------------------
------------------------------------------------------------
------------------------------------------------------------
---------TCCCGCTGGGATTCAACACAACAGAGGGCAGTATTAGCAGCAGCCTTGGAA
ATCATGGTCAGGTTCTCTGCAGAGCCACAATTGGCACAAATAGTCGCTGAGGATCTACTG
GCCCCCAGTGTGGTAGATGTAGGAGACTTTAAAATTTCAATAAATGAAGGGCTCCCCTCT
GGTGTGCCATGCACTTCTCAATGGAATTCCATCGCACACTGGCTGCTAACCCTCTGTGCC
TTGTCTGAAGTCACCAAACTGTCCCCTGATATTGTACAGGCAAATTCCATGTTCTCATTT
TACGGTGATGACGAGATTGTCAGCACCGATATAAAATTGGATCCTGAAAAGTTAACCACC
AAATTGAAGGAGTACGGCCTGAAACCAACTCGCCCAGACAAAACCGAGGGACCCCTGATC
ATCAGTGAGGATTTGAACGGACTCACTTTCCTCCGGAGGACGGTGACTCGTGACCCAGCT
GGCTGGTTTGGAAAATTGGACCAAAGCTCAATATTGAGGCAGATGTACTGGACTAGAGGA
CCAAATCATGAAGACCCCAATGAGACAATGATACCCCACTCTCAAAGACCCATACAGCTC
ATGGCACTGCTTGGTGAGGCCTCCCTTCACGGACCCTCTTTCTACAGCAAAATTAGTAAG
TTGGTCATAACTGAACTCAAAGAAGGTGGAATGGACTTTTACGTGCCAAGGCAGGAACCC
ATGTTCAGGTGGATGAGGTTTTCTGACTTGAGCACGTGGGAGGGCGATCGCAATCTGGCT
CCCAATTTTGTGAATGAAGATGGCGTCGAA
>KC832472.1_Hu_GIIP16_GII13_Germany_2012.82786885246
------------------------------------------------------------
------------------------------------------------------------
------------------------------------------------------------
------------------------------------------------------------
------------------------------------------------------------
------------------------------------------------------------
------------------------------------------------------------
------------------------------------------------------------
------------------------------------------------------------
------------------------------------------------------------
------------------------------------------------------------
------------------------------------------------------------
---------TCCCGCTGGGATTCAACACAACAGAGGGCAGTACTAGCAGCAGCCTTGGAG
ATCATGGTCAGGTTCTCTGCAGAGCCACAATTGGCACAAATAGTCGCTGAGGATCTGCTG
GCCCCCAGTGTGGTAGATGTAGGAGACTTTAAAATTTCAATAAATGAAGGGCTCCCCTCT
GGTGTACCATGCACTTCTCAATGGAATTCCATCGCACACTGGCTGCTAACCCTCTGCGCC
TTGTCTGAAGTCACCAAACTGTCCCCTGACATTGTACAGGCAAATTCCATGTTCTCATTT
TACGGTGATGACGAGATTGTCAGCACCGATATAAAATTGGACCCTGAAAAGTTAACCACC
AAATTGAAGGAGTACGGCCTGAAACCAACTCGCCCAGACAAAACCGAGGGACCCCTGATC
ATCAGTGAGGATCTGAACGGACTCACTTTCCTCCGGAGGACGGTGACTCGTGACCCAGCT
GGCTGGTTTGGAAAATTGGACCAAAGCTCAATATTGAGGCAGATGTACTGGACTAGAGGA
CCAAATCATGAAGACCCCAATGAGACAATGATACCCCACTCTCAAAGACCCATACAGCTC
ATGGCACTGCTTGGTGAGGCCTCCCTTCACGGACCCTCTTTCTACAGCAAAATTAGTAAG
TTGGTCATAACTGAACTCAAAGAAGGTGGGATGGACTTTTACGTGCCAAGGCAGGAACCC
ATGTTCAGGTGGATGAGGTTTTCTGACTTGAGCACGTGGGAGGGCGATCGCAATCTGGCT
CCCAATTTTGTGAATGAAGATGGCGTCGAA
>KC832473.1_Hu_GIIP16_GII13_Germany_2012.82786885246
------------------------------------------------------------
------------------------------------------------------------
------------------------------------------------------------
------------------------------------------------------------
------------------------------------------------------------
------------------------------------------------------------
------------------------------------------------------------
------------------------------------------------------------
------------------------------------------------------------
------------------------------------------------------------
------------------------------------------------------------
------------------------------------------------------------
---------TCCCGCTGGGATTCAACACAACAGAGGGCAGTATTAGCAGCAGCCTTGGAA
ATCATGGTCAGGTTCTCTGCAGAGCCACAATTGGCACAAATAGTCGCTGAGGATCTACTG
GCCCCCAGTGTGGTAGATGTAGGAGACTTTAAAATTTCAATAAATGAAGGGCTCCCCTCT
GGTGTACCATGCACTTCTCAATGGAATTCCATCGCACACTGGCTGCTAACCCTCTGTGCC
TTGTCTGAAGTCACCAAACTGTCCCCTGACATTGTACAGGCAAATTCCATGTTCTCATTT
TACGGTGATGACGAGATTGTCAGCACCGATATAAAATTGGATCCTGAAAAGTTAACCACC
AAATTGAAGGAGTACGGCCTGAAACCAACTCGCCCAGACAAAACCGAGGGACCCCTGATC
ATCAGTGAGGATTTGAACGGACTCACTTTCCTCCGGAGGACGGTGACTCGTGACCCAGCT
GGCTGGTTTGGAAAATTGGACCAAAGCTCAATATTGAGGCAGATGTACTGGACTAGAGGA
CCAAATCATGAAGACCCCAATGAGACAATGATACCCCACTCTCAAAGACCCATACAGCTC
ATGGCACTGCTTGGTGAGGCCTCCCTTCACGGACCCTCTTTCTACAGCAAAATTAGTAAG
TTGGTCATAACTGAACTCAAAGAAGGTGGAATGGACTTTTACGTGCCAAGGCAGGAACCC
ATGTTCAGGTGGATGAGGTTTTCTGACTTGAGCACGTGGGAGGGCGATCGCAATCTGGCT
CCCAATTTTGTGAATGAAGATGGCGTCGAA
>KJ504419.1_Hu_GIIP16_GII3_Spain_2012.83606557377
------------------------------------------------------------
------------------------------------------------------------
------------------------------------------------------------
------------------------------------------------------------
------------------------------------------------------------
------------------------------------------------------------
------------------------------------------------------------
------------------------------------------------------------
------------------------------------------------------------
------------------------------------------------------------
------------------------------------------------------------
------------------------------------------------------------
---------TCCAGGTGGGATTCAACCCAACAGAGGGCAGTACTAGCAGCAGCCTTGGAA
ATCATGGTCAGGTTCTCTGCGGAGCCACAATTGGCACAAATAGTCGCTGAGGATCTGCTG
GCCCCCAGTGTGGTAGATGTAGGAGACTTTAAAATTTCAATAAATGAAGGGCTCCCCTCT
GGTGTACCATGCACTTCTCAATGGAATTCCATTGCTCACTGGCTGCTAACCCTCTGTGCT
TTGTCTGAAGTCACCAAACTGTCCCCTGACATTGTACAGGCAAATTCCATGTTCTCATTT
TACGGTGATGACGAGATTGTCAGCACCGATATAAAATTGGACCCTGAAAAGTTAACCACC
AAATTGAAGGAGTACGGCCTGAAACCAACTCGCCCAGATAAAACCGAGGGACCCCTTATC
ATCAGTGAGGATTTGAACGGACTCACTTTCCTCCGGAGGACGGTGACTCGTGACCCAGCC
GGCTGGTTTGGAAAATTAGACCAGAGCTCAATATTGAGGCAGATGTACTGGACTAGAGGA
CCAAATCATGAAGACCCCAATGAGACAATGATACCCCACTCTCAAAGACCCATACAGCTC
ATGGCACTGCTTGGTGAGGCCTCCCTTCACGGGCCCTCTTTCTACAGCAAAATTAGTAAA
TTGGTCATAACTGAACTCAAAGAAGGTGGGATGGACTTTTACGTGCCAAGGCAGGAACCC
ATGTTCAGGTGGATGAGGTTTTCTGACTTGAGCACGTGGGAGGGCGATCGCAATCTGGCT
CCCAATTTTGTGAATGAAGATGGCGTCGAA
>KC110854.1_Hu_GIIP16_GII10_SK_2011.89863013699
------------------------------------------------------------
------------------------------------------------------------
------------------------------------------------------------
------------------------------------------------------------
------------------------------------------------------------
------------------------------------------------------------
------------------------------------------------------------
------------------------------------------------------------
------------------------------------------------------------
------------------------------------------------------------
------------------------------------------------------------
------------------------------------------------------------
--------CTCCCGCTGGGATTCAACACAACAAAGGGCTGTTTTGGCAGCGGCCTTAGAA
ATAATGGTAAGATTCTCTGCAGAACCACAACTGGCGCAGACGGTCGCTGAAGATCTGCTG
GCTCCCAGCGTGGTGGATGTAGGAGACTTCAAAATTTCAATAAATGAGGGGCTCCCTTCT
GGTGTGCCATGCACTTCCCAGTGGAACTCCATCACACACTGGCTGCTGACTCTCTGTGCT
TTATCTGAAGTCACCAATCTGTCCCCTGACATCGTGCAGGCAAATTCCATGTTCTCGTTC
TACGGTGATGACGAGATTGTCAGCACCGATATAAAATTAGACCCTGAAAAGCTAACCACC
AAGTTGAGGGAATATGGTCTGAAACCAACTCGCCCAGATAAAACCGAGGGACCCCTGATC
ATCAGTGAGGATTTGGACGGACTCACCTTCCTCCGGAGAACAGTTTCTCGTGATCCAGCT
GGTTGGTTTGGAAAGTTAGATCAGAGCTCAATACTAAGGCAGATGTATTGGACCAGGGGA
CCAAACCATGAAGACCCTAATGAGACCATGATACCCCACTCTCAAAGACCCATACAGCTC
ATGGCACTGCTTGGTGAGGCTTCCCTTCACGGACCCTCCTTTTACAGCAAGATTAGCAAA
CTGGTCATAACTGAACTCAAAGAAGGTGGAATGGATTTTTACGTGCCAAGGCAGGAACCC
ATGTTCAGGTGGATGAGGTTCTCTGACTTGAGCACGTGGGAGGGCGATCGCAATCTGGCT
CCCAGTTTTGTGAATGAAGATGGCGTCGAA
>LC153121.1_Hu_GIIP16_GII4Sy_Japan_2016.04371584699
------------------------------------------------------------
------------------------------------------------------------
------------------------------------------------------------
------------------------------------------------------------
------------------------------------------------------------
------------------------------------------------------------
------------------------------------------------------------
------------------------------------------------------------
------------------------------------------------------------
------------------------------------------------------------
------------------------------------------------------------
------------------------------------------------------------
--------CTCTCGTTGGGATTCAACACAACAGAGGGCAGTACTAGCAGCAGCCTTGGAA
ATCATGGTCAGATTCTCTGCAGAACCACAATTGGCACAAATAGTCGCTGAGGATCTGCTG
GCCCCTAGTGTAGTAGATGTAGGAGACTTTAAAGTCACAATAAATGAAGGGCTCCCATCT
GGTGTGCCATGCACTTCTCAATGGAACTCCATCGCACACTGGCTGCTAACTCTCTGTGCC
TTGTCTGAAGTCACCAAACTGTCCCCTGACATTATACAAGCAAATTCCATGTTCTCATTT
TACGGTGATGACGAGATTGTCAGCACCGACATAAAATTGGACCCTGAGCAGTTAACCGCC
AAATTGAAGGAGTACGGCCTGAAACCAACCCGCCCAGACAAGACCGAGGGACCCCTGATC
ACCAGTGAAGATTTGAACGGACTCACTTTCCTCCGAAGGACGGTGACTCGTGACCCAGCT
GGCTGGTTTGGAAAACTGGACCAAAGCTCAATTTTGAGGCAGATGTACTGGACTAGAGGA
CCAAATCATGAAGACCCCAATGAGACAATGATACCCCATTCTCAAAGACCCATACAGCTC
ATGGCACTGCTTGGTGAAGCATCTCTTCACGGACCCTCTTTCTACAGTAAAATCAGTAAA
TTGGTCATAACTGAACTCAAAGAAGGCGGGATGGACTTTTACGTGCCAAGGCAGGAACCC
ATGTTCAGGTGGATGAGGTTTTCTGACTTGAGCACGTGGGAGGGCGATCGCAATCTGGCT
CCCAATTTTGTGAATGAAGATGGCGTCGAG
>KM289170.1_Hu_GIIP16_GII3_Germany_2014.50136986301
------------------------------------------------------------
------------------------------------------------------------
------------------------------------------------------------
------------------------------------------------------------
------------------------------------------------------------
------------------------------------------------------------
------------------------------------------------------------
------------------------------------------------------------
------------------------------------------------------------
------------------------------------------------------------
------------------------------------------------------------
------------------------------------------------------------
------TACTCCCGCTGGGATTCAACACAACAGAGGGCAGTATTGGCAGCGGCCTTGGAA
ATCATGGTCAGGTTCTCCGCAGAGCCACAATTGGCACAGATAGTCGCTGAGGATCTGTTA
GCCCCCAGTGTGGTAGATGTAGGAGACTTTAAAATTTCAATAAATGAAGGGCTTCCTTCT
GGTGTACCATGCACTTCTCAATGGAATTCCATCGCACACTGGCTGCTAACCCTCTGTGCC
TTGTCTGAAGTCACCAAATTGTCCCCTGACATTGTACAGGCAAATTCCATGTTCTCATTC
TACGGTGATGACGAGATTGTCAGCACCGATATAAAATTGGACCCTGAAAAGTTAACCACC
AAATTGAAGGAGTACGGCCTGAAACCAACTCGCCCAGACAAAACCGAGGGACCCCTGATC
ATCAGTGAGGATTTGAACGGACTCACTTTCCTCCGGAGGACGGTGACTCGTGACCCAGCT
GGCTGGTTTGGAAAACTGGACCAAAGTTCAATATTGAGGCAGATGTACTGGACTAGAGGA
CCAAATCATGAAGACCCCAATGAGACAATGATACCCCACTCTCAAAGACCCATACAGCTC
ATGGCACTGCTTGGTGAGGCCTCCCTTCACGGACCCTCTTTCTACAGCAAAATTAGTAAA
TTGGTCATAACTGAACTCAAAGAAGGTGGGATGGACTTTTACGTGCCAAGGCAGGAACCC
ATGTTCAGGTGGATGAGATTTTCTGACTTGAGCACGTGGGAGGGCGATCGCAATCTGGCT
CCCAATTTTGTGAATGAAGATGGCGTCGAA
>LC153122.1_Hu_GIIP16_GII4Sy_Japan_2016.20765027322
------------------------------------------------------------
------------------------------------------------------------
------------------------------------------------------------
------------------------------------------------------------
------------------------------------------------------------
------------------------------------------------------------
------------------------------------------------------------
------------------------------------------------------------
------------------------------------------------------------
------------------------------------------------------------
------------------------------------------------------------
------------------------------------------------------------
--------CTCTCGTTGGGATTCAACACAACAGAGGGCAGTGCTAGCAGCAGCCTTGGAA
ATCATGGTCAGATTCTCTGCAGAACCACAATTGGCACAAATAGTCGCTGAGGATCTACTG
GCCCCTAGTGTAGTAGATGTAGGAGATTTTAAAATCACAATAAATGAAGGGCTCCCATCT
GGTGTGCCATGCACTTCTCAATGGAACTCCATCGCACACTGGCTGCTAACTCTCTGTGCC
TTGTCTGAAGTCACCAAACTGTCCCCTGACATTATACAAGCAAATTCCATGTTCTCATTT
TACGGTGATGACGAGATTGTCAGCACCGACATAAAATTGGACCCTGAACAGTTAACCGCC
AAATTGAAGGAGTACGGCCTGAAACCAACCCGCCCAGACAAGACCGAGGGACCCCTGATC
ATCAGTGAAGATTTGAACGGACTCACTTTCCTCCGAAGGACGGTGACTCGTGACCCAGCT
GGCTGGTTTGGAAAACTGGACCAAAGCTCAATTTTGAGGCAGATGTACTGGACTAGAGGA
CCAAATCATGAAGACCCCAATGAGACAATGATACCCCATTCTCAAAGACCCATACAGCTC
ATGGCACTGCTTGGTGAAGCCTCCCTTCACGGACCCTCTTTCTACAGTAAAATCAGTAAA
TTGGTCATAACTGAACTCAAAGAAGGTGGGATGGACTTTTACGTGCCAAGGCAGGAACCC
ATGTTCAGGTGGATGAGGTTTTCTGACTTGAGCACGTGGGAGGGCGATCGCAATCTGGCT
CCCAATTTTGTGAATGAAGATGGCGTCGAG
>JX439783.1_Hu_GIIP16_GII2_SK_2010.56438356164
------------------------------------------------------------
------------------------------------------------------------
------------------------------------------------------------
------------------------------------------------------------
------------------------------------------------------------
------------------------------------------------------------
------------------------------------------------------------
------------------------------------------------------------
------------------------------------------------------------
------------------------------------------------------------
------------------------------------------------------------
------------------------------------------------------------
---GATTACTCCCGCTGGGACTCAACACAACAGAGGGCTGTTCTAGCAGCGGCCTTGGAA
ATAATGGTCAGATTCTCTGCAGAACCACAACTGGCCCAAACAGTTGCTGAGGATCTGCTG
GCCCCCAGTGTGGTAGATGTCGGAGACTTCAAAATTTCAATAAATGAGGGACTCCCTTCT
GGTGTACCGTGCACTTCCCAGTGGAACTCCATCTCACACTGGCTGCTAACCCTCTGTGCT
TTGTCTGAAGTCACTAATCTGTCTCCTGACATCGTGCAGGCAAATTCCATGTTCTCATTT
TACGGTGATGACGAGATCGTCAGCACCGATATAAAATTGGACCCTGAAAAGTTAACCACC
AAATTGAGGGAGTATGGTCTAAAACCAACTCGCCCAGACAAAACCGAGGGGCCCCTGATC
ATCAGTGAGGATTTGGACGGGCTCACCTTCCTCCGGAGGACGGTTTCTCGTGACCCAGCC
GGTTGGTTTGGAAAGTTAGATCAAAGCTCAATACTGAGGCAGATGTATTGGACCAGAGGA
CCAAACCATGAAGACCCCAATGAGACAATGATACCCCACTCTCAAAGACCCATACAGCTC
ATGGCACTGCTTGGTGAGGCCTCCCTTCACGGACCCTCTTTCTACAGTAAGATTAGTAAA
TTGGTCATAACTGAACTCAAAGAAGGTGGGATGGACTTTTACGTGCCAAGACAGGAACCT
ATGTTCAGATGGATGAGGTTTTCTGACTTGAGCACGTGGGAGGGCCGGCGCAATCTGGCT
CCCAGTTTTGTGAATGAAGATGGCGTCGAA
>JX439906.1_Hu_GIIP16_GII2_SK_2012.14480874317
------------------------------------------------------------
------------------------------------------------------------
------------------------------------------------------------
------------------------------------------------------------
------------------------------------------------------------
------------------------------------------------------------
------------------------------------------------------------
------------------------------------------------------------
------------------------------------------------------------
------------------------------------------------------------
------------------------------------------------------------
------------------------------------------------------------
---GATTACTCCCGCTGGGACTCAACACAACAGAGGGCTGTTCTAGCAGCGGCCTTGGAA
ATAATGGTCAGATTCTCTGCAGAACCACAACTGGCCCAAACAGTTGCTGAGGATCTGCTG
GCCCCCAGTGTGGTAGATGTCGGAGACTTCAAAATTTCAATAAATGAGGGACTCCCTTCT
GGTGTACCATGCACTTCCCAGTGGAACTCCATCTCACACTGGCTGCTAACCCTCTGTGCT
TTGTCTGAAGTCACTAATCTGTCTCCTGACATCGTGCAGGCAAATTCCATGTTCTCATTT
TACGGTGATGACGAGATCGTCAGCACCGATATAAAATTGGACCCTGAAAAGTTAACCACC
AAATTGAGGGAGTATGGTCTAAAACCAACTCGCCCAGACAAAACCGAGGGGCCCCTGATC
ATCAGTGAGGATTTGGACGGGCTCACCTTCCTCCGGAGGACGGTTTCTCGTGACCCAGCC
GGTTGGTTTGGAAAGTTAGATCAAAGCTCAATACTAAGGCAGATGTATTGGACCAGAGGA
CCAAACCATGAAGACCCCAATGAGACAATGATACCCCACTCTCAAAGACCCATACAGCTC
ATGGCACTGCTTGGTGAGGCCTCCCTTCACGGACCCTCTTTCTACAGCAAGATTAGTAAA
TTGGTCATAACTGAACTCAAAGAAGGTGGGATGGACTTTTACGTGCCAAGACAGGAACCT
ATGTTCAGATGGATGAGGTTTTCTGACTTGAGCACGTGGGAGGGCGGTCGCAATCTGGCT
CCCAGTTTTGTGAATGAAGATGGCGTCGAA
>AY682551.1_Hu_GIIP16_GII16_France_1999.95890410959
------------------------------------------------------------
------------------------------------------------------------
------------------------------------------------------------
------------------------------------------------------------
------------------------------------------------------------
------------------------------------------------------------
------------------------------------------------------------
------------------------------------------------------------
------------------------------------------------------------
------------------------------------------------------------
------------------------------------------------------------
----------------------------------------------------------TT
GCAGATTACTCACGCTGGGACTCAACACAACAGAGGGCTGTTCTAGCAGCGGCCTTGGAA
ATAATGGTCAGATTCTCTGCAGAACCACAACTGGCGCAAACAGTCGCTGAGGATCTGCTG
GCCCCCAGTGTGGTAGATGTTGGAGACTTCAAAATTTCAATAAATGAGGGACTCCCTTCT
GGTGTACCATGCACTTCCCAGTGGAACTCCATCACACACTGGCTGCTGACTCTCTGTGCT
TTGTCCGAAGTCACCAACCTGTCTCCTGACATCGTGCAGGCAAATTCCATGTTCTCATTT
TACGGTGATGACGAGATCGTCAGCACCGATATAAAATTAGACCCTGAAAAGTTAACCACC
AAATTGAGGGAGTATGGTCTGAAACCAACTCGCCCAGACAAAACTGAGGGACCCCTGATC
ATCAGTGAGGATTTGGACGGACTCACCTTCCTCCGGAGGACGATTTCTCGTGACCCAGCT
GGTTGGTTTGGAAAGTTGGATCAAAGCTCAATACTAAGACAGATGTATTGGACCAGAGGA
CCAAACCATGAAGACCCCAATGAGACAATGATACCCCACTCTCAAAGACCCATACAGCTC
ATGGCACTGCTTGGTGAGGCCTCCCTTCACGGACCCTCTTTCTACAGCAAGATTAGTAAA
TTGGTCATAACCGAACTCAAAGAAGGTGGGATGGACTTTTACGTGCCAAGACAGGAACCT
ATGTTCAGGTGGATGAGGTTTTCTGACTTGAGCACGTGGGAGGGCGATCGCAATCTGGCT
CCCAGTTTTGTGAATGAAGATGGCGTCGAA
>JQ751039.1_Hu_GIIP16_GII2_China_2010.29589041096
------------------------------------------------------------
------------------------------------------------------------
------------------------------------------------------------
------------------------------------------------------------
------------------------------------------------------------
------------------------------------------------------------
------------------------------------------------------------
------------------------------------------------------------
------------------------------------------------------------
------------------------------------------------------------
------------------------------------------------------------
-----------------------------------------------ATACCACTATGAT
GCAGATTACTCTCGCTGGGACTCAACACAACAGAGGGCTGTTCTAGCAGCGGCCTTGGAA
ATAATGGTCAGATTCTCTGCAGAACCGCAACTGGCCCAAACAGTTGCTGAGGATCTGCTG
GCCCCCAGTGTAGTAGATGTCGGAGACTTCAAAATTTCAATAAATGAGGGACTCCCTTCT
GGTGTACCATGCACTTCCCAGTGGAACTCCATCTCACACTGGTTACTAACTCTCTGTGCT
TTGTCTGAAGTCACCAATCTGTCTCCTGACATCGTGCAGGCAAATTCTATGTTCTCATTT
TACGGTGATGACGAGATCGTCAGCACCGATATAAAATTGGACCCTGAAAAGTTAACCACC
AAATTGAGGGAGTATGGTCTAAAACCAACTCGCCCAGACAAAACCGAGGGGCCCTTGATC
ATCAGTGAGGATTTGGACGGCCTCACCTTCCTCCGGAGGACGGTTTCTCGTGACCCAGCC
GGTTGGTTTGGAAAGTTAGATCAAAGCTCAATACTAAGGCAGATGTATTGGACCAGAGGA
CCAAACCATGAAGACCCCAATGAGACAATGATACCCCACTCTCAAAGACCCATACAGCTC
ATGGCACTGCTTGGTGAGGCCTCCCTTCACGGACCCTCTTTCTACAGCAAGATTAGTAAA
TTGGTCATAACTGAACTCAAAGAAGGTGGGATGGACTTTTACGTGCCAAGACAGGAACCC
ATGTTCAGATGGATGAGGTTTTCTGACTTGAGCACGTGGGAGGGCGATCGCAATCTGGCT
CCCAGTTTTGTGAATGAAGATGGCGTCGAA
>JQ751040.1_Hu_GIIP16_GII2_China_2010.33424657534
------------------------------------------------------------
------------------------------------------------------------
------------------------------------------------------------
------------------------------------------------------------
------------------------------------------------------------
------------------------------------------------------------
------------------------------------------------------------
------------------------------------------------------------
------------------------------------------------------------
------------------------------------------------------------
------------------------------------------------------------
-----------------------------------------------ATACCACTATGAT
GCAGATTACTCTCGCTGGGACTCAACACAACAGAGGGCTGTTCTAGCAGCGGCCTTGGAA
ATAATGGTCAGATTCTCTGCAGAGCCACAACTGGCCCAAACAGTTGCTGAAGATCTGCTG
GCCCCTAGTGTGGTAGATGTCGGAGACTTCAAAATTTCAATAAATGAGGGACTCCCTTCT
GGTGTACCATGCACTTCCCAGTGGAACTCCATCTCACACTGGTTGCTAACTCTCTGTGCT
TTATCTGAAGTCACCAATCTGTCTCCTGACATCGTGCAGGCAAATTCTATGTTCTCATTT
TACGGTGATGACGAGATCGTCAGCACCGATATAAAATTGGACCCTGAAAAGTTAACCACC
AAATTGAAGGAGTATGGTCTAAAACCAACTCGCCCAGACAAAACCGAGGGGCCCCTGATC
ATCAGTGAGGATTTGGACGGGCTCACCTTCCTCCGGAGGACGGTCTCTCGTGACCCAGCC
GGTTGGTTTGGAAAGTTAGATCAAAGCTCAATACTAAGGCAGATGTATTGGACCAGAGGA
CCAAACCATGAAGACCCCAATGAGACAATGATACCACACTCTCAAAGACCCATACAGCTC
ATGGCACTGCTTGGTGAGGCCTCCCTTCACGGACCCTCTTTCTACAGCAAGGTTAGTAAA
TTGGTCATAACTGAACTCAAAGAAGGTGGGATGGACTTTTACGTGCCAAGACAGGAACCC
ATGTTCAGATGGATGAGGTTTTCTGACTTGAGCACGTGGGAGGGCGATCGCAATCTGGCT
CCCAGTTTTGTGAATGAAGATGGCGTCGAA
>JQ751041.1_Hu_GIIP16_GII2_China_2010.37260273973
------------------------------------------------------------
------------------------------------------------------------
------------------------------------------------------------
------------------------------------------------------------
------------------------------------------------------------
------------------------------------------------------------
------------------------------------------------------------
------------------------------------------------------------
------------------------------------------------------------
------------------------------------------------------------
------------------------------------------------------------
-----------------------------------------------ATACCACTATGAT
GCAGATTACTCTCGCTGGGACTCAACACAACAGAGGGCTGTTCTAGCAGCGGCCTTGGAA
ATAATGGTCAGATTCTCTGCAGAACCGCAACTGGCCCAAACAGTTGCTGAGGATCTGTTG
GCCCCCAGTGTAGTAGATGTCGGAGACTTCAAAATTTCAATAAATGAGGGACTCCCTTCT
GGTGTACCATGCACTTCCCAGTGGAACTCCATCTCACACTGGTTACTAACTCTCTGTGCT
TTGTCTGAAGTCACCAATCTGTCTCCTGACATCGTGCAGGCAAATTCTATGTTCTCATTT
TACGGTGATGACGAGATCGTCAGCACCGATATAAAATTGAACCCTGAAAAGTTAACCACC
AAATTAAGGGAGTATGGTCTAAAACCAACTCGCCCAGACAAAACCGAGGGGCCCTTGATC
ATCAGTGAGGATTTGGACGGTCTCACCTTCCTCCGGAGGACGGTTTCTCGTGACCCAGCC
GGTTGGTTTGGAAAGTTAGATCAAAGCTCAATACTAAGGCAGATGTATTGGACCAGAGGA
CCAAACCATGAAGACCCCAATGAGACAATGATACCCCACTCTCAAAGACCCATACAGCTC
ATGGCACTGCTTGGTGAGGCCTCCCTTCACGGACCCTCTTTCTACAGCAAGATTAGTAAA
TTGGTCATAACTGAACTCAAAGAAGGTGGGATGGACTTTTACGTGCCAAGACAGGAACCC
ATGTTTAGATGGATGAGGTTTTCTGACTTGAGCACGTGGGAGGGCGATCGCAATCTGGCT
CCCAGTTTTGTGAATGAAGATGGCGTCGAA
>JX439829.1_Hu_GIIP16_GII4NO_SK_2010.25753424658
------------------------------------------------------------
------------------------------------------------------------
------------------------------------------------------------
------------------------------------------------------------
------------------------------------------------------------
------------------------------------------------------------
------------------------------------------------------------
------------------------------------------------------------
------------------------------------------------------------
------------------------------------------------------------
------------------------------------------------------------
------------------------------------------------------------
GCAGATTACTCCCGCTGGGACTCAACACAACAGAGGGCTGTTCTAGCAGCGGCCTTGGAA
ATAATGGTCAGATTCTCTGCAGAACCACAACTGGCCCAAACAGTTGCTGAGGATCTGCTG
GCCCCCAGTGTGGTAGATGTCGGAGACTTCAAAATTTCAATAAATGAGGGACTCCCTTCT
GGTGTACCGTGCACTTCCCAGTGGAACTCCATCTCACACTGGCTGCTAACCCTCTGTGCT
TTGTCTGAAGTCACTAATCTGTCTCCTGACATCGTGCAGGCAAATTCCATGTTCTCATTT
TACGGTGATGACGAGATCGTCAGCACCGATATAAAATTGGACCCTGAAAAGTTAACCACC
AAATTGAGGGAGTATGGTCTAAAACCAACTCGCCCAGACAAAACCGAGGGGCCCCTGATC
ATCAGTGAGGATTTGGACGGGCTCACCTTCCTCCGGAGGACGGTTTCTCGTGACCCAGCC
GGTTGGTTTGGAAAGTTAGATCAAAGCTCAATACTGAGGCAGATGTATTGGACCAGAGGA
CCAAACCATGAAGACCCCAATGAGACAATGATACCCCACTCTCAAAGACCCATACAGCTC
ATGGCACTGCTTGGTGAGGCCTCCCTTCACGGACCCTCTTTCTACAGTAAGATTAGTAAA
TTGGTCATAACTGAACTCAAAGAAGGTGGGATGGACTTTTACGTGCCAAGACAGGAACCT
ATGTTCAGATGGATGAGGTTTTCTGACTTGAGCACGTGGGAGGGCCGTCGCAATCTGGCT
CCCAGTTTTGTGAATGAAGATGGGGTCGAA
>KJ145322.1_Hu_GIIP16_GII13_Taiwan_2013.37260273973
GGTGGAGATGACAAAGGAACATACTGTGGGGCACCCATTCTAGGCCCTGGGGGGGCACCA
AAATTGAGCACCAAAACCAAATTTTGGAGGTCATCGAACACGCCTCTTCCACCAGGGACG
TATGAGCCTGCCTATCTCGGTGGCCGTGACCCGCGTGTTAAGGGTGGGCCCTCCTTGCAG
CAGGTAATGAGAGACCAGTTGAAGCCATTTACCGAGCCCAGGGGTAAACCTCCAAGACCA
AGTGTGTTGGAAGCAGCCAAACAAACCATCATCAATGTCCTCGAACAAACCCTGGACCCT
CCACAAAAATGGACATACGCACAGGCGTGTGCTTCACTTGACAAAACCACCTCCAGCGGG
CATCCCCACCACGTCCGAAAGAATGAATTCTGGAATGGTGAGACCTTCACTGGTAAATTA
GCAGACCAAGCATCAAAAGCAAATCTAATGTTTGAGGAAGGGAAACACATGACACCAGTG
TATACAGCAGCCCTCAAGGATGAGCTGGTCAAGACTGACAAAGTCTATGGAAAGATCAAG
AAGAGACTGCTCTGGGGCTCTGACTTGTCCACCATGATCCGGTGCGCCAGGTCCTTTGGT
GGGCTCATGGATGAGATGAAAGCACACTGCATATCACTCCCAGTCCGAGTTGGCATGAAC
ATGAATGAAGATGGTCCAATAATATTTGAGAAGCACTCCAGATACAAGTATCACTATGAT
GCAGATTACTCCCGCTGGGACTCAACACAACAGAGGGCAGTGCTAGCAGCAGCCTTGGAG
ATCATGGTCAGGTTCTCTGCAGAGCCACAATTGGCACAAATAGTCGCTGAGGATCTGCTG
GCCCCCAGTGTGGTAGATGTAGGAGACTTTAAAATTTCAATAAATGAAGGGCTCCCCTCT
GGTGTACCATGCACTTCTCAGTGGAATTCCATCGCACACTGGCTGCTAACCCTCTGCGCC
TTGTCTGAAGTCACCAAACTGTCCCCTGACATTGTACAGGCAAATTCCATGTTCTCATTT
TACGGTGATGACGAGATTGTCAGCACCGATATAAAATTGGACCCTGAAAAGTTAACCACC
AAATTGAAGGAGTACGGCCTGAAACCAACTCGCCCAGACAAAACCGAGGGGCCCCTGATC
ATCAGTGAGGATCTGAACGGACTCACTTTCCTCCGGAGGACGGTGACTCGTGACCCAGCT
GGCTGGTTTGGAAAATTGGACCAAAGCTCAATATTGAGGCAGATGTACTGGACTAGAGGA
CCAAATCATGAAGACCCCAATGAGACAATGATACCCCACTCTCAAAGACCCATACAGCTC
ATGGCACTGCTTGGTGAGGCCTCCCTTCACGGACCCTCTTTCTACAGCAAAATTAGTAAG
TTGGTCATAACTGAACTCAAAGAAGGTGGGATGGACTTTTACGTGCCAAGGCAGGAACCC
ATGTTCAGGTGGATGAGGTTTTCTGACTTGAGCACGTGGGAGGGCGATCGCAATCTGGCT
CCCAATTTTGTGAATGAAGATGGCGTCGAA
>KC464505.1_Hu_GIIP16_GII2_Taiwan_2011.27671232877
GGTGGAGACGACAAAGGAACATACTGTGGGGCACCCATCCTGGGCCCTGGAGGGGCGCCA
AAGTTAAGCACAAAAACCAAATTTTGGAGATCATCAAACACGCCCCTTCCACCAGGGACA
TATGAGCCTGCCTACCTTGGCGGTCGTGATCCGCGTGTAAAGGGTGGGCCTTCCCTACAA
CAAGTCATGAGAGATCAGTTAAAGCCCTTCACCGAGCCCAGGGGTAAACCCCCGAGACCT
AGTGTGCTGGAGGCAGCCAAACAGACCATCATCAACGTTCTCGAGCAAACTTTGGATCCT
CCACAAAAATGGACGTACGCACAGGCGTGCGCTTCACTTGATAAGACCACCTCTAGTGGG
CACCCCCATCACACTCGAAAGAATGAATTCTGGAACGGTGAGACCTTTACCGGTAAGTTG
GCAGACCAAGCATCAAAAGCAAACTTAATGTTTGAGGAAGGGAAACATATGACACCAGTG
TACACAGCAGCCCTTAAGGATGAGTTGGTTAAAACCGACAAAATCTATGGGAAGATCAAG
AAACGCCTGCTTTGGGGCTCTGATTTATCCACC-TGGTCCGATGTGCTAGGGCCTTTGGT
GGACTCATGGACGAGATGAAGGCGCACTGCATATCGCTCCCAATCCGAGTTGGCATGAAT
ATGAATGAGGATGGCCCAATAATATTTGAGAAGCACTCCAGATATAAATATCACTATGAT
GCAGATTACTCTCGCTGGGACTCAACACAACAGAGGGCTGTTCTAGCAGCGGCCTTGGAA
ATAATGGTCAGATTCTCTGCAGAACCGCAACTGGCCCAAACAGTTGCTGAGGATCTGCTG
GCCCCCAGTGTAGTAGATGTCGGAGACTTCAAAATTTCAATAAATGAGGGACTCCCTTCT
GGTGTACCATGCACTTCCCAGTGGAACTCCATCTCACACTGGTTACTAACTCTCTGTGCT
TTGTCTGAAGTCACCAATCTGTCTCCTGACATCGTGCAGGCAAATTCTATGTTCTCATTT
TACGGTGATGACGAGATCGTCAGCACCGATATAAAATTGGACCCTGAAAAGTTAACCACC
AAATTGAGGGAGTATGGTCTAAAACCAACTCGCCCAGACAAAACCGAGGGGCCCTTGATC
ATCAGTGAGGATTTGGACGGTCTCACCTTCCTCCGGAGGACGGTTTCTCGTGACCCAGCC
GGTTGGTTTGGAAAGTTAGATCAAAGCTCAATACTAAGGCAGATGTATTGGACCAGAGGA
CCAAACCATGAAGACCCCAATGAGACAATGATACCCCACTCTCAAAGACCCATACAGCTC
ATGGCACTGCTTGGTGAGGCCTCCCTTCACGGACCCTCTTTCTACAGCAAGATTAGTAAA
TTGGTCATAACTGAACTCAAAGAAGGTGGGATGGACTTCTACGTGCCAAGACAGGAACCC
ATGTTCAGATGGATGAGGTTTTCTGACTTGAGCACGTGGGAGGGCGATCGCAATCTGGCT
CCCAGTTTTGTGAATGAAGATGGCGTCGAA
>KM036380.1_Hu_GIIP16_GII13_Taiwan_2013.37260273973
GGTGGAGATGACAAAGGAACATACTGTGGGGCACCCATTCTAGGCCCTGGGGGGGCACCA
AAATTGAGCACCAAAACCAAATTTTGGAGGTCATCGAACACGCCTCTTCCACCAGGGACG
TATGAGCCTGCCTATCTCGGTGGCCGTGACCCGCGTGTTAAGGGTGGGCCCTCCTTGCAG
CAGGTAATGAGAGACCAGTTGAAGCCATTTACCGAGCCCAGGGGTAAACCTCCAAGACCA
AGTGTGTTGGAAGCAGCCAAACAAACCATCATCAATGTCCTCGAACAAACCCTGGACCCT
CCACAAAAATGGACATACGCACAGGCGTGTGCTTCACTTGACAAAACCACCTCCAGCGGG
CATCCCCACCACGTCCGAAAGAATGAATTCTGGAATGGTGAGACCTTCACTGGTAAATTA
GCAGACCAAGCATCAAAAGCAAATCTAATGTTTGAGGAAGGGAAACACATGACACCAGTG
TATACAGCAGCCCTCAAGGATGAGCTGGTCAAGACTGACAAAGTCTATGGAAAGATCAAG
AAGAGACTGCTCTGGGGCTCTGACTTGTCCACCATGATCCGGTGCGCCAGGTCCTTTGGT
GGGCTCATGGATGAGATGAAAGCACACTGCATATCACTCCCAGTCCGAGTTGGCATGAAC
ATGAATGAAGATGGTCCAATAATATTTGAGAAGCACTCCAGATACAAGTATCACTATGAT
GCAGATTACTCCCGCTGGGACTCAACACAACAGAGGGCAGTGCTAGCAGCAGCCTTGGAG
ATCATGGTCAGGTTCTCTGCAGAGCCACAATTGGCACAAATAGTCGCTGAGGATCTGCTG
GCCCCCAGTGTGGTAGATGTAGGAGACTTTAAAATTTCAATAAATGAAGGGCTCCCCTCT
GGTGTACCATGCACTTCTCAGTGGAATTCCATCGCACACTGGCTGCTAACCCTCTGCGCC
TTGTCTGAAGTCACCAAACTGTCCCCTGACATTGTACAGGCAAATTCCATGTTCTCATTT
TACGGTGATGACGAGATTGTCAGCACCGATATAAAATTGGACCCTGAAAAGTTAACCACC
AAATTGAAGGAGTACGGCCTGAAACCAACTCGCCCAGACAAAACCGAGGGGCCCCTGATC
ATCAGTGAGGATCTGAACGGACTCACTTTCCTCCGGAGGACGGTGACTCGTGACCCAGCT
GGCTGGTTTGGAAAATTGGACCAAAGCTCAATATTGAGGCAGATGTACTGGACTAGAGGA
CCAAATCATGAAGACCCCAATGAGACAATGATACCCCACTCTCAAAGACCCATACAGCTC
ATGGCACTGCTTGGTGAGGCCTCCCTTCACGGACCCTCTTTCTACAGCAAAATTAGTAAG
TTGGTCATAACTGAACTCAAAGAAGGTGGGATGGACTTTTACGTGCCAAGGCAGGAACCC
ATGTTCAGGTGGATGAGGTTTTCTGACTTGAGCACGTGGGAGGGCGATCGCAATCTGGCT
CCCAATTTTGTGAATGAAGATGGCGTCGAA
>LC145786.1_Hu_GIIP16_GII2_Japan_2012.66120218579
GGTGGAGACGACAAAGGAACATACTGTGGGGCACCCATCCTGGGCCCTGGAGGGGCGCCA
AAGTTAAGCACAAAAACCAAATTTTGGAGATCATCAAACACGCCCCTTCCACCAGGGACA
TATGAGCCTGCCTACCTTGGCGGTCGTGATCCGCGTGTAAAGGGTGGGCCTTCCCTACAA
CAAGTCATGAGAGACCAGTTAAAGCCCTTCACCGAGCCTAGGGGTAAGCCCCCGAGACCT
AGTGTGTTGGAGGCAGCCAAACAGACCATCATCAACGTTCTCGAGCAAACTTTGGATCCC
CCACAAAGATGGACGTACGCACAGGCGTGCGCTTCACTTGATAAAACCACCTCTAGTGGG
CACCCCCATCACGCTCGAAAGAATGAATTCTGGAACGGTGAGACCTTTACCGGTAAGTTG
GCAGACCAAGCATCAAAAGCAAACTTAATGTTTGAGGAAGGGAAACATATGACACCAGTG
TATACAGCAGCCCTTAAGGATGAGTTGGTTAAAACCGACAAAATCTATGGGAAGATCAAG
AAACGCCTGCTTTGGGGCTCTGATTTATCCACCATGGTCCGATGTGCTAGGGCCTTTGGT
GGACTCATGGACGAGATGAAGGCGCACTGCATATCGCTCCCAATCCGAGTTGGCATGAAT
ATGAATGAGGATGGCCCAATAATATTTGAGAAGCACTCCAGATATAAATATCACTATGAT
GCAGATTACTCTCGCTGGGACTCAACACAACAGAGGGCTGTTCTAGCAGCGGCCTTGGAA
ATAATGGTCAGATTCTCTGCAGAACCGCAACTGGCCCAAACAGTTGCTGAGGATCTGCTG
GCCCCCAGTGTAGTAGATGTCGGAGACTTCAAAATTACAATAAATGAGGGACTCCCTTCT
GGTGTACCTTGCACTTCCCAGTGGAATTCCATCTCACATTGGTTACTGACTCTCTGTGCT
TTGTCTGAAGTCACCAATCTGTCTCCTGACATCGTGCAGGCAAATTCTATGTTCTCATTT
TACGGTGATGACGAGATCGTCAGCACCGATATAAAATTGGACCCTGAAAAGTTGACCACC
AAATTGAGGGAGTATGGTCTAAAACCAACTCGCCCAGACAAAACCGAGGGGCCCCTGATC
ATCAGTGAGGATTTGGACGGTCTCACCTTCCTTCGGAGGACGGTTTCTCGTGACCCAGCT
GGTTGGTTTGGAAAGTTAGATCAAAGCTCAATACTAAGACAGATGTATTGGACCAGAGGA
CCAAACCATGAAGACCCCAATGAGACAATGATACCCCACTCTCAAAGACCCATACAGCTC
ATGGCACTGCTTGGTGAGGCCTCCCTTCACGGACCCTCTTTCTACAGCAAGATTAGTAAA
TTGGTCATAACTGAACTCAAAGAAGGTGGGATGGACTTTTACGTGCCAAGACAGGAGCCC
ATGTTCAGATGGATGAGGTTTTCTGACTTGAGCACGTGGGAGGGCGATCGCAATCTGGCT
CCCAGTTTTGTGAATGAAGATGGCGTCGAA
>LC145788.1_Hu_GIIP16_GII2_Japan_2012.66120218579
GGTGGAGACGACAAAGGAACATACTGTGGGGCACCCATCCTGGGCCCTGGAGGGGCGCCA
AAGTTAAGCACAAAAACCAAATTTTGGAGATCATCAAACACGCCCCTTCCACCAGGGACA
TATGAGCCTGCCTACCTTGGCGGTCGTGATCCGCGTGTAAAGGGTGGGCCTTCCCTACAA
CAAGTCATGAGAGACCAGTTAAAGCCCTTCACCGAGCCTAGGGGTAAGCCCCCGAGACCT
AGTGTGTTGGAGGCAGCCAAACAGACCATCATCAACGTTCTCGAGCAAACTTTGGATCCC
CCACAAAAATGGACGTACGCACAGGCGTGCGCTTCACTTGATAAAACCACCTCTAGTGGG
CACCCCCATCATGCTCGAAAGAATGAATTCTGGAACGGTGAGACCTTTACCGGTAAGTTG
GCAGACCAAGCATCAAAAGCAAACTTAATGTTTGAGGAAGGGAAACATATGACACCAGTG
TATACAGCAGCCCTTAAGGATGAGTTGGTTAAAACCGACAAAATCTATGGGAAGATCAAG
AAACGCCTGCTTTGGGGCTCTGATTTATCCACCATGGTCCGATGTGCTAGGGCCTTTGGT
GGACTCATGGACGAGATGAAGGCGCACTGCATATCGCTCCCAATCCGAGTTGGCATGAAT
ATGAATGAGGATGGCCCAATAATATTTGAGAAGCACTCCAGATATAAATATCACTATGAT
GCAGATTACTCTCGCTGGGACTCAACACAACAGAGGGCTGTTCTAGCAGCGGCCTTGGAA
ATAATGGTCAGATTCTCTGCAGAACCGCAACTGGCCCAAACAGTTGCTGAGGATCTGCTG
GCCCCCAGTGTAGTAGATGTCGGAGACTTCAAAATTTCAATAAATGAGGGACTCCCTTCT
GGTGTACCATGCACTTCCCAGTGGAATTCCATCTCACATTGGTTACTGACTCTCTGTGCT
TTGTCTGAAGTCACCAATCTGTCTCCTGACATCGTGCAGGCAAATTCTATGTTCTCATTT
TACGGTGATGACGAGATCGTCAGCACCGATATAAAATTGGACCCTGAAAAGTTGACCACC
AAATTGAGGGAGTATGGTCTAAAGCCAACTCGCCCAGACAAAACCGAGGGGCCCCTGATC
ATCAGTGAGGATTTGGACGGTCTCACCTTCCTTCGGAGGACGGTTTCTCGTGACCCAGCT
GGTTGGTTTGGAAAGTTAGATCAAAGCTCAATACTAAGACAGATGTATTGGACCAGAGGA
CCAAACCATGAAGACCCCAATGAGACAATGATACCCCACTCTCAAAGACCCATACAGCTC
ATGGCACTGCTTGGTGAGGCCTCCCTTCACGGACCCTCTTTCTACAGCAAGATTAGTAAA
TTGGTCATAACTGAACTCAAAGAAGGTGGGATGGACTTTTACGTGCCAAGACAGGAGCCC
ATGTTCAGATGGATGAGGTTTTCTGACTTGAGCACGTGGGAGGGCGATCGCAATCTGGCT
CCCAGTTTTGTGAATGAAGATGGCGTCGAA
>LC145789.1_Hu_GIIP16_GII2_Japan_2012.66120218579
GGTGGAGACGACAAAGGAACATACTGTGGGGCACCCATCCTGGGCCCTGGAGGGGCGCCA
AAGTTAAGCACAAAAACCAAATTTTGGAGGTCCTCAAACACGTCCCTTCCACCAGGGACA
TATGAGCCTGCCTACCTTGGCGGTCGTGATCCGCGTGTAAAGGGTGGGCCTTCCCTACAA
CAAGTCATGAGAGATCAGTTAAAGCCCTTCACCGAGCCCAGGGGTAAACCCCCGAGACCT
AGTGTGCTGGAGGCAGCCAAACAGACCATCATCAACGTTCTCGAGCAAACTTTGGATCCT
CCACAAAAATGGACGTACGCACAGGCGTGCGCTTCACTTGATAAAACCACCTCTAGTGGG
CACCCCCATCACGCTCGAAAGAATGAATTCTGGAACGGTGAGACCTTTACCGGTAAGTTG
GCAGACCAGGCATCAAAAGCAAACTTAATGTTTGAGGAAGGGAAACATATGACACCAGTA
TACACAGCAGCCCTTAAGGATGAGTTGGTTAAAACCGACAAAATCTATGGGAAGATCAAG
AAACGCCTGCTTTGGGGCTCTGATTTATCCACCATGGTCCGATGTGCTAGGGCCTTTGGT
GGACTCATGGACGAGATGAAGGCGCACTGCATATCGCTCCCAATCCGAGTTGGCATGAAT
ATGAATGAGGATGGCCCAATAATATTTGAGAAGCACTCTAGATATAAATATCACTATGAT
GCAGATTACTCTCGCTGGGACTCAACACAACAGAGGGCTGTTCTAGCAGTGGCCTTGGAA
ATAATGGTCAGATTCTCTGCAGAACCGCAACTGGCCCAAACAGTTGCTGAGGATCTGCTG
GCCCCCAGTGTAGTAGATGTCGGAGACTTCAAAATTTCAATAAATGAGGGACTCCCTTCT
GGTGTACCATGCACTTCCCAGTGGAACTCCATCTCACACTGGTTACTAACTCTCTGTGCT
TTGTCTGAAGTCACCAATCTGTCTCCTGACATCGTGCAGGCAAATTCTATATTCTCATTT
TACGGTGATGACGAGATCGTCAGCACCGATATAAAATTGGACCCTGAAAAGTTAACCACC
AAATTGAGGGAGTATGGTCTAAAACCAACTCGCCCAGACAAAACCGAGGGGCCCTTGATC
ATCAGTGAGGATTTGGACGGTCTCACCTTCCTCCGGAGGACGGTTTCTCGTGACCCAGCC
GGTTGGTTTGGAAAGTTAGATCAAAGCTCAATACTAAGGCAGATGTATTGGACCAGAGGA
CCAAACCATGAAGACCCCAATGAGACAATGATACCCCACTCTCAAAGACCCATACAGCTC
ATGGCACTGCTTGGTGAGGCCTCCCTTCACGGACCCTCTTTCTACAGCAAGATTAGTAAA
TTGGTCATAACTGAACTCAAAGAAGGTGGGATGGACTTTTACGTGCCAAGACAGGAACCC
ATGTTCAGATGGATGAGGTTTTCTGACTTGAGCACGTGGGAGGGCGATCGCAATCTGGCT
CCCAGTTTTGTGAATGAAGATGGCGTCGAA
>LC145790.1_Hu_GIIP16_GII2_Japan_2012.66120218579
GGTGGAGACGACAAAGGAACATACTGTGGGGCACCCATCCTGGGCCCTGGAGGGGCGCCA
AAGTTAAGCACAAAAACCAAATTTTGGAGGTCATCAAACACGCCCCTTCCACCAGGGACA
TATGAGCCTGCCTACCTTGGTGGTCGTGATCCGCGTGTAAAGGGTGGGCCTTCCCTACAA
CAAGTCATGAGAGATCAGTTAAAGCCCTTCACCGAGCCCAGGGGTAAACCCCCGAGACCT
AGTGTGCTGGAGGCAGCCAAACAGACCATCATCAACGTTCTCGAGCAAACTTTGGATCCT
CCACAAAAATGGACGTACGCACAGGCGTGCGCTTCACTTGATAAAACCACCTCTAGTGGG
CACCCCCATCACGCTCGAAAGAATGAATTCTGGAACGGTGAGACCTTTACCGGTAAGTTG
GCAGACCAGGCATCAAAAGCAAACTTAATGTTTGAGGAAGGGAAACATATGACACCAGTA
TACACAGCAGCCCTTAAGGATGAGTTGGTTAAAACCGACAAAATCTATGGGAAGATCAAG
AAACGCCTGCTTTGGGGCTCTGATTTATCCACCATGGTCCGATGTGCTAGGGCCTTTGGT
GGACTCATGGACGAGATGAAGGCGCACTGCATATCGCTCCCAATCCGAGTTGGCATGAAT
ATGAATGAGGATGGCCCAATAATATTTGAGAAGCACTCCAGATATAAATATCACTATGAT
GCAGATTACTCTCGCTGGGACTCAACACAACAGAGGGCTGTTCTAGCGGCGGCCTTGGAA
ATAATGGTCAGATTCTCTGCAGAACCGCAACTGGCCCAAACAGTTGCTGAGGATCTGCTG
GCCCCCAGTGTAGTAGATGTCGGAGACTTCAAAATTTCAATAAATGAGGGACTCCCTTCT
GGTGTACCATGCACTTCCCAGTGGAACTCCATCTCACACTGGTTGCTAACTCTCTGTGCT
TTGTCTGAAGTCACCAATCTGTCTCCTGACATCGTGCAGGCAAATTCTATGTTCTCATTT
TACGGTGATGACGAGATCGTCAGCACCGATATAAAATTGGACCCTGAAAAGTTAACCACC
AAATTGAGGGAGTATGGTCTAAAACCAACTCGCCCAGACAAAACCGAGGGGCCCTTGATC
ATCAGTGAGGATTTGGACGGTCTCACCTTCCTCCGGAGGACGGTTTCTCGTGACCCAGCC
GGTTGGTTTGGAAAGTTAGATCAGAGCTCAATACTAAGGCAGATGTATTGGACCAGAGGA
CCAAACCATGAAGACCCCAATGAGACAATGATACCCCACTCTCAAAGACCCATACAGCTC
ATGGCACTGCTTGGTGAGGCCTCCCTTCACGGACCCTCTTTCTACAGCAAGATTAGTAAA
TTGGTCATAACTGAACTCAAAGAAGGTGGGATGGACTTTTACGTGCCAAGACAGGAACCC
ATGTTCAGATGGATGAGGTTTTCTGACTTGAGCACGTGGGAGGGCGATCGCAATCTGGCT
CCCAGTTTTGTGAATGAAGATGGCGTCGAA
>LC145791.1_Hu_GIIP16_GII2_Japan_2012.66120218579
GGTGGAGACGACAAAGGAACATACTGTGGGGCACCTATCCTGGGCCCTGGAGGGGCGCCA
AAGTTAAGCACAAAAACCAAATTTTGGAGGTCATCAAACACGCCCCTTCCACCAGGGACA
TATGAGCCTGCCTACCTTGGCGGTCGTGATCCGCGTGTAAAGGGTGGGCCTTCCCTACAA
CAAGTCATGAGAGATCAGTTAAAGCCCTTCACCGAGCCCAGGGGTAAACCCCCGAGACCT
AGTGTGCTGGAGGCAGCCAAACAGACCATCATCAACGTTCTCGAGCAAACTTTGGATCCT
CCACAAAAATGGACGTACGCACAGGCGTGCGCTTCACTTGATAAAACCACCTCTAGTGGG
CACCCCCATCACGCTCGAAAGAATGAATTCTGGAACGGTGAGACCTTTACCGGTAAGTTG
GCAGACCAGGCATCAAAAGCAAACTTAATGTTTGAGGAAGGGAAACATATGACACCAGTA
TACACAGCAGCCCTTAAGGATGAGTTGGTTAAAACCGACAAAATCTATGGGAAGATCAAG
AAACGCCTGCTTTGGGGCTCTGATTTATCCACCATGGTCCGATGTGCTAGGGCCTTTGGT
GGACTCATGGACGAGATGAAGGCGCACTGCATATCGCTCCCAATCCGAGTTGGCATGAAT
ATGAATGAGGATGGCCCAATAATATTTGAGAAGCACTCCAGATATAAATATCACTATGAT
GCAGATTACTCTCGCTGGGACTCAACACAACAGAGGGCTGTTCTAGCAGCGGCCTTGGAA
ATAATGGTCAGATTCTCTGCAGAACCGCAACTGGCCCAAACAGTTGCTGAGGATCTGCTG
GCCCCCAGTGTAGTAGATGTCGGAGACTTCAAAATTTCAATAAATGAGGGACTCCCTTCT
GGTGTACCATGCACTTCCCAGTGGAACTCCATCTCACACTGGTTACTAACTCTCTGTGCT
TTGTCTGAAGTCACCAATCTGTCTCCTGACATCGTGCAGGCAAATTCTATGTTCTCATTT
TACGGTGATGACGAGATCGTCAGCACCGATATAAAATTGGACCCTGAAAAGTTAACCACC
AAATTGAGGGAGTATGGTCTAAAACCAACTCGCCCAGACAAAACCGAGGGGCCCTTGATC
ATCAGTGAGGATTTGGACGGTCTCACCTTCCTCCGGAGGACGGTTTCTCGTGACCCAGCC
GGTTGGTTTGGAAAGTTAGATCAAAGCTCAATACTAAGGCAGATGTATTGGACCAGAGGA
CCAAACCATGAAGACCCCAATGAGACAATGATACCCCACTCTCAAAGACCCATACAGCTC
ATGGCACTGCTTGGTGAGGCCTCCCTTCACGGACCCTCTTTCTACAGCAAGATTAGTAAA
TTGGTCATAACTGAACTCAAAGAAGGTGGGATGGACTTTTACGTGCCAAGACAGGAACCC
ATGTTCAGATGGATGAGGTTTTCTGACTTGAGCACGTGGGAGGGCGATCGCAATCTGGCT
CCCAGTTTTGTGAATGAAGATGGCGTCGAA
>LC145792.1_Hu_GIIP16_GII2_Japan_2012.66120218579
GGTGGAGACGACAAAGGAACATACTGTGGGGCACCCATCCTGGGCCCTGGAGGGGCGCCA
AAGTTAAGCACAAAAACCAAATTTTGGAGGTCATCAAACACGCCCCTTCCACCAGGGACA
TATGAGCCTGCCTACCTTGGTGGTCGTGATCCGCGTGTAAAGGGTGGGCCTTCCCTACAA
CAAGTCATGAGAGATCAGTTAAAGCCCTTCACCGAGCCCAGGGGTAAACCCCCGAGACCT
AGTGTGCTGGAGGCAGCCAAACAGACCATCATCAACGTTCTCGAGCAAACTTTGGATCCT
CCACAAAAATGGACGTACGCACAGGCGTGCGCTTCACTTGATAAAACCACCTCTAGTGGG
CACCCCCATCACGCTCGAAAGAATGAATTCTGGAACGGTGAGACCTTTACCGGTAAGTTG
GCAGACCAGGCATCAAAAGCAAACTTAATGTTTGAGGAAGGGAAACATATGACACCAGTA
TACACAGCAGCCCTTAAGGATGAGTTGGTTAAAACCGACAAAATCTATGGGAAGATCAAG
AAACGCCTGCTTTGGGGCTCTGATTTATCCACCATGGTCCGATGTGCTAGGGCCTTTGGT
GGACTCATGGACGAGATGAAGGCGCACTGCATATCGCTCCCAATCCGAGTTGGCATGAAT
ATGAATGAGGATGGCCCAATAATATTTGAGAAGCACTCCAGATATAAATATCACTATGAT
GCAGATTACTCTCGCTGGGACTCAACACAACAGAGGGCTGTTCTAGCGGCGGCCTTGGAA
ATAATGGTCAGATTCTCTGCAGAACCGCAACTGGCCCAAACAGTTGCTGAGGATCTGCTG
GCCCCCAGTGTAGTAGATGTCGGGGACTTCAAAATTTCAATAAATGAGGGACTCCCTTCT
GGTGTACCATGCACTTCCCAGTGGAACTCCATCTCACACTGGTTACTAACTCTCTGTGCT
TTGTCTGAAGTCACCAATCTGTCTCCTGACATCGTGCAGGCAAATTCTATGTTCTCATTT
TACGGTGATGACGAGATCGTCAGCACCGATATAAAATTGGACCCTGAAAAGTTAACCACC
AAATTGAGGGAGTATGGTCTAAAACCAACTCGCCCAGACAAAACCGAGGGGCCCTTGATC
ATCAGTGAGGATTTGGACGGTCTCACCTTCCTCCGGAGGACGGTTTCTCGTGACCCAGCC
GGTTGGTTTGGAAAGTTAGATCAGAGCTCAATACTAAGGCAGATGTATTGGACCAGAGGA
CCAAACCATGAAGACCCCAATGAGACAATGATACCCCACTCTCAAAGACCCATACAGCTC
ATGGCACTGCTTGGTGAGGCCTCCCTTCACGGACCCTCTTTCTACAGCAAGATTAGTAAA
TTGGTCATAACTGAACTCAAAGAAGGTGGGATGGACTTTTACGTGCCAAGACAGGAACCC
ATGTTCAGATGGATGAGGTTTTCTGACTTGAGCACGTGGGAGGGCGATCGCAATCTGGCT
CCCAGTTTTGTGAATGAAGATGGCGTCGAA
>LC145793.1_Hu_GIIP16_GII2_Japan_2012.66120218579
GGTGGAGACGACAAAGGAACATACTGTGGGGCACCCATCCTGGGCCCTGGAGGGGCGCCA
AAGTTAAGCACAAAAACCAAATTTTGGAGGTCATCAAACACGCCCCTTCCACCAGGGACA
TATGAGCCTGCCTACCTTGGCGGTCGTGATCCGCGTGTAAAGGGTGGGCCTTCCCTACAA
CAAGTCATGAGAGATCAGTTAAAGCCCTTCACCGAGCCCAGGGGTAAACCCCCGAGACCT
AGTGTGCTGGAGGCAGCCAAACAGACCATCATCAACGTTCTCGAGCAAACTTTGGATCCT
CCACAAAAATGGACGTACGCACAGGCGTGCGCTTCACTTGATAAAACCACCTCTAGTGGG
CACCCCCATCACGCTCGAAAGAATGAATTCTGGAACGGTGAGACCTTTACCGGTAAGTTG
GCAGACCAGGCATCAAAAGCAAACTTAATGTTTGAGGAAGGGAAACATATGACACCAGTA
TACACAGCAGCCCTTAAGGATGAGTTGGTTAAAACCGACAAAATCTATGGGAAGATCAAG
AAACGCCTGCTTTGGGGCTCTGATTTATCCACCATGGTCCGATGTGCTAGGGCCTTTGGT
GGACTCATGGACGAGATGAAGGCGCACTGCATATCGCTCCCAATCCGAGTTGGCATGAAT
ATGAATGAGGATGGCCCAATAATATTTGAGAAGCACTCCAGATATAAATATCACTATGAT
GCAGATTACTCTCGCTGGGACTCAACACAACAGAGGGCTGTTCTAGCAGCGGCCTTGGAA
ATAATGGTCAGATTCTCTGCAGAACCGCAACTGGCCCAAACAGTTGCTGAGGATCTGCTG
GCCCCCAGTGTAGTAGATGTCGGAGACTTCAAAATTTCAATAAATGAGGGACTCCCTTCT
GGTGTACCATGCACTTCCCAGTGGAACTCCATCTCACACTGGTTACTAACTCTCTGTGCT
TTGTCTGAAGTCACCAATCTGTCTCCTGACATCGTGCAGGCAAATTCTATGTTCTCATTT
TACGGTGATGACGAGATCGTCAGCACCGATATAAAATTGGACCCTGAAAAGTTAACCACC
AAATTGAGGGAGTATGGTCTAAAACCAACTCGCCCAGACAAAACCGAGGGGCCCTTGATC
ATCAGTGAGGATTTGGACGGTCTCACCTTCCTCCGGAGGACGGTTTCTCGTGACCCAGCC
GGTTGGTTTGGAAAGTTAGATCAAAGCTCAATACTAAGGCAGATGTATTGGACCAGAGGA
CCAAACCATGAAGACCCCAATGAGACAATGATACCCCACTCTCAAAGACCCATACAGCTC
ATGGCACTGCTTGGTGAGGCCTCCCTTCACGGGCCCTCTTTCTACAGCAAGATTAGTAAA
TTGGTCATAACTGAGCTCAAAGAAGGTGGGATGGACTTTTACGTGCCAAGACAGGAACCC
ATGTTCAGATGGATGAGGTTTTCTGACTTGAGCACGTGGGAGGGCGATCGCAATCTGGCT
CCCAGTTTTGTGAATGAAGATGGCGTCGAA
>LC145794.1_Hu_GIIP16_GII2_Japan_2012.66120218579
GGTGGAGACGACAAAGGAACATACTGTGGGGCACCCATCCTGGGCCCTGGAGGGGCGCCA
AAGTTAAGCACAAAAACCAAATTTTGGAGATCATCAAACACGCCCCTTCCACCAGGGACA
TATGAGCCTGCCTACCTTGGCGGTCGTGATCCGCGTGTAAAGGGTGGGCCTTCCCTACAA
CAAGTCATGAGAGATCAGTTAAAGCCCTTCACCGAGCCTAGGGGTAAGCCCCCGAGACCT
AGTGTGTTGGAGGCAGCCAAACAGACCATCATCAACGTTCTCGAGCAAACTTTGGATCCC
CCACAAAAATGGACGTACGCACAGGCGTGCGCTTCACTTGATAAAACCACCTCTAGTGGG
CACCCCCATCACGCTCGAAAGAATGAATTCTGGAACGGTGAGACCTTTACCGGTAAGTTG
GCAGACCAAGCATCAAAAGCAAACTTAATGTTTGAGGAAGGGAAACATATGACACCAGTG
TATACAGCAGCCCTTAAGGATGAGTTGGTTAAAACCGACAAAATCTATGGGAAGATCAAG
AAACGCCTGCTTTGGGGCTCTGATTTATCCACCATGGTCCGATGTGCTAGGGCCTTTGGT
GGACTCATGGACGAGATGAAGGCGCACTGCATATCGCTCCCAATCCGAGTTGGCATGAAT
ATGAATGAGGATGGCCCAATAATATTTGAGAAGCACTCCAGATATAAATATCACTATGAT
GCAGATTACTCTCGCTGGGACTCAACACAACAGAGGGCTGTTCTAGCAGCGGCCTTGGAA
ATAATGGTCAGATTCTCTGCAGAACCGCAACTGGCCCAAACAGTTGCTGAGGATCTGCTG
GCCCCCAGTGTAGTAGATGTCGGAGACTTCAAAATTTCAATAAATGAGGGACTCCCTTCT
GGTGTACCATGCACTTCCCAGTGGAATTCCATCTCACATTGGTTACTGACTCTCTGTGCT
TTGTCTGAAGTCACCAATCTGTCTCCTGACATCGTGCAGGCAAATTCTATGTTCTCATTT
TACGGTGATGACGAGATCGTCAGCACCGATATAAAATTGGACCCTGAAAAGTTGACCACC
AAATTGAGGGAGTATGGTCTAAAACCAACTCGCCCAGACAAAACCGAGGGGCCCCTGATC
ATCAGTGAGGATTTGGACGGTCTCACCTTCCTTCGGAGGACGGTTTCTCGTGACCCAGCT
GGTTGGTTTGGAAAGTTAGATCAAAGCTCAATACTAAGACAGATGTATTGGACCAGAGGA
CCAAACCATGAAGACCCCAATGAGACAATGATACCCCACTCTCAAAGACCCATACAGCTC
ATGGCACTGCTTGGTGAGGCCTCCCTTCACGGACCCTCTTTCTACAGCAAGATTAGTAAA
TTGGTCATAACTGAACTCAAAGAAGGTGGGATGGACTTTTACGTGCCAAGACAGGAGCCC
ATGTTCAGATGGATGAGGTTTTCTGACTTGAGCACGTGGGAGGGCGATCGCAATCTGGCT
CCCAGTTTTGTGAATGAAGATGGCGTCGAA
>LC145795.1_Hu_GIIP16_GII2_Japan_2012.66120218579
GGTGGAGACGACAAAGGAACATATTGTGGGGCACCCATCCTGGGCCCTGGAGGGGCGCCA
AAGTTAAGCACAAAAACCAAATTTTGGAGATCATCAAACACGCCCCTTCCACCAGGGACA
TATGAGCCTGCCTACCTTGGCGGTCGTGATCCGCGTGTAAAGGGTGGGCCTTCCCTACAA
CAAGTCATGAGAGATCAGTTAAAGCCCTTCACCGAGCCTAGGGGTAAGCCCCCGAGACCT
AGTGTGTTGGAGGCAGCCAAACAGACCATCATCAACGTTCTCGAGCAAACTTTGGATCCC
CCACAAAAATGGACGTACGCACAGGCGTGCGCTTCACTTGATAAAACCACCTCTAGTGGG
CACCCCCATCACGCTCGAAAGAATGAATTCTGGAACGGTGAGACCTTTACCGGTAAGTTG
GCAGACCAAGCATCAAAAGCAAACTTAATGTTTGAGGAAGGGAAACATATGACACCAGTG
TATACAGCAGCCCTTAAGGATGAGTTGGTTAAAACCGACAAAATCTATGGGAAGATCAAG
AAACGCCTGCTTTGGGGCTCTGATTTATCCACCATGGTCCGATGTGCTAGGGCCTTTGGT
GGACTCATGGACGAGATGAAGGCGCACTGCATATCGCTCCCAATCCGAGTTGGCATGAAT
ATGAATGAGGATGGCCCAATAATATTTGAGAAGCACTCCAGATATAAATATCACTATGAT
GCAGATTACTCTCGCTGGGACTCAACACAACAGAGGGCTGTTCTAGCAGCGGCCTTGGAA
GTAATGGTCAGATTCTCTGCAGAACCGCAACTGGCCCAAACAGTTGCTGAGGATCTGCTG
GCCCCCAGTGTAGTAGATGTCGGAGACTTCAAAATTTCAATAAATGAGGGACTCCCTTCT
GGTGTACCATGCACTTCCCAGTGGAATTCCATCTCACATTGGTTACTGACTCTCTGTGCT
TTGTCTGAAGTCACCAATCTGTCTCCTGACATCGTGCAGGCAAATTCTATGTTCTCATTT
TACGGTGATGACGAGATCGTCAGCACCGATATAAAATTGGACCCTGAAAAGTTGACCACC
AAATTGAGGGAGTATGGTCTAAAACCAACTCGCCCAGACAAAACCGAGGGGCCCCTGATC
ATCAGTGAGGATTTGGACGGTCTCACCTTCCTTCGGAGGACGGTTTCTCGTGACCCAGCT
GGTTGGTTTGGAAAGTTAGATCAAAGCTCAATACTAAGACAGATGTATTGGACCAGAGGA
CCAAACCATGAAGACCCCAATGAGACAATGATACCCCACTCTCAAAGGCCCATACAGCTC
ATGGCACTGCTTGGTGAGGCCTCCCTTCACGGACCCTCTTTCTACAGCAAGATTAGTAAA
TTGGTCATAACTGAACTCAAAGAAGGTGGGATGGACTTTTACGTGCCAAGACAGGAACCC
ATGTTCAGATGGATGAGGTTTTCTGACTTGAGCACGTGGGAGGGCGATCGCAATCTGGCT
CCCAGTTTTGTGAATGAAGATGGCGTCGAA
>LC145796.1_Hu_GIIP16_GII2_Japan_2012.66120218579
GGTGGAGACGACAAAGGAACATACTGTGGGGCACCCATCCTGGGCCCTGGAGGGGCGCCA
AAGTTAAGCACAAAAACCAAATTTTGGAGATCATCAAACACGCCCCTTCCACCAGGGACA
TATGAGCCTGCCTACCTTGGCGGTCGTGATCCGCGTGTAAAGGGTGGGCCTTCCCTACAA
CAAGTCATGAGAGACCAGTTAAAGCCCTTCACCGAGCCTAGGGGTAAGCCCCCGAGACCT
AGTGTGTTGGAGGCAGCCAAACAGACCATCATCAACGTTCTCGAGCAAACTTTGGATCCC
CCACAAAAATGGACGTACGCACAGGCGTGCGCTTCACTTGATAAAACCACCTCTAGTGGG
CACCCCCATCACGCTCGAAAGAATGAATTCTGGAACGGTGAGACCTTTACCGGTAAGTTG
GCAGACCAAGCATCAAAAGCAAACTTAATGTTTGAGGAAGGGAAACATATGACACCAGTG
TATACAGCAGCCCTTAAGGATGAGTTGGTTAAAACCGACAAAATCTATGGGAAGATCAAG
AAACGCCTGCTTTGGGGCTCTGATTTATCCACCATGGTCCGATGTGCTAGGGCCTTTGGT
GGACTCATGGACGAGATGAAGGCGCACTGCATATCGCTCCCAATCCGAGTTGGCATGAAT
ATGAATGAGGATGGCCCAATAATATTTGAGAAGCACTCCAGATATAAATATCACTATGAT
GCAGATTACTCTCGCTGGGACTCAACACAACAGAGGGCTGTTCTAGCAGCGGCCTTGGAA
ATAATGGTCAGATTCTCTGCAGAACCGCAACTGGCCCAAACAGTTGCTGAGGATCTGCTG
GCCCCCAGTGTAGTAGATGTCGGAGACTTCAAAATTTCAATAAATGAGGGACTCCCTTCT
GGTGTACCATGCACTTCCCAGTGGAATTCCATCTCACATTGGTTACTGACTCTCTGTGCT
TTGTCTGAAGTCACCAATCTGTCTCCTGACATCGTGCAGGCAAATTCTATGTTCTCATTT
TACGGTGATGACGAGATCGTCAGCACCGATATAAAACTGGACCCTGAAAAGTTGACCACC
AAATTGAGGGAGTATGGTCTAAAACCAACTCGCCCAGACAAAACCGAGGGGCCCCTGATC
ATCAGTGAGGATTTGGACGGTCTCACCTTCCTTCGGAGGACGGTTTCTCGTGACCCAGCT
GGTTGGTTTGGAAAGTTAGATCAAAGCTCAATACTAAGACAGATGTATTGGACCAGAGGA
CCAAACCATGAAGACCCCAATGAGACAATGATACCCCACTCTCAAAGACCCATACAGCTC
ATGGCACTGCTTGGTGAGGCCTCCCTTCACGGACCCTCTTTCTACAGCAAGATTAGTAAA
TTGGTCATAACTGAACTCAAAGAAGGTGGGATGGACTTTTACGTGCCAAGACAGGAGCCC
ATGTTCAGATGGATGAGGTTTTCTGATTTGAGCACGTGGGAGGGCGATCGCAATCTGGCT
CCCAGTTTTGTGAATGAAGATGGCGTCGAA
>LC145797.1_Hu_GIIP16_GII2_Japan_2012.66120218579
GGTGGAGACGACAAAGGAACATACTGTGGGGCACCCATCCTGGGCCCTGGAGGGGCGCCA
AAGTTAAGCACAAAAACCAAATTTTGGAGGTCATCAAACACGCCCCTTCCACCAGGGACA
TATGAGCCTGCCTACCTTGGCGGTCGTGATCCGCGTGTAAAGGGTGGGCCTTCCCTACAA
CAAGTCATGAGAGATCAGTTAAAGCCCTTCACCGAGCCCAGGGGTAAACCCCCGAGACCT
AGTGTGCTGGAGGCAGCCAAACAGACCATCATCAACGTTCTCGAGCAAACTTTGGATCCT
CCACAAAAATGGACGTACGCACAGGCGTGCGCTTCACTTGATAAAACCACCTCTAGTGGG
CACCCCCATCACGCTCGAAAGAATGAATTCTGGAACGGTGAGACCTTTACCGGTAAGTTG
GCAGACCAGGCATCAAAAGCAAACTTAATGTTTGAGGAAGGGAAGCATATGACACCAGTA
TACACAGCAGCCCTTAAGGATGAGTTGGTTAAAACCGACAAAATCTATGGGAAGATCAAG
AAACGCCTGCTTTGGGGCTCTGACTTATCCACCATGGTCCGATGTGCTAGGGCCTTTGGT
GGACTCATGGACGAGATGAAGGCGCACTGCATATCGCTCCCAATCCGAGTTGGCATGAAT
ATGAATGAGGATGGCCCAATAATATTTGAGAAGCACTCCAGATATAAATATCACTATGAT
GCAGATTACTCTCGCTGGGACTCAACACAACAGAGGGCTGTTCTAGCAGCGGCCTTGGAA
ATAATGGTCAGATTCTCTGCAGAACCGCAACTGGCCCAAACAGTTGCTGAGGATCTGCTG
GCCCCCAGTGTAGTAGATGTCGGAGACTTCAAAATTTCAATAAATGAGGGACTCCCTTCT
GGTGTACCATGCACTTCCCAGTGGAACTCCATCTCACACTGGTTACTAACTCTCTGTGCT
TTGTCTGAAGTCACCAATCTGTCTCCTGACATCGTGCAGGCAAATTCTATGTTCTCATTT
TACGGTGATGACGAGATCGTCAGCACCGATATAAAATTGGACCCTGAAAAGTTAACCACC
AAATTGAGGGAGTATGGTCTAAAACCAACTCGCCCAGACAAAACCGAGGGGCCCTTGATC
ATCAGTGAGGATTTGGACGGTCTCACCTTCCTCCGGAGGACGGTTTCTCGTGACCCAGCC
GGTTGGTTTGGAAAGTTAGATCAAAGCTCAATACTAAGGCAGATGTATTGGACCAGAGGA
CCAAACCATGAAGACCCCAATGAGACAATGATACCTCACTCTCAAAGACCCATACAGCTC
ATGGCACTGCTTGGTGAGGCCTCCCTTCACGGACCCTCTTTCTACAGCAAGATTAGTAAA
TTGGTCATAACTGAACTCAAAGAAGGTGGGATGGACTTTTACGTGCCACGACAGGAACCC
ATGTTCAGATGGATGAGGTTTTCTGACTTGAGCACGTGGGAGGGCGATCGCAATCTGGCT
CCCAGTTTTGTGAATGAAGATGGCGTCGAA
>LC145798.1_Hu_GIIP16_GII2_Japan_2014.12054794521
GGTGGAGACGACAAAGGAACATACTGTGGGGCACCCATCCTGGGCCCTGGAGGGGCGCCA
AAGTTAAGCACAAAAACCAAATTTTGGAGATCATCAAACACGCCCCTTCCACCAGGGACA
TATGAGCCTGCCTACCTTGGCGGTCGTGATCCGCGTGTAAAGGGTGGGCCTTCCCTACAA
CAAGTCATGAGAGATCAGTTAAAGCCCTTCACCGAGCCCAGGGGTAAACCCCCGAGACCT
AGTGTGCTGGAGGCAGCCAAACAGACCATCATCAACGTTCTCGAGCAAACTTTGGATCCT
CCACAAAAATGGACGTACGCACAGGCGTGCGCTTCACTTGATAAAACCACCTCTAGTGGG
CACCCCCATCACGCTCGAAAGAATGAGTTCTGGAACGGTGAGACCTTTACCGGTAAGTTG
GCAGACCAAGCATCAAAAGCAAACTTAATGTTTGAGGAAGGGAAACATATGACACCAGTG
TACACAGCAGCCCTTAAGGATGAGTTGGTTAAAACCGACAAAATCTATGGGAAGATCAAG
AAACGCCTGCTTTGGGGCTCTGATTTATCCACCATGGTCCGATGTGCTAGGGCCTTTGGT
GGACTCATGGACGAGATGAAGGCGCACTGCATATCGCTCCCAATCCGAGTTGGCATGAAT
ATGAATGAGGATGGCCCAATAATATTTGAGAAGCACTCCAGATATAAATATCACTATGAT
GCAGATTACTCTCGCTGGGACTCAACACAACAGAGGGCTGTTCTAGCAGCGGCCTTGGAA
ATAATGGTCAGATTCTCTGCAGAACCGCAACTGGCCCAAACAGTTGCTGAGGATCTGCTG
GCCCCCAGTGTAGTAGATGTCGGAGACTTCAAAATTTCAATAAATGAGGGACTCCCTTCT
GGTGTACCATGCACTTCCCAGTGGAACTCCATCTCACACTGGTTACTAACTCTCTGTGCT
TTGTCTGAAGTCACCAATCTGTCTCCTGACATCGTGCAGGCAAATTCTATGTTCTCATTT
TACGGTGATGACGAGATCGTCAGCACCGATATAAAATTGGACCCTGAAAAGTTAACCACC
AAATTGAGGGAGTATGGTCTAAAACCAACTCGCCCAGACAAAACCGAGGGGCCCTTGATC
ATCAGTGAGGATTTGGACGGTCTCACCTTCCTCCGGAGGACGGTTTCTCGTGACCCAGCT
GGTTGGTTTGGAAAGTTAGATCAAAGCTCAATACTAAGGCAGATGTATTGGACCAGAGGA
CCAAACCATGAAGACCCCAATGAGACAATGATACCCCACTCTCAAAGACCCATACAGCTC
ATGGCACTGCTTGGTGAGGCCTCCCTGCACGGACCCTCTTTCTACAGCAAGATTAGTAAA
TTGGTCATAACTGAACTCAAAGAAGGTGGGATGGACTTTTACGTGCCAAGACAGGAACCC
ATGTTTAGATGGATGAGGTTTTCTGACTTGAGCACGTGGGAGGGCGATCGCAATCTGGCT
CCCAGTTTTGTGAATGAAGATGGCGTCGAA
>LC145799.1_Hu_GIIP16_GII2_Japan_2014.12054794521
GGTGGAGACGACAAAGGAACATACTGTGGGGCACCCATCCTGGGCCCTGGAGGGGCGCCA
AAGTTAAGCACAAAAACCAAATTTTGGAGATCATCAAACACGCCCCTTCCACCAGGGACA
TATGAGCCTGCCTACCTTGGCGGTCGTGATCCGCGTGTAAAGGGTGGGCCTTCCCTACAA
CAAGTCATGAGAGATCAGTTAAAGCCCTTCACCGAGCCCAGGGGTAAACCCCCGAGACCT
AGTGTGATGGAGGCAGCCAAACAGACCATCATCAACGTTCTCGAGCAAACTTTGGATCCT
CCACAAAAATGGACGTACGCACAGGCGTGCGCTTCACTTGATAAAACCACCTCTAGTGGG
CACCCCCATCACGCTCGAAAGAATGAATTCTGGAACGGTGAGACCTTTACCGGTAAGTTG
GCAGACCAAGCATCAAAAGCAAACTTAATGTTTGAGGAAGGGAAACATATGACACCAGTG
TACACAGCAGCCCTTAAGGATGAGTTGGTTAAAACCGACAAAATCTATGGGAAGATCAAG
AAACGCCTGCTTTGGGGCTCTGATTTATCCACCATGGTCCGATGTGCTAGGGCCTTTGGT
GGACTCATGGACGAGATGAAGGCGCACTGCATATCGCTCCCAATCCGAGTTGGCATGAAT
ATGAATGAGGATGGCCCAATAATATTTGAGAAGCACTCCAGATATAAATATCACTATGAT
GCAGATTACTCTCGCTGGGACTCAACACAACAGAGGGCTGTTCTAGCAGCGGCCTTGGAA
ATAATGGTCAGATTCTCTGCAGAACCGCAACTGGCCCAAACAGTTGCTGAGGATCTGCTG
GCCCCCAGTGTAGTAGATGTCGGAGACTTCAAAATTTCAATAAATGAGGGACTCCCTTCT
GGTGTACCATGCACTTCCCAGTGGAACTCCATCTCACACTGGTTACTAACTCTCTGTGCT
TTGTCTGAAGTCACCAATCTGTCTCCTGACATCGTGCAGGCAAATTCTATGTTCTCATTT
TACGGTGATGACGAGATCGTCAGCACCGATATAAAATTGGACCCTGAAAAGTTAACCACC
AAATTGAGGGAGTATGGTCTAAAACCAACTCGCCCAGACAAAACCGAGGGGCCCTTGATC
ATCAGTGAGGATTTGGACGGTCTCACCTTCCTCCGGAGGACGGTTTCTCGTGACCCAGCT
GGTTGGTTTGGAAAGTTAGATCAAAGCTCAATACTAAGGCAGATGTATTGGACCAGAGGA
CCAAACCATGAAGACCCCAATGAGACAATGATACCCCACTCTCAAAGACCCATACAGCTC
ATGGCACTGCTTGGTGAGGCCTCCCTTCACGGACCCTCTTTCTACAGCAAGATTAGTAAA
TTGGTCATAACTGAACTCAAAGAAGGTGGGATGGACTTTTACGTGCCAAGACAGGAACCC
ATGTTTAGATGGATGAGGTTTTCTGACTTGAGCACGTGGGAGGGCGATCGCAATCTGGCT
CCCAGTTTTGTGAATGAAGATGGCGTCGAA
>LC145800.1_Hu_GIIP16_GII2_Japan_2014.12054794521
GGTGGAGACGACAAAGGAACATACTGTGGGGCACCCATCCTGGGCCCTGGAGGGGCGCCA
AAGTTAAGCACAAAAACCAAATTTTGGAGATCATCAAACACGCCCCTTCCACCAGGGACA
TATGAGCCTGCCTACCTTGGCGGTCGTGATCCGCGTGTAAAGGGTGGGCCTTCCCTACAA
CAAGTCATGAGAGATCAGTTAAAGCCCTTCACCGAGCCCAGGGGTAAACCCCCGAGACCT
AGTGTGTTGGAGGCAGCCAAACAGACCATCATCAACGTTCTCGAGCAAACTTTGGATCCT
CCACAAAAATGGACGTACGCACAGGCGTGCGCTTCACTTGATAAAACCACCTCTAGTGGG
CACCCCCATCACGCTCGAAAGAATGAATTCTGGAACGGTGAGACCTTTACCGGTAAGTTG
GCAGACCAAGCATCAAAAGCAAACTTAATGTTTGAGGAAGGGAAACATATGACACCAGTG
TACACAGCAGCCCTTAAGGATGAGTTGGTTAAAACCGACAAAATCTATGGGAAGATCAAG
AAACGCCTGCTTTGGGGCTCTGATTTATCCACCATGGTCCGATGTGCTAGGGCCTTTGGT
GGACTCATGGACGAGATGAAGGCGCACTGCATATCGCTCCCAATCCGAGTTGGCATGAAT
ATGAATGAGGATGGCCCAATAATATTTGAGAAGCACTCCAGATATAAATATCACTATGAT
GCAGATTACTCTCGCTGGGACTCAACACAACAGAGGGCTGTTCTAGCAGCGGCCTTGGAA
ATAATGGTCAGATTCTCTGCAGAACCGCAACTGGCCCAAACAGTTGCTGAGGATCTGCTG
GCCCCCAGTGTAGTAGATGTCGGAGACTTCAAAATTTCAATAAATGAGGGACTCCCTTCT
GGTGTACCATGCACTTCCCAGTGGAACTCCATCTCACACTGGTTACTAACTCTCTGTGCT
TTGTCTGAAGTCACCAATCTGTCTCCTGACATCGTGCAGGCAAATTCTATGTTCTCATTT
TACGGTGATGACGAGATCGTCAGCACCGATATAAAATTGGACCCTGAAAAGTTAACCACC
AAATTGAGGGAGTATGGTCTAAAACCAACTCGCCCAGACAAAACCGAGGGGCCCTTGATC
ATCAGTGAGGATTTGGACGGTCTCACCTTCCTCCGGAGGACGGTTTCTCGTGACCCAGCT
GGTTGGTTTGGAAAGTTAGATCAAAGCTCAATACTAAGGCAGATGTATTGGACCAGAGGA
CCAAACCATGAAGACCCCAATGAGACAATGATACCCCACTCTCAAAGACCCATACAGCTC
ATGGCACTGCTTGGTGAGGCCTCCCTTCACGGACCCTCTTTCTACAGCAAGATTAGTAAA
TTGGTCATAACTGAACTCAAAGAAGGTGGGATGGACTTTTACGTGCCAAGACAGGAACCC
ATGTTTAGATGGATGAGGTTTTCTGACTTGAGCACGTGGGAGGGCGATCGCAATCTGGCT
CCCAGTTTTGTGAATGAAGATGGCGTCGAA
>LC145801.1_Hu_GIIP16_GII2_Japan_2014.12054794521
GGTGGAGACGACAAAGGAACATACTGTGGGGCACCCATCCTGGGCCCTGGAGGGGCGCCA
AAGTTAAGCACAAAAACCAAATTTTGGAGATCATCAAACACGCCCCTTCCACCAGGGACA
TATGAGCCTGCCTACCTTGGCGGTCGTGATCCGCGTGTAAAGGGTGGGCCTTCCCTACAA
CAAGTCATGAGAGATCAGTTAAAGCCCTTCACCGAGCCCAGGGGTAAACCCCCGAGACCT
AGTGTGCTGGAGGCAGCCAAACAGACCATCATCAACGTTCTCGAGCAAACTTTGGATCCT
CCACAAAAATGGACGTACGCACAGGCGTGCGCTTCACTTGATAAAACCACCTCTAGTGGG
CACCCCCATCACGCTCGAAAGAATGAATTCTGGAACGGTGAGACCTTTACCGGTAAGTTG
GCAGACCAAGCATCAAAAGCAAACTTAATGTTTGAGGAAGGGAAACATATGACACCAGTG
TACACAGCAGCCCTTAAGGATGAGTTGGTTAAAACCGACAAAATCTATGGGAAGATCAAG
AAACGCCTGCTTTGGGGCTCTGATTTATCCACCATGGTCCGATGTGCTAGGGCCTTTGGT
GGACTCATGGACGAGATGAAGGCGCACTGCATATCGCTCCCAATCCGAGTTGGCATGAAT
ATGAATGAGGATGGCCCAATAATATTTGAGAAGCACTCCAGATATAAATATCACTATGAT
GCAGATTACTCTCGCTGGGACTCAACACAACAGAGGGCTGTTCTAGCAGCGGCCTTGGAA
ATAATGGTCAGATTCTCTGCAGAACCGCAACTGGCCCAAACAGTTGCTGAGGATCTGCTG
GCCCCCAGTGTAGTAGATGTCGGAGACTTCAAAATTTCAATAAATGAGGGACTCCCTTCT
GGTGTACCATGCACTTCCCAGTGGAACTCCATCTCACACTGGTTACTAACTCTCTGTGCT
TTGTCTGAAGTCACCAATCTGTCTCCTGACATCGTGCAGGCAAATTCTATGTTCTCATTT
TACGGTGATGACGAGATCGTCAGCACCGATATAAAATTGGACCCTGAAAAGTTAACCACC
AAATTGAGGGAGTATGGTCTAAAACCAACTCGCCCAGATAAAACCGAGGGGCCCTTGATC
ATCAGTGAGGATTTGGACGGTCTCACCTTCCTCCGGAGGACGGTTTCTCGTGACCCAGCT
GGTTGGTTTGGAAAGTTAGATCAAAGCTCAATACTAAGGCAGATGTATTGGACCAGAGGA
CCAAACCATGAAGACCCCAATGAGACAATGATACCCCACTCTCAAAGACCCATACAGCTC
ATGGCACTGCTTGGTGAGGCCTCCCTTCACGGACCCTCTTTCTACAGCAAGATTAGTAAA
TTGGTCATAACTGAACTCAAAGAAGGTGGGATGGACTTTTACGTGCCAAGACAGGAACCC
ATGTTCAGATGGATGAGGTTTTCTGACTTGAGCACGTGGGAGGGCGATCGCAATCTGGCT
CCCAGTTTTGTGAATGAAGATGGCGTCGAA
>LC145802.1_Hu_GIIP16_GII2_Japan_2014.12054794521
GGTGGAGACGACAAAGGAACATACTGTGGGGCACCCATCCTGGGCCCTGGAGGGGCGCCA
AAGTTAAGCACAAAAACCAAATTTTGGAGATCATCGAACACGCCCCTTCCACCAGGGACA
TATGAGCCTGCCTACCTTGGCGGTCGTGATCCGCGTGTAAAGGGTGGGCCTTCCCTACAA
CAAGTCATGAGAGATCAGTTAAAACCCTTCACCGAGCCCAGGGGTAAACCCCCGAGACCT
AGTGTGCTGGAGGCAGCCAAACAGACCATCATCAACGTTCTCGAGCAAACTTTGGATCCT
CCACAAAAATGGACGTACGCACAGGCGTGCGCTTCACTTGATAAAACCACCTCTAGTGGG
CACCCCCATCACGCTCGAAAGAATGAATTCTGGAACGGTGAGACCTTTACCGGTAAGTTG
GCAGACCAAGCATCAAAAGCAAACTTAATGTTTGAGGAAGGGAAACATATGACACCAGTG
TACACAGCAGCCCTTAAGGATGAGTTGGTTAAAACCGACAAAATCTATGGGAAGATCAAG
AAACGCCTGCTTTGGGGCTCTGATTTATCCACCATGGTTCGATGTGCTAGGGCCTTTGGT
GGACTCATGGACGAGATGAAGGCGCACTGCATATCGCTCCCAATCCGAGTTGGCATGAAT
ATGAATGAGGATGGCCCAATAATATTTGAGAAGCACTCCAGATATAAATATCACTATGAT
GCAGATTACTCTCGCTGGGACTCAACACAACAGAGGGCTGTTCTAGCAGCGGCCTTGGAA
ATAATGGTCAGATTCTCTGCAGAACCGCAACTGGCCCAAACAGTTGCTGAGGATCTGCTG
GCCCCCAGTGTGGTAGATGTCGGAGACTTCAAAATTTCAATAAATGAGGGACTCCCTTCT
GGTGTACCATGCACTTCCCAGTGGAACTCCATCTCACACTGGTTACTAACTCTCTGTGCT
TTGTCTGAAGTCACCAATCTGTCTCCTGACATCGTGCAGGCAAATTCTATGTTCTCATTT
TACGGTGATGACGAGATCGTCAGCACCGATATAAAATTGGACCCTGAAAAGTTAACCACC
AAATTGAGGGAGTATGGTCTAAAACCAACTCGCCCAGACAAAACCGAGGGGCCCTTGATC
ATCAGTGAGGATTTGGACGGTCTCACCTTCCTCCGGAGGACGGTTTCTCGTGACCCAGCT
GGTTGGTTTGGAAAGTTAGATCAAAGCTCAATACTAAGGCAGATGTATTGGACCAGAGGA
CCAAACCATGAAGACCCCAATGAGACAATGATACCCCACTCTCAAAGACCCATACAGCTC
ATGGCACTGCTTGGTGAGGCCTCCCTTCACGGACCCTCTTTCTACAGCAAGATTAGTAAA
TTGGTCATAACTGAACTCAAAGAAGGTGGGATGGACTTTTACGTGCCAAGACAGGAACCC
ATGTTCAGATGGATGAGGTTTTCTGACTTGAGCACGTGGGAGGGCGATCGCAATCTGGCT
CCCAGTTTTGTGAATGAAGATGGCGTCGAA
>LC145803.1_Hu_GIIP16_GII2_Japan_2014.12054794521
GGTGGAGACGACAAAGGAACATACTGTGGGGCACCCATCCTGGGCCCTGGAGAGGCGCCA
AAGTTAAGCACAAAAACCAAATTTTGGAGGTCATCAAACACGCCCCTCCCACCAGGGACA
TATGAGCCTGCCTACCTTGGCGGTCGTGATCCGCGTGTAAAGGGTGGGCCTTCCCTACAA
CAAGTCATGAGAGATCAGTTAAAGCCCTTCACCGAGCCCAGGGGTAAACCCCCGAGACCT
AGTGTGCTGGAGGCAGCCAAACAGACCATCATCAACGTTCTCGAGCAAACTTTGGATCCC
CCACAAAAATGGACGTACGCACAAGCGTGCGCTTCACTTGATAAAACCACCTCTAGTGGA
CACCCCCATCACGCTCGAAAGAATGAATTCTGGAACGGTGAGACCTTTACCGGTAAGTTG
GCAGACCAAGCATCAAAAGCAAACTTAATGTTTGAGGAAGGGAAACATATGACACCAGTG
TACACAGCAGCCCTTAAGGATGAGTTGGTTAAAACCGACAAAATCTATGGGAAGATCAAG
AAACGCCTGCTTTGGGGCTCTGATTTATCCACCATGGTCCGATGTGCTAGGGCCTTTGGT
GGACTCATGGACGAGATGAAGGCGCACTGCATATCGCTCCCAATCCGAGTTGGCATGAAT
ATGAATGAGGATGGCCCAATAATATTTGAGAAGCACTCCAGATATAAATATCACTATGAT
GCAGACTACTCTCGCTGGGACTCAACACAACAGAGGGCTGTTCTAGCAGCGGCCTTGGAA
ATAATGGTCAGATTCTCTGCAGAACCGCAACTGGCCCAAACAGTTGCTGAGGATCTGCTG
GCCCCCAGTGTAGTAGATGTCGGAGACTTCAAAATTTCAATAAATGAGGGACTCCCTTCT
GGTGTACCATGCACTTCCCAGTGGAATTCCATCTCACACTGGTTGCTAACTCTCTGTGCT
TTGTCTGAAGTCACCAACCTGTCTCCTGACATCGTGCAGGCAAATTCTATGTTCTCATTT
TACGGTGATGACGAGATCGTCAGCACCGATATAAAATTGGACCCTGAAAAGTTAACCACC
AAATTGAGGGAGTATGGTCTAAAACCAACTCGCCCAGACAAAACCGAGGGGCCCTTGATC
ATCAGTGAGGATTTGGACGGTCTCACCTTCCTCCGGAGGACGGTTTCTCGTGACCCAGCT
GGTTGGTTTGGAAAGTTAGATCAAAGCTCAATACTAAGGCAGATGTATTGGACCAGAGGA
CCAAACCATGAAGACCCCAATGAGACAATGATACCCCACTCTCAAAGACCCATACAGCTC
ATGGCACTGCTTGGTGAGGCCTCCCTTCACGGACCCTCTTTCTACAGCAAGATTAGTAAA
TTGGTCATAACTGAACTCAAAGAAGGTGGGATGGACTTTTACGTGCCAAGACAGGAACCC
ATGTTCAGATGGATGAGGTTTTCTGATTTGAGCACGTGGGAGGGCGATCGCAATCTGGCT
CCCAGTTTTGTGAATGAAGATGGCGTCGAA
>LC145804.1_Hu_GIIP16_GII2_Japan_2014.12054794521
GGTGGAGACGACAAAGGAACATACTGTGGGGCACCCATCCTGGGCCCTGGAGGGGCGCCA
AAGTTAAGCACAAAAACCAAATTTTGGAGATCATCAAACACGCCCCTTCCACCAGGGACA
TATGAGCCTGCCTACCTTGGCGGTCGTGATCCGCGTGTAAAGGGTGGGCCTTCCCTACAA
CAAGTCATGAGAGACCAGTTAAAGCCCTTCACCGAGCCTAGGGGTAAGCCCCCGAGACCT
AGTGTGTTGGAGGCAGCCAAACAGACCATCATCAACGTTCTCGAGCAAACTTTGGATCCC
CCACAAAAATGGACGTACGCACAGGCGTGCGCTTCACTTGATAAAACCACCTCTAGTGGG
CACCCCCATCACGCTCGAAAGAATGAATTCTGGAACGGTGAGACCTTTACCGGTAAGTTG
GCAGACCAAGCATCAAAAGCAAACTTAATGTTTGAGGAAGGGAAACATATGACACCAGTG
TATACAGCAGCCCTTAAGGATGAGTTGGTTAAAACCGACAAAATCTATGGGAAGATCAAG
AAACGCCTGCTTTGGGGCTCTGATTTATCCACCATGGTCCGATGTGCTAGGGCCTTTGGT
GGACTCATGGACGAGATGAAGGCGCACTGCATATCGCTCCCAATCCGAGTTGGCATGAAT
ATGAATGAGGATGGCCCAATAATATTTGAGAAGCACTCCAGATATAAATATCACTATGAT
GCAGATTACTCTCGCTGGGACTCAACACAACAGAGGGCTGTTCTAGCAGCGGCCTTGGAA
ATAATGGTCAGATTCTCTGCAGAACCGCAACTGGCCCAAACAGTTGCTGAGGATCTGCTG
GCCCCCAGTGTAGTAGATGTCGGAGACTTCAAAATTTCAATAAATGAGGGACTCCCTTCT
GGTGTACCATGCACTTCCCAGTGGAATTCCATCTCACATTGGTTACTGACTCTCTGTGCT
TTGTCTGAAGTCACCAATCTGTCTCCTGACATCGTGCAGGCAAATTCTATGTTCTCATTT
TACGGTGATGACGAGATCGTCAGCACCGATATAAAATTGGACCCTGAAAAGTTGACCACC
AAATTGAGGGAGTATGGTCTAAAGCCAACTCGCCCAGACAAAACCGAGGGGCCCCTGATC
ATCAGTGAGGATTTGGACGGTCTCACCTTCCTTCGGAGGACGGTTTCTCGTGACCCAGCT
GGTTGGTTTGGAAAGTTAGATCAAAGCTCAATACTAAGACAGATGTATTGGACCAGAGGA
CCAAACCATGAAGACCCCAATGAGACAATGATACCCCACTCTCAAAGACCCATACAGCTC
ATGGCACTGCTTGGTGAGGCCTCCCTTCACGGACCCTCTTTCTACAGCAAGATTAGTAAA
TTGGTCATAACTGAACTCAAAGAAGGTGGGATGGACTTTTACGTGCCAAGACAGGAGCCC
ATGTTCAGATGGATGAGGTTTTCTGACTTGAGCACGTGGGAGGGCGATCGCAATCTGGCT
CCCAGTTTTGTGAATGAAGATGGCGTCGAA
>LC145805.1_Hu_GIIP16_GII2_Japan_2014.12054794521
GGTGGAGACGACAAAGGAACATACTGTGGGGCACCCATCCTGGGCCCTGGAGGGGCGCCA
AAGTTAAGCACAAAAACCAAATTTTGGAGATCATCAAACACGCCCCTTCCACCAGGGACA
TATGAGCCTGCCTACCTTGGCGGTCGTGATCCGCGTGTAAAGGGTGGGCCTTCCCTACAA
CAAGTCATGAGAGACCAGTTAAAGCCCTTCACCGAGCCTAGGGGTAAGCCCCCGAGACCT
AGTGTGTTGGAGGCAGCCAAACAGACCATCATCAACGTTCTCGAGCAAACTTTGGATCCC
CCACAAAAATGGACGTACGCACAGGCGTGCGCTTCACTTGATAAAACCACCTCTAGTGGG
CACCCCCATCACGCTCGAAAGAATGAATTCTGGAACGGTGAGACCTTTACCGGTAAGTTG
GCAGACCAAGCATCAAAAGCAAACTTAATGTTTGAGGAAGGGAAACATATGACACCAGTG
TATACAGCAGCCCTTAAGGATGAGTTGGTTAAAACCGACAAAATCTATGGGAAGATCAAG
AAACGCCTGCTTTGGGGCTCTGATTTATCCACCATGGTCCGATGTGCTAGGGCCTTTGGT
GGACTCATGGACGAGATGAAGGCGCACTGCATATCGCTCCCAATCCGAGTTGGCATGAAT
ATGAATGAGGATGGCCCAATAATATTTGAGAAGCACTCCAGATATAAATATCACTATGAT
GCAGATTACTCTCGCTGGGACTCAACACAACAGAGGGCTGTTCTAGCAGCGGCCTTGGAA
ATAATGGTCAGATTCTCTGCAGAACCGCAACTGGCCCAAACAGTTGCTGAGGATCTGCTG
GCCCCCAGTGTAGTAGATGTCGGAGACTTCAAAATTTCAATAAATGAGGGACTCCCTTCT
GGTGTACCATGCACTTCCCAGTGGAATTCCATCTCACATTGGTTACTGACTCTCTGTGCT
TTGTCTGAAGTCACCAATCTGTCTCCTGACATCGTGCAGGCAAATTCTATGTTCTCATTT
TACGGTGATGACGAGATCGTCAGCACCGATATAAAATTGGACCCTGAAAAGTTGACCACC
AAATTGAGGGAGTATGGTCTAAAGCCAACTCGCCCAGACAAAACCGAGGGGCCCCTGATC
ATCAGTGAGGATTTGGACGGTCTCACCTTCCTTCGGAGGACGGTTTCTCGTGACCCAGCT
GGTTGGTTTGGAAAGTTAGATCAAAGCTCAATACTAAGACAGATGTATTGGACCAGAGGA
CCAAACCATGAAGACCCCAATGAGACAATGATACCCCACTCTCAAAGACCCATACAGCTC
ATGGCACTGCTTGGTGAGGCCTCCCTTCACGGACCCTCTTTCTACAGCAAGATTAGTAAA
TTGGTCATAACTGAACTCAAAGAAGGTGGGATGGACTTTTACGTGCCAAGACAGGAGCCC
ATGTTCAGATGGATGAGGTTTTCTGACTTGAGCACGTGGGAGGGCGATCGCAATCTGGCT
CCCAGTTTTGTGAATGAAGATGGCGTCGAA
>LC145806.1_Hu_GIIP16_GII2_Japan_2014.12054794521
GGTGGAGACGACAAAGGAACATACTGTGGGGCACCCATCCTGGGCCCTGGAGGGGCGCCA
AAGTTAAGCACAAAAACCAAATTTTGGAGATCATCAAACACGCCCCTTCCACCAGGGACA
TATGAGCCTGCCTACCTTGGCGGTCGTGATCCGCGTGTAAAGGGTGGGCCTTCCCTACAA
CAAGTCATGAGAGACCAGTTAAAGCCCTTCACCGAGCCTAGGGGTAAGCCCCCGAGACCT
AGTGTGTTGGAGGCAGCCAAACAGACCATCATCAACGTTCTCGAGCAAACTTTGGACCCC
CCACAAAAATGGACGTACGCACAGGCGTGCGCTTCACTTGATAAAACCACCTCTAGTGGG
CACCCCCATCACGCTCGAAAGAATGAATTCTGGAACGGTGAGACCTTTACCGGTAAGTTG
GCAGACCAAGCATCAAAAGCAAACTTAATGTTTGAGGAAGGGAAACATATGACACCAGTG
TATACAGCAGCCCTTAAGGATGAGTTGGTTAAAACCGACAAAATCTATGGGAAGATCAAG
AAACGCCTGCTTTGGGGCTCTGATTTATCCACCATGGTCCGATGTGCTAGGGCCTTTGGT
GGACTCATGGACGAGATGAAGGCGCACTGCATATCGCTCCCAATCCGAGTTGGCATGAAT
ATGAATGAGGATGGCCCAATAATATTTGAGAAGCACTCCAGATATAAATATCACTATGAT
GCAGATTACTCTCGCTGGGACTCAACACAACAGAGGGCTGTTCTAGCAGCGGCCTTGGAA
ATAATGGTCAGATTCTCTGCAGAACCGCAACTGGCCCAAACAGTTGCTGAGGATCTGCTG
GCCCCCAGTGTAGTAGATGTCGGAGACTTCAAAATTTCAATAAATGAGGGACTCCCTTCT
GGTGTACCATGCACTTCCCAGTGGAATTCCATCTCACATTGGTTACTGACTCTCTGTGCT
TTGTCTGAAGTCACCAATCTGTCTCCTGACATCGTGCAGGCAAATTCTATGTTCTCATTT
TACGGTGATGACGAGATCGTCAGCACCGATATAAAATTGGACCCTGAAAAGTTGACCACC
AAATTGAGGGAGTATGGTCTAAAGCCAACTCGCCCAGACAAAACCGAGGGGCCCCTGATC
ATCAGTGAGGATTTGGACGGTCTCACCTTCCTTCGGAGGACGGTTTCTCGTGACCCAGCT
GGTTGGTTTGGAAAGTTAGATCAAAGCTCAATACTAAGACAGATGTATTGGACCAGAGGA
CCAAACCATGAAGACCCCAATGAGACAATGATACCCCACTCTCAAAGACCCATACAGCTC
ATGGCACTGCTTGGTGAGGCCTCCCTTCACGGACCCTCTTTCTACAGCAAGATTAGTAAA
TTGGTCATAACTGAACTCAAAGAAGGTGGGATGGACTTTTACGTGCCAAGACAGGAGCCC
ATGTTCAGATGGATGAGGTTTTCTGACTTGAGCACGTGGGAGGGCGATCGCAATCTGGCT
CCCAGTTTTGTGAATGAAGATGGCGTCGAA
>LC145807.1_Hu_GIIP16_GII2_Japan_2014.12054794521
GGTGGAGACGACAAAGGAACATACTGTGGGGCACCCATCCTGGGCCCTGGAGGGGCGCCA
AAGTTAAGCACAAAAACCAAATTTTGGAGATCATCAAACACGCCCCTTCCACCAGGGACA
TATGAGCCTGCCTACCTTGGCGGTCGTGATCCGCGTGTAAAGGGTGGGCCTTCCCTACAA
CAAGTCATGAGAGATCAGCTAAAGCCCTTCACCGAGCCCAGGGGTAAACCCCCGAGACCT
AGTGTGCTGGAGGCAGCCAAACAGACCATCATCAACGTTCTCGAGCAAACTTTGGATCCT
CCACAAAAATGGACGTACGCACAGGCGTGCGCTTCACTTGATAAAACCACCTCTAGTGGG
CACCCCCATCACGCTCGAAAGAATGAATTCTGGAACGGTGAGACCTTTACCGGTAGGCTG
GCAGACCAAGCATCAAAAGCAAACTTAATGTTTGAGGAAGGGAAACATATGACACCAGTG
TACACAGCAGCCCTTAAGGATGAGTTGGTTAAAACCGACAAAATCTATGGGAAGATCAAG
AAACGCCTGCTTTGGGGCTCTGATTTATCCACCATGGTCCGATGTGCTAGGGCCTTTGGT
GGTCTCATGGACGAGATGAAGGCGCACTGCATATCGCTCCCAATCCGAGTTGGCATGAAT
ATGAATGAGGATGGCCCAATAATATTTGAGAAGCACTCCAGATATAAATATCACTATGAT
GCAGATTACTCTCGCTGGGACTCAACACAACAGAGGGCTATTCTAGCAGCGGCCTTGGAA
ATAATGGTCAGATTCTCTGCAGAACCGCAACTGGCCCAAACAGTTGCTGAGGATCTGCTG
GCCCCCAGTGTAGTAGATGTCGGAGACTTCAAAATTTCAATAAATGAGGGACTCCCTTCT
GGTGTACCATGCACTTCCCAGTGGAACTCCATCTCACACTGGTTACTAACTCTCTGTGCT
TTGTCTGAAGTCACCAATCTGTCTCCTGACATCGTGCAGGCAAACTCTATGTTCTCATTT
TACGGTGATGACGAGATCGTCAGCACCGATATAAAATTGGACCCTGAAAAGTTAACCACC
AAATTGAGGGAGTATGGTCTAAAACCAACTCGCCCAGACAAAACCGAGGGGCCCTTGATC
ATCAGCGAGGATTTGGACGGTCTCACCTTCCTCCGGAGGACGGTTTCTCGTGACCCAGCT
GGTTGGTTTGGAAAGTTAGATCAAAGCTCAATACTAAGGCAGATGTATTGGACCAGAGGA
CCAAACCATGAAGACCCCAATGAGACAATGATACCCCACTCTCAAAGACCCATGCAACTC
ATGGCACTACTTGGTGAGGCCTCCCTTCACGGACCCTCTTTCTACAGCAAGATTAGTAAA
TTGGTCATAACTGAACTCAAAGAAGGTGGGATGGACTTTTACGTGCCAAGACAGGAACCC
ATGTTCAGATGGATGAGGTTTTCTGACTTGAGCACGTGGGAGGGCGATCGCAATCTGGCT
CCCAGTTTTGTGAATGAAGATGGCGTCGAA
>LC145808.1_Hu_GIIP16_GII2_Japan_2014.12054794521
GGTGGAGACGACAAAGGAACATACTGTGGGGCACCCATCCTGGGCCCTGGAGGGGCGCCA
AAGTTAAGCACAAAAACCAAATTTTGGAGATCATCAAACACGCCCCTTCCACCAGGGACA
TATGAGCCTGCCTACCTTGGCGGTCGTGATCCGCGTGTAAAGGGTGGGCCTTCCCTACAA
CAAGTCATGAGAGATCAGCTAAAGCCCTTCACCGAGCCCAGGGGTAAACCCCCGAGACCT
AGTGTGCTGGAGGCAGCCAAACAGACCATCATCAACGTTCTCGAGCAAACTTTGGATCCT
CCACAAAAATGGACGTACGCACAGGCGTGCGCTTCACTTGATAAAACCACCTCTAGTGGG
CACCCCCATCACGCTCGAAAGAATGAATTCTGGAACGGTGAGACCTTTACCGGTAAGCTG
GCAGACCAAGCATCAAAAGCAAACTTAATGTTTGAGGAAGGGAAACATATGACACCAGTG
TACACAGCAGCCCTTAAGGATGAGTTGGTTAAAACCGACAAAATCTATGGGAAGATCAAG
AAACGCCTGCTTTGGGGCTCTGATTTATCCACCATGGTCCGATGTGCTAGGGCCTTTGGT
GGTCTCGTGGACGAGATGAAGGCGCACTGCATATCGCTCCCAATCCGAGTTGGCATGAAC
ATGAATGAGGATGGCCCAATAATATTTGAGAAGCACTCCAGATATAAATATCACTATGAT
GCAGATTACTCTCGCTGGGACTCAACACAACAGAGGGCTGTTCTAGCAGCGGCCTTGGAA
ATAATGGTCAGATTCTCTGCAGAACCGCAACTGGCCCAAACAGTTGCTGAGGATCTGCTG
GCCCCCAGTGTAGTAGATGTCGGAGACTTCAAAATTTCAATAAATGAGGGACTCCCTTCT
GGTGTGCCATGCACTTCCCAGTGGAACTCCATCTCACACTGGTTACTAACTCTCTGTGCT
TTGTCTGAAGTCACCAATCTGTCTCCTGACATCGTGCAGGCAAACTCTATGTTCTCATTT
TACGGTGATGACGAGATCGTCAGCACCGATATAAAATTGGACCCTGAAAAGTTAACCACC
AAATTGAGGGAGTATGGTCTAAAACCAACTCGCCCAGACAAAACCGAGGGGCCCTTGATC
ATCAGCGAGGATTTGGACGGTCTCACCTTCCTCCGGAGGACGGTTTCTCGTGACCCAGCT
GGTTGGTTTGGAAAGTTAGATCAAAGCTCAATACTAAGGCAAATGTATTGGACCAGAGGA
CCAAACCATGAAGACCCCAATGAGACAATGATACCCCACTCTCAAAGACCCATGCAACTC
ATGGCACTGCTTGGTGAGGCCTCCCTTCACGGACCCTCTTTCTACAGCAAGATTAGTAAA
TTGGTCATAACTGAACTCAAAGAAGGTGGGATGGACTTTTACGTGCCAAGACAGGAACCC
ATGTTCAGATGGATGAGGTTTTCTGACTTGAGCACGTGGGAGGGCGATCGCAATCTGGCT
CCCAGTTTTGTGAATGAAGATGGCGTCGAA
>LC145787.1_Hu_GIIP16_GII2_Japan_2012.66120218579
GGTGGAGATGACAAAGGAACATACTGTGGAGCACCCATTCTAGGCCCCGGGGGGGCACCA
AAATTGAGCACCAAAACCAAATTTTGGAGGTCATCGAACACGCCTCTTCCACCAGGGACA
TATGAGCCTGCCTACCTCGGTGGCCGTGACCCGCGTGTTAAGGGTGGGCCCTCCTTGCAG
CAGGTAATGAGAGACCAGTTGAAACCATTCACTGAACCCAGGGGTAAACCTCCAAGACCA
AGTGTGTTGGAGGCAGCCAAACAAACCATCATCAATGTCCTCGAACAAACCCTGGACCCT
CCACAAAAATGGACATACGCACAGGCGTGTGCTTCACTTGACAAAACCACCTCCAGCGGG
CATCCCCACCACGTCCGAAAGAATGAATTCTGGAATGGTGAGACCTTCACTGGTAAATTG
GCAGACCAAGCATCAAAAGCAAATCTGATGTTTGAGGAAGGGAAACACATGACACCAGTG
TATACAGCAGCCCTCAAGGACGAGCTGGTCAAGACTGACAAAGTCTATGGAAAGATCAAG
AAGAGACTGCTCTGGGGCTCTGACTTGTCCACCATGATCCGGTGCGCCAGGTCCTTTGGT
GGGCTTATGGATGAGATGAAGGCACACTGCATATCACTCCCAGTCCGAGTTGGCATGAAC
ATGAATGAAGATGGTCCAATAATATTTGAGAAGCACTCCAGATACAAGTACCACTATGAT
GCAGACTACTCCCGCTGGGATTCAACACAACAGAGGGCAGTACTAGCAGCAGCCTTGGAA
ATCATGGTCAGGTTCTCTGCAGAGCCACAATTGGCACAGATAGTCGCTGAGGATCTGCTG
GCCCCCAGTGTGGTAGATGTAGGAGACTTTAAAATTTCAATAAATGAGGGGCTCCCCTCT
GGTGTACCATGCACTTCTCAATGGAATTCCATCGCACACTGGCTGCTAACCCTCTGTGCC
TTGTCTGAAGTCACCAAACTGTCCCCTGACATTGTACAGGCAAATTCCATGTTCTCATTT
TACGGTGATGACGAGATTGTCAGCACCGATATAAAATTGGACCCTGAAAAGTTAACCACC
AAATTGAAGGAGTATGGCCTGAAACCAACTCGCCCAGACAAAACCGAGGGACCCCTGATC
ATCAGTGAGGATTTGAATGGACTCACTTTCCTCCGGAGGACGGTGACTCGTGACCCAGCT
GGCTGGTTTGGAAAATTGGACCAAAGTTCAATATTGAGGCAGATGTACTGGACTAGAGGA
CCAAATCATGAAGACCCCAATGAGACAATGATACCCCACTCTCAAAGACCCATACAGCTC
ATGGCACTGCTTGGTGAGGCCTCCCTTCACGGACCCTCTTTCTACAGCAAAATCAGTAAA
TTGGTCATAACTGAACTCAAAGAAGGTGGGATGGACTTTTACGTGCCAAGACAGGAACCC
ATGTTCAGATGGATGAGGTTTTCTGACTTGAGCACGTGGGAGGGCGATCGCAATCTGGCT
CCCAATTTTGTGAATGAAGATGGCGTCGAA
>AY772730.1_Hu_GIIP16_GII16_Germany_2000.5
GGTGGAGACGACAAAGGAACATACTGTGGGGCACCCATCCTGGGCCCTGGAGGAGCACCA
AAATTGAGCACCAAAACCAAATTTTGGAGGTCATCAAACACGCCCCTTCCACCAGGGACA
TATGAGGCCGCCTACCTTGGTGGCCGCGACCCGCGTGTAAAGGGTGGGCCTTCTCTACAA
CAAGTCATGAGAGATCAGTTGAAGCCCTTCACCGAGCCCAGGGGTAAACCCCCAAGACCT
AGTGTGCTGGAGGCAGCCAAACAAACCATCATCAACGTTCTCGAGCAAACTTTGGATCCC
CCACAAAAATGGACATACGCACAGGCGTGTGCTTCACTTGATAAGACCACCTCTAGTGGG
CACCCCCATCACGCCCGAAAGAATGAATTCTGGAACGGTGAGACCTTTATTGGCAAGTTG
GCAGACCAAGCATCAAAAGCAAACCTAATGTTCGAGGAAGGGAAACACATGGCACCAGTG
TACACAGCAGCCCTCAAGGACGAGTTAGTCAAGACCGACAAAATCTATGGGAGGATCAAG
AAAAGGCTGCTTTGGGGCTCTGACTTATCCACCATGGTCCGATGTGCTAGGGCCTTTGGT
GGTCTCATGGATGAGATGAAGGCATACTGCATATCACTCCCAGTCCGAGTTGGCATGAAC
ATGAATGAGGATGGTCCAATAATATTTGAGAAGCATTCCAGATATAAGTACCA-TATGA-
GCAGATTACTCCCGCTGGGACTCAACACAACAGAGGGCTGTTCTAGCAGCGGCCTTGGAA
ATAATGGTCAGATTCTCTGCAGAACCACAA-TGGCGCAAACAGTCGCTGAGGATCTGCTG
GCCCCCAGTGTGGTAGATGTTGGAGACTTCAAAATTTCAATAAATGAGGGACTCCCTTCT
GGTGTACCATGCACTTCCCAGTGGAACTCCATCACACACTGGCTGCTGACTCTCTGTGCT
TTGTCTGAAGTCACTAACCTGTCTCCTGACATCGTGCAGGCAAATTCCATGTTCTCATTT
TACGGTGATGACGAGATCGTCAGCACCGATATAAAATTAGACCCTGAAAAGTTAACCACC
AAATTGAGGGAGTATGGTCTGAAACCAACTCGCCCAGACAAAAC-GAGGGACCCCTGATC
ATCAGTGAGGATTTGGACGGACTCACCTTCCTCCGGAGGACGGTTTCTCGTGACCCAGCT
GGTTGGTTTGGAAAGTTAGATCAAAGCTCAATACTAAGGCAGATGTATTGGACCAGAGGA
CCAAACCATGAAGACCCCAATGAGACAATGATACCCCACTCTCAAAGACCCATACAGCTC
ATGGCACTGCTTGGTGAGGCCTCCCTTCACGGACCCTCTTTCTACAGCAAGATTAGTAAA
TTGATCATAACCGAACTCAAAGAAGGTGGGATGGACTTTTACGTGCCAAGACAGGAGCCT
ATGTTCAGGTGGATGAGGTTTTCTGACTTGAGCACGTGGGAGGGCGATCGCAATCTGGCT
CCCAGTTTTGTGAATGAAGATGGCGTCGAA
>KF944110.2_Hu_GIIP16_GII3_Russia_2011.09863013699
GGTGGAGATGACAAAGGAACATACTGTGGGGCACCCATTCTTGGCCCTGGAGGGGCACCA
AAATTGAGCACCAAAACCAAATTTTGGAGGTCATCGAACATGCCTCTTCCACCAGGGACA
TATGAGCCTGCCTACCTCGGTGGCCGTGACCCGCGTGTTAAGGGTGGGCCCTCCTTGCAG
CAGGTAATGAGAGACCAGTTGAAGCCATTCACTGAGCCCAGGGGCAAACCTCCAAGACCA
AGTGTGTTGGAAGCAGCCAAACAAACCATCATCAATGTCCTCGAACAAACCCTGGACCCT
CCACAAAAATGGACATACGCACAGGCGTGTGCTTCACTTGACAAAACCACCTCCAGCGGG
TATCCCCACCACGTCCGAAAGAATGAATTCTGGAATGGTGAGACCTTCACTGGTAAGTTG
GCAGACCAAGCATCAAAAGCAAACCTAATGTTTGAGGAAGGGAAACACATGACACCAGTG
TATACAGCAGCCCTCAAGGACGAGCTGGTCAAGACTGACAAAGTCTATGGAAAGATCAAG
AAGAGACTGCTCTGGGGCTCTGATTTGTCCACCATGATCCGGTGCGCCAGGTCCTTTGGT
GGGCTCATGGATGAGATGAAGGCACACTGCATATCACTCCCAGTCCGAGTTGGCATGAAC
ATGAATGAAGATGGTCCAATAATATTTGAGAAGCACTCCAGATACAAGTACCACTATGAT
GCAGACTACTCCCGCTGGGATTCAACACAACAGAGGGCAGTATTAGCAGCAGCCTTGGAA
ATCATGGTCAGGTTCTCTGCAGAGCCACAATTGGCACAGATAGTCGCTGAGGATCTGTTG
GCCCCCAGTGTGGTAGATGTAGGAGACTTTAAAATTTCAATAAATGAAGGGCTCCCCTCT
GGTGTGCCATGCACTTCTCAGTGGAATTCCATCGCACACTGGCTGCTAACCCTCTGTGCC
TTGTCTGAAGTCACCAAACTGTCCCCTGACATTGTACAGGCAAATTCCATGTTCTCATTT
TACGGTGATGACGAGATTGTCAGCACCGATATAAAATTGGACCCTGAAAAGTTAACCACC
AAATTGAAGGAGTACGGCCTGAAACCAACTCGCCCAGACAAAACCGAGGGACCCCTGATC
ATCAGTGAGGATTTGAACGGACTCACTTTCCTTCGGAGGACGGTGACTCGTGACCCAGCT
GGCTGGTTTGGAAAATTGGACCAAAGTTCAATATTGAGGCAGATGTACTGGACTAGAGGA
CCAAATCATGAAGACCCCAATGAGACAATGATACCCCACTCTCAAAGACCCATACAGCTC
ATGGCACTGCTTGGTGAGGCCTCCCTTCACGGACCCTCTTTCTACAGCAAAATTAGTAAA
TTGGTCATAACTGAACTCAAAGAAGGTGGGATGGATTTTTACGTGCCAAGGCAGGAACCC
ATGTTCAGGTGGATGAGGTTTTCTGACTTGAGCACGTGGGAGGGCGATCGCAATCTGGCT
CCCAATTTTGTGAATGAAGATGGCGTCGAA
>KF895841.2_Hu_GIIP16_GII3_Russia_2012.24043715847
GGTGGAGATGACAAAGGAACATACTGTGGGGCACCCATTCTAGGCCCTGGAGGGGCACCA
AAATTGAGCACCAAAACCAAATTTTGGAGGTCATCGAACACGCCTCTTCCACCAGGGACA
TATGAGCCTGCCTACCTCGGTGGCCGTGACCCGCGTGTCAAGGGTGGGCCCTCCTTGCAG
CAGGTAATGAGAGACCAGTTGAAGCCATTCACTGAGCCCAGGGGTAAACCTCCAAGACCA
AGTGTGTTGGAGGCAGCCAAACAAACCATCATCAATGTCCTCGAACAAACCCTGGACCCT
CCACAAAAATGGACATACGCACAGGCGTGTGCTTCACTTGACAAAACCACCTCCAGCGGG
CATCCCCACCACGTCCGAAAGAATGAATTCTGGAATGGTGAGACCTTCACAGGTAAATTG
GCAGACCAAGCATCAAAAGCAAATCTAATGTTTGAGGAAGGGAAACACATGACACCAGTG
TACACAGCAGCCCTCAAGGACGAGCTGGTCAAGACTGACAAAGTCTATGGTAAGATCAAG
AAGAGACTGCTCTGGGGTTCTGACTTGTCCACCATGATCCGGTGCGCCAGGTCCTTTGGT
GGGCTCATGGATGAGATGAAGGCTCACTGCATATCACTCCCAGTCCGAGTTGGCATGAAC
ATGAATGAAGATGGCCCAATAATATTTGAGAAGCACTCCAGATACAAGTACCACTATGAT
GCAGACTACTCCCGCTGGGATTCAACACAACAGAGGGCAGTATTAGCAGCAGCCTTGGAA
ATCATGGTCAGGTTCTCTGCAGAGCCACAATTGGCACAGATAGTCGCTGAGGATCTGTTG
GCCCCCAGTGTGGTGGATGTAGGAGACTTTAAAATTTCAATAAATGAAGGGCTCCCCTCT
GGTGTACCATGCACTTCTCAATGGAATTCCATCGCACACTGGCTGCTAACCCTCTGTGCC
TTGTCTGAAGTCACCAAGCTGTCCCCTGACATTGTACAGGCAAATTCTATGTTCTCATTT
TACGGTGATGACGAGATTGTCAGCACCGATATAAAATTGGACCCTGAAAAGTTAACCACC
AAATTGAAGGAGTACGGCCTGAAACCAACTCGCCCAGACAAAACCGAGGGACCCCTGATC
ATCAGTGAGGATTTGAACGGACTCACTTTCCTCCGGAGGACGGTGACTCGTGACCCAGCT
GGCTGGTTTGGAAAATTGGACCAAAGTTCAATATTGAGGCAGATGTACTGGACTAGAGGA
CCAAATCATGAAGACCCCAATGAGACAATGATACCCCACTCTCAAAGACCCATACAGCTC
ATGGCACTGCTTGGTGAGGCCTCCCTTCACGGGCCCTCTTTCTACAGCAAAATTAGTAAA
TTGGTCATAACTGAACTCAAAGAAGGTGGGATGGACTTTTACGTGCCAAGGCAGGAACCC
ATGTTCAGGTGGATGAGGTTTTCTGACTTGAGCACGTGGGAGGGCGATCGCAATCTGGCT
CCCAATTTTGTGAATGAAGATGGCGTCGAA
>KF944111.3_Hu_GIIP16_GII3_Russia_2011.10136986301
GGTGGAGATGACAAAGGAACATACTGTGGGGCACCCATTCTTGGCCCTGGAGGGGCACCA
AAATTGAGCACCAAAACCAAATTTTGGAGGTCATCGAACATGCCTCTTCCACCAGGGACA
TATGAGCCTGCCTACCTCGGTGGCCGTGACCCGCGTGTTAAGGGTGGGCCCTCCTTGCAG
CAGGTAATGAGAGACCAGTTGAAGCCATTCACTGAGCCCAGGGGCAAACCTCCAAGACCA
AGTGTGTTGGAAGCAGCCAAACAAACCATCATCAATGTCCTCGAACAAACCCTGGACCCT
CCACAAAAATGGACATACGCACAGGCGTGTGCTTCACTTGACAAAACCACCTCCAGCGGG
TATCCCCACCACGTCCGAAAGAATGAATTCTGGAATGGTGAGACCTTCACTGGTAAGTTG
GCAGACCAAGCATCAAAAGCAAACCTAATGTTTGAGGAAGGGAAACACATGACACCAGTG
TATACAGCAGCCCTCAAGGACGAGCTGGTCAAGACTGACAAAGTCTATGGAAAGATCAAG
AAGAGACTGCTCTGGGGCTCTGATTTGTCCACCATGATCCGGTGCGCCAGGTCCTTTGGT
GGGCTCATGGATGAGATGAAGGCACACTGCATATCACTCCCAGTCCGAGTTGGCATGAAC
ATGAATGAAGATGGTCCAATAATATTTGAGAAGCACTCCAGATACAAGTACCACTATGAT
GCAGACTACTCCCGCTGGGATTCAACACAACAGAGGGCAGTATTAGCAGCAGCCTTGGAA
ATCATGGTCAGGTTCTCTGCAGAGCCACAATTGGCACAGATAGTCGCTGAGGATCTGTTG
GCCCCCAGTGTGGTAGATGTAGGAGACTTTAAAATTTCAATAAATGAAGGGCTCCCCTCT
GGTGTGCCATGCACTTCTCAGTGGAATTCCATCGCACACTGGCTGCTAACCCTCTGTGCC
TTGTCTGAAGTCACCAAACTGTCCCCTGACATTGTACAGGCAAATTCCATGTTCTCATTT
TACGGTGATGACGAGATTGTCAGCACCGATATAAAATTGGACCCTGAAAAGTTAACCACC
AAATTGAAGGAGTACGGCCTGAAACCAACTCGCCCAGACAAAACCGAGGGACCCCTGATC
ATCAGTGAGGATTTGAACGGACTCACTTTCCTTCGGAGGACGGTGACTCGTGACCCAGCT
GGCTGGTTTGGAAAATTGGACCAAAGTTCAATATTGAGGCAGATGTACTGGACTAGAGGA
CCAAATCATGAAGACCCCAATGAGACAATGATACCCCACTCTCAAAGACCCATACAGCTC
ATGGCACTGCTTGGTGAGGCCTCCCTTCACGGACCCTCTTTCTACAGCAAAATTAGTAAA
TTGGTCATAACTGAACTCAAAGAAGGTGGGATGGATTTTTACGTGCCAAGGCAGGAACCC
ATGTTCAGGTGGATGAGGTTTTCTGACTTGAGCACGTGGGAGGGCGATCGCAATCTGGCT
CCCAATTTTGTGAATGAAGATGGCGTCGAA
>KJ407074.2_Hu_GIIP16_GII2_USA_2011.07945205479
GGTGGAGATGACAAAGGAACATACTGTGGGGCACCCATTCTAGGCCCCGGGGGGGCACCA
AAATTGAGCACCAAAACCAAATTTTGGAGGTCATCGAACACGCCTCTTCCACCAGGGACA
TATGAGCCTGCCTACCTCGGTGGCCGCGACCCGCGTGTCAAGGGAGGGCCCTCCTTGCAG
CAGGTAATGAGAGACCAGTTGAAACCATTCACTGAACCCAGGGGTAAACCTCCAAGACCA
AGTGTGTTGGAAGCAGCCAAACAAACCATCATCAATGTTCTCGAACAAACCCTGGACCCT
CCACAAAAATGGACGTACGCACAGGCGTGTGCTTCACTTGACAAAACCACCTCCAGCGGG
CATCCCTATCACGTCCGAAAGAATGAATTCTGGAATGGTGAGACCTTCACTGGTAAATTG
GCAGACCAAGCATCAAAAGCAAATCTGATGTTTGAGGAAGGGAAGCACATGACACCAGTG
TATACAGCAGCCCTTAAGGACGAGCTGGTCAAGACTGACAAAGTCTATGGAAGGATCAAG
AAGAGATTGCTCTGGGGCTCTGACTTGTCCACCATGATCCGGTGCGCCAGGTCCTTTGGT
GGGCTCATGGATGAGATGAAGGCACACTGCACATCACTCCCAGTCCGAGTTGGCATGAAC
ATGAATGAAGATGGTCCAATAATATTTGAGAAGCACTCCAGATACAAGTACCACTATGAT
GCAGACTACTCCCGCTGGGATTCAACACAACAGAGGGCAGTACTAGCAGCAGCCTTGGAA
ATCATGGTCAGGTTCTCTGCAGAGCCACAATTGGCACAGATAGTCGCTGAGGATCTGCTG
GCCCCCAGTGTGGTAGATGTAGGAGACTTTAAAATTTCAATAAATGAAGGGCTCCCCTCT
GGTGTACCATGCACTTCTCAATGGAATTCCATCGCACACTGGCTGCTAACCCTCTGTGCC
TTGTCTGAAGTCACCAAACTGTCCCCTGACATTGTACAGGCAAATTCCATGTTCTCATTT
TACGGTGATGACGAGATTGTCAGCACCGATATAAAATTGGACCCTGAAAAGTTGACCACC
AAATTGAAGGAGTACGGCCTGAAACCAACTCGCCCAGACAAAACCGAGGGACCCCTGATC
ATCAGTGAGGATTTGAACGGACTCACTTTTCTCCGGAGGACGGTGACTCGTGACCCAGCT
GGCTGGTTTGGAAAATTGGACCAAAGTTCAATATTGAGGCAGATGTACTGGACTAGAGGG
CCAAATCATGAAGACCCCAATGAGACAATGATACCCCACTCTCAAAGACCCATACAGCTC
ATGGCACTGCTTGGTGAGGCCTCCCTTCACGGACCCTCTTTCTACAGCAAAATCAGTAAA
TTGGTCATAACTGAACTCAAAGAAGGTGGGATGGACTTTTACGTGCCAAGGCAGGAACCC
ATGTTCAGGTGGATGAGGTTCTCTGACTTGAGCACGTGGGAGGGCGATCGCAATCTGGCT
CCCAATTTTGTGAATGAAGATGGCGTCGAA
>KJ196286.1_Hu_GIIP16_GII17_Japan_2002.5
GGTGGAGACAACAAAGGAACATACTGTGGGGCACCCATCCTGGGTCCTGGAGGAGCACCA
AAATTGAGCACCAAAACCAAATTTTGGAGATCATCAAACACGCCCCTCCCACCAGGGACA
TATGAGCCCGCCTACCTTGGCGGTCGTGACCCGCGTGTAAAGGGCGGACCCTCTTTGCAG
CAAGTCATGAGAGATCAGTTGAAGCCCTTCACTGAGCCCAGGGGTAAACCTCCAAAACCT
AATGTGCTGGAGGCAGCTAAACAGACCATCATCAACGTCCTCGAGCAAACTTTGGACCCC
CCACAAAAGTGGACATACGCACAAGCGTGCGCTTCACTTGATAAGACCACCTCTAGTGGG
CACCCCCATCACGTCCGAAAGAATGAATTCTGGAACGGTGAGACCTTTGTTGGTAAGTTG
GCAGACCAAGCATCAAAAGCGAACCTGATGTTTGAGGAAGGGAAACACATGACACCAGTG
TACACAGCAGCCCTCAAGGATGAGCTGGTCAAGACTGACAAAATCTATGGAAAGATCAAG
AAGAGATTGCTTTGGGGCTCTGACTTGTCCACCATGATCCGATGTGCCAGGGCCTTTGGT
GGACTCATGGATGAGATGAAGGCACACTGCATATCACTCCCAGTCCGAGTTGGTATGAAC
ATGAATGAGGATGGCCCAATAATATTTGAGAAGCATTCCAGATACAAGTACCATTATGAT
GCAGATTACTCCCGTTGGGACTCAACACAACAGAGGGCTGTCCTAGCAGCGGCCTTGGAA
ATAATGGTCAGATTCTCTGCAGAACCACAACTGGCGCAAACAGTCGCTGAAGATCTGCTG
GCCCCCAGTGTGGTAGATGTAGGAGACTTCAAAATTTCAATAAATGAGGGGCTCCCTTCT
GGTGTACCATGCACTTCCCAGTGGAACTCCATCACACACTGGCTGTTGACTCTCTGTGCT
TTGTCTGAAGTCACCAACCTGTCCCCTGACATCGTGCAGGCAAATTCCATGTTCTCATTT
TACGGTGATGACGAGATTGTCAGCACCGATATAAAATTAGACCCTGAAAAGTTAACCACC
AAATTGAGGGAGTATGGTCTGAAACCAACCCGCCCAGACAAAACCGAGGGACCTCTGATT
ATCAGTGAGGATTTGAACGGACTCACCTTCCTCCGGAGGACAGTTTCTCGTGACCCAGCT
GGCTGGTTTGGGAAGTTAGACCAAAGCTCGATACTGAGGCAGATGTATTGGACCAGAGGA
CCAAACCATGAAGACCCCAATGAAACAATGATACCCCACTCTCAAAGACCCATACAGCTC
ATGGCACTGCTTGGTGAGGCCTCTCTTCACGGACCCTCTTTCTACAGCAAGATTAGTAAA
TTGGTCATAACCGAACTCAAAGAAGGTGGGATGGATTTTTACGTGCCAAGGCAGGAACCT
ATGTTCAGGTGGATGAGGTTTTCTGACTTGAGCACGTGGGAGGGCGATCGCAATCTGGCT
CCCAGTTTTGTGAATGAAGATGGCGTCGAA
>KT779557.1_Hu_GIIP16_GII3_Russia_2012.37431693989
GGTGGAGATGACAAAGGAACATACTGTGGGGCACCCATTCTAGGCCCTGGAGGGGCACCA
AAATTGAGCACCAAAACCAAATTTTGGAGGTCATCGAACATGCCTCTTCCACCAGGGACA
TATGAGCCTGCCTACCTCGGTGGCCGTGACCCGCGTGTTAAGGGTGGGCCCTCCTTGCAG
CAGGTAATGAGAGACCAGTTGAAGCCATTCACTGAGCCCAGGGGCAAACCTCCAAGACCA
ACTGTGTTGGAAGCAGCCAAACAAACCATCATCAATGTCCTCGAACAAACCCTGGACCCT
CCACAAAAATGGACATACGCACAGGCGTGTGCTTCACTTGACAAAACCACCTCCAGCGGG
CATCCCCACCACGTCCGAAAGAATGAATTCTGGAATGGTGAGACCTTCACTGGTAAGTTG
GCAGACCAAGCATCAAAAGCAAACCTAATGTTTGAGGAAGGGAAACACATGACACCAGTG
TATACAGCAGCCCTCAAGGACGAGCTGGTCAAGACTGACAAAGTCTATGGAAAGATCAAG
AAGAGACTGCTCTGGGGCTCTGATTTGTCCACCATGATCCGGTGCGCCAGGTCCTTTGGT
GGGCTCATGGATGAGATGAAGGCACACTGCATATCACTCCCAGTCCGAGTTGGCATGAAC
ATGAATGAAGATGGTCCAATAATATTTGAGAAGCACTCCAGATACAAGTACCACTATGAT
GCAGACTACTCCCGCTGGGATTCAACACAACAGAGGGCAGTATTAGCAGCAGCCTTGGAA
ATCATGGTCAGGTTCTCTGCAGAGCCACAATTGGCACAGATAGTCGCTGAGGATCTGTTG
GCCCCCAGTGTGGTAGATGTAGGAGACTTTAGAGTTTCAATAAATGAAGGGCTCCCCTCT
GGTGTGCCATGCACTTCTCAGTGGAATTCCATCGCACACTGGTTGCTAACCCTCTGTGCC
TTGTCTGAAGTCACCAAACTGTCCCCTGACATTGTACAGGCAAATTCCATGTTCTCATTT
TACGGTGATGACGAGATTGTCAGCACCGATATAAAATTGGACCCTGAAAAGTTAACCACC
AAATTGAAGGAGTACGGCCTGAAGCCAACTCGCCCAGACAAAACCGAGGGACCCCTGATC
ATCAGTGAGGATTTGAACGGACTCACTTTCCTCCGGAGGACGGTGACTCGTGACCCAGCT
GGCTGGTTTGGGAAATTGGACCAAAGTTCAATATTGAGGCAGATGTACTGGACTAGAGGA
CCAAATCATGAGGACCCCAATGAGACAATGATACCCCACTCTCAAAGACCCATACAGCTC
ATGGCACTGCTTGGTGAGGCCTCCCTTCACGGACCCTCTTTCTACAGCAAAATTAGTAAA
TTGGTCATAACTGAACTCAAAGAAGGTGGGATGGACTTTTACGTGCCAAGGCAGGAACCC
ATGTTCAGATGGATGAGGTTCTCTGACTTGAGCACGTGGGAGGGCGATCGCAATCTGGCT
CCCAATTTTGTGAATGAAGATGGCGTCGAA
>LC175468.1_Hu_GIIP16_GII4Sy_Japan_2016.5
GGTGGAGATGACAAAGGAACATACTGTGGGGCACCCATTCTAGGCCCTGGGGGTGCACCA
AAATTGAGCACCAAAACCAAATTTTGGAGGTCATCGAACACGCCCCTTCCACCAGGGACA
TATGAGCCTGCCTACCTCGGTGGCCGTGATCCGCGTGTTAAGGGTGGGCCCTCCTTGCAG
CAGGTAATGAGAGACCAGTTGAAGCCATTCACTGAACCCAGGGGCAAACCTCCAAGACCA
AGTGTATTGGAAGCAGCCAAACAAACCATTATCAACGTCCTCGAACAAACACTGGATCCT
CCACAAAAATGGACGTACGCACAGGCGTGTGCCTCACTTGACAAAACCACCTCCAGCGGG
CATCCTCATCACGCCCGAAAGAATGAATTCTGGAATGGTGAGACCTTCACTGGTAAATTG
GCAGACCAAGCATCAAAAGCAAACCTAATGTTTGAGGAAGGGAAACACATGACACCAGTG
TATACAGCAGCACTCAAGGACGAGCTAGTCAAGACTGAAAAAGTCTATGGGAAGATCAAG
AAGAGACTGCTCTGGGGCTCTGACTTGTCCACCATGATCCGGTGCGCTAGGTCATTTGGT
GGGCTCATGGACGAGATGAAGGCACACTGCATATCACTCCCAGTACGAGTTGGCATGAAT
ATGAATGAAGATGGCCCAATAATATTTGAGAAACATTCCAGATATAAATACCACTATGAT
GCAGACTACTCTCGTTGGGATTCAACACAACAGAGGGCAGTGCTAGCAGCAGCCTTGGAA
ATCATGGTCAGATTCTCTGCAGAACCACAATTGGCACAAATAGTCGCTGAGGATCTACTG
GCCCCTAGTGTAGTAGATGTAGGAGACTTTAAGATCACAATAAATGAAGGGCTCCCATCT
GGTGTGCCATGCACTTCTCAATGGAACTCTATCGCACACTGGCTGCTAACTCTCTGTGCC
TTGTCTGAAGTCACCAAACTGTCCCCTGACATTATACAAGCAAATTCCATGTTCTCATTT
TACGGTGATGACGAGATTGTCAGCACCGACATAAAATTGGACCCTGAACAGTTAACCGCC
AAATTGAAGGAGTACGGCCTGAAACCAACCCGCCCAGACAAGACCGAGGGACCCCTGATC
ATCAGTGAAGATTTGAACGGACTCACTTTCCTCCGAAGGACGGTGACTCGTGACCCAGCT
GGCTGGTTTGGAAAACTGGACCAAAGCTCAATTTTGAGGCAGATGTACTGGACTAGAGGA
CCAAATCATGAAGACCCCAATGAGACAATGATACCCCATTCTCAAAGACCCATACAGCTC
ATGGCACTGCTTGGTGAAGCCTCTCTTCACGGACCCTCTTTCTACAGTAAAATCAGTAAA
TTGGTCATAACTGAACTCAAAGAAGGTGGGATGGACTTTTACGTGCCAAGGCAGGAACCC
ATGTTCAGGTGGATGAGGTTTTCTGACTTGAGCACGTGGGAGGGCGATCGCAATCTGGCT
CCCAATTTTGTGAATGAAGATGGCGTCGAG
>KX907727.1_Hu_GIIP16_GII4Sy_USA_2015.86575342466
GGTGGAGATGACAAAGGAACATACTGTGGGGCACCCATTCTAGGCCCTGGGGGTGCACCA
AAATTGAGCACCAAAACCAAATTTTGGAGGTCATCGAACACGCCCCTTCCACCAGGGACA
TATGAGCCTGCCTACCTCGGTGGCCGTGATCCGCGTGTTAAGGGTGGGCCCTCCTTGCAG
CAGGTAATGAGAGACCAGTTGAAGCCATTCACTGAACCCAGGGGCAAACCTCCAAGACCA
AGTGTATTGGAAGCAGCCAAACAAACCATTATCAACGTCCTCGAACAAACCCTGGATCCT
CCACAAAAATGGACATACGCACAGGCGTGTGCCTCACTTGACAAAACCACCTCCAGCGGG
CATCCCCATCACGTCCGAAAGAATGAATTCTGGAATGGTGAGACCTTCACTGGTAAATTG
GCAGACCAAGCATCAAAAGCAAACCTAATGTTTGAGGAAGGGAAACACATGACACCAGTG
TATACAGCAGCACTCAAGGACGAGCTAGTCAAGACTGAGAAAATCTATGGAAAGATCAAG
AAGAGACTGCTCTGGGGCTCTGACTTGTCCACCATGATCCGGTGCGCTAGGTCATTTGGT
GGGCTCATGGACGAGATGAAGGCACACTGCATATCACTCCCAGTACGAGTTGGCATGAAT
ATGAATGAAGATGGCCCAATAATATTTGAGAAACATTCCAGATACAAATACCACTATGAT
GCAGACTACTCTCGTTGGGATTCAACACAACAGAGGGCAGTGCTAGCAGCAGCCTTGGAA
ATCATGGTCAGATTCTCTGCAGAACCACAATTGGCACAAATAGTCGCTGAGGATCTGCTG
GCCCCTAGTGTAGTAGATGTAGGAGACTTTAAAATCACAATAAATGAAGGGCTCCCATCT
GGTGTGCCATGCACTTCTCAATGGAACTCCATCGCACACTGGCTGCTAACTCTCTGTGCC
TTGTCTGAAGTCACCAAACTGTCCCCTGACATTGTACAAGCAAATTCCATGTTCTCATTT
TACGGTGATGACGAGATTGTCAGCACCGACATAAAATTGGACCCTGAACAGTTAACCGCC
AAATTGAAGGAGTACGGCCTGAAACCAACCCGCCCAGACAAGACCGAGGGACCCCTGATC
ATCAGTGAAGATTTGAACGGACTCACTTTCCTCCGAAGGACGGTGACTCGTGACCCAGCT
GGCTGGTTTGGAAAACTGGACCAAAGCTCAATTTTGAGGCAGATGTACTGGACTAGAGGA
CCAAATCATGAAGACCCCAATGAGACAATGATACCCCATTCTCAAAGACCCATACAGCTC
ATGGCACTGCTTGGTGAAGCCTCTCTTCACGGACCCTCTTTCTACAGTAAAATCAGTAAA
TTGGTCATAACTGAACTCAAAGAAGGTGGGATGGACTTTTACGTGCCAAGGCAGGAACCC
ATGTTCAGGTGGATGAGGTTTTCTGACTTGAGCACGTGGGAGGGCGATCGCAATCTGGCT
CCCAATTTTGTGAATGAAGATGGCGTCGAG
>NOR-2604_3_Hu_GIIP16_GII3_UK_2016.26776
GGTGGAGATGACAAAGGAACATACTGTGGGGCACCCATTCTAGGCCCTGGGGGTGCACCA
AAATTGAGCACCAAAACCAAATTTTGGAGATCATCGAACACGCCCCTTCCACCAGGGACA
TATGAACCTGCCTACCTCGGTGGCCGTGATCCGCGTGTTAAGGGTGGGCCCTCCTTGCAG
CAGGTAATGAGAGACCAGTTGAAGCCATTCACTGAACCCAGGGGCAAACCTCCAAGACCA
AGTGTATTGGAAGCAGCCAAACAAACCATTATTAATGTCCTCGAACAAACCCTGGACCCT
CCACAAAAATGGACATACGCACAGGCGTGTGCCTCACTTGACAAAACCACCTCCAGCGGG
CATCCCCATCACGTCCGAAAGAATGAATTCTGGAATGGTGAAACCTTCACTGGTAAATTG
GCAGACCAAGCATCAAAAGCAAACCTAATGTTTGAGGAAGGGAAACACATGACACCAGTG
TATACAGCAGCACTCAAGGACGAGCTAGTCAAGACTGAGAAAATCTATGGAAAGATCAAG
AAGAGACTGCTCTGGGGCTCTGACTTGTCCACCATGATCCGGTGCGCTAGGTCATTTGGT
GGGCTCATGGACGAGATGAAGGCACACTGCATATCACTCCCAGTACGAGTTGGCATGAAT
ATGAATGAAGATGGCCCAATAATATTTGAGAAACATTCCAGATACAAATACCACTATGAT
GCAGACTACTCTCGTTGGGATTCAACACAACAGAGGGCAGTACTAGCGGCAGCCTTGGAA
ATCATGGTTAGATTCTCTGCAGAACCACAATTGGCACAAATAGTCGCTGAGGATCTGCTG
GCCCCTAGTGTAGTAGATGTAGGAGACTTTAAAATCACAATAAATGAAGGGCTCCCATCT
GGTGTGCCGTGCACTTCTCAATGGAACTCCATCGCACACTGGCTGCTAACTCTCTGTGCC
TTGTCTGAAGTCACCAAACTGTCCCCTGACATCATACAAGCAAATTCCATGTTCTCATTT
TACGGTGATGACGAGATTGTCAGTACCGACATAAAATTGGACCCTGAACAGTTAACCGCC
AAATTGAAGGAGTACGGCCTGAAACCAACCCGCCCAGACAAGACCGAGGGACCCCTGATC
ATCAGTGAAGATTTGAACGGACTCACTTTCCTCCGAAGGACGGTGACTCGTGACCCAGCT
GGCTGGTTTGGAAAACTGGACCAAAGCTCAATTTTGAGGCAGATGTACTGGACTAGAGGA
CCAAATCATGAAGACCCCAGTGAGACAATGATACCCCATTCTCAAAGACCCATACAGCTC
ATGGCACTGCTTGGTGAAGCCTCTCTTCACGGACCCTCTTTCTACAGTAAAATCAGTAAA
TTGGTCATAACTGAACTCAAAGAAGGTGGGATGGACTTTTACGTGCCAAGACAGGAACCC
ATGTTCAGGTGGATGAGGTTTTCTGACTTGAGCACGTGGGAGGGCGATCGCAATCTGGCT
CCCAATTTTGTGAATGAAGATGGCGTCGAA
>NOR-2565_3_Hu_GIIP16_GII4Sy_UK_2016.065574
GGTGGAGATGACAAAGGAACATACTGTGGGGCACCCATTCTAGGCCCTGGGGGTGCACCA
AAATTGAGCACCAAAACCAAATTTTGGAGGTCATCGAACACGCCCCTTCCACCAGGGACA
TATGAGCCTGCCTACCTCGGTGGCCGTGATCCGCGTGTTAAGGGTGGGCCCTCCTTGCAG
CAGGTAATGAGAGACCAGTTGAGGCCATTCACTGAACCCAGGGGCAAACCTCCAAGACCA
AGTGTATTGGAAGCAGCCAAACAAACCATTATCAATGTCCTCGAACAAACCCTGGACCCT
CCACAAAAATGGACATACGCACAGGCGTGTGCCTCACTTGACAAAACCACCTCCAGCGGG
CATCCCCATCACGTCCGAAAGAATGAATTCTGGAATGGTGAGACCTTCACTGGTAAATTG
GCAGACCAAGCATCAAAAGCAAACCTAATGTTTGAGGAAGGGAAACACATGACACCAGTG
TATACAGCAGCACTCAAGGATGAGCTAGTCAAGACTGAGAAAATCTATGGAAAGATCAAG
AAGAGACTGCTCTGGGGCTCTGACTTGTCCACCATGATCCGGTGCGCTAGGTCATTTGGT
GGGCTCATGGACGAGATGAAGGCACACTGCATATCACTCCCAGTACGAGTTGGCATGAAT
ATGAATGAAGATGGCCCAATAATATTTGAGAAACATTCCAGATATAAATACCACTATGAT
GCAGACTACTCTCGTTGGGATTCAACACAACAGAGGGCAGTACTAGCAGCAGCTTTGGAA
ATCATGGTCAGATTCTCTGCAGAACCACAATTGGCACAAATAGTCGCTGAGGATCTGCTG
GCCCCTAGTGTAGTAGATGTAGGAGACTTTAAAATCACAATAAATGAAGGGCTCCCATCT
GGTGTGCCATGCACTTCTCAATGGAACTCCATCGCACACTGGCTGCTAACTCTCTGTGCC
TTGTCTGAAGTCACCAAACTGTCCCCTGACATTATACAAGCAAATTCCATGTTCTCATTT
TACGGTGATGACGAGATTGTCAGCACCGACATAAAATTGGACCCTGAACAGTTAACCGCC
AAGTTGAAGGAGTACGGCCTGAAACCAACCCGCCCAGACAAGACCGAGGGACCCCTGATC
ATCAGTGAAGATTTGAACGGACTCACTTTCCTCCGAAGGACGGTGACTCGTGACCCAGCT
GGCTGGTTTGGAAAACTGGACCAAAGCTCAATTTTGAGGCAGATGTACTGGACTAGAGGA
CCAAATCATGAAGACCCCAATGAGACAATGATACCCCATTCTCAAAGACCCATACAGCTC
ATGGCACTGCTTGGTGAAGCCTCTCTTCACGGACCCTCTTTCTACAGTAAAATCAGTAAA
TTGGTCATAACTGAACTCAAAGAAGGTGGGATGGACTTTTACGTGCCAAGGCAGGAACCC
ATGTTCAGGTGGATGAGGTTTTCTGACTTGAGCACGTGGGAGGGCGATCGCAATCTGGCT
CCCAATTTTGTGAATGAAGATGGCGTCGAG
>NOR-2598_Hu_GIIP16_GII3_UK_2016.251366
GGTGGAGATGACAAAGGAACATACTGTGGGGCACCCATTCTAGGCCCTGGGGGTGCACCA
AAATTGAGCACCAAAACCAAATTTTGGAGATCATCGAACACGCCCCTTCCACCAGGGACA
TATGAACCTGCCTACCTCGGTGGCCGTGATCCGCGTGTTAAGGGTGGGCCCTCCTTGCAG
CAGGTAATGAGAGACCAGTTGAAGCCATTCACTGAACCCAGGGGCAAACCTCCAAGACCA
AGTGTATTGGAAGCAGCCAAACAAACCATTATTAATGTCCTCGAACAAACCCTGGACCCT
CCACAAAAATGGACATACGCACAGGCGTGTGCCTCACTTGACAAAACCACCTCCAGCGGG
CATCCCCATCACGTCCGAAAGAATGAATTCTGGAATGGTGAAACCTTCACTGGTAAATTG
GCAGACCAAGCATCAAAAGCAAACCTAATGTTTGAGGAAGGGAAACACATGACACCAGTG
TATACAGCAGCACTCAAGGACGAGCTAGTCAAGACTGAGAAAATCTATGGAAAGATCAAG
AAGAGACTGCTCTGGGGCTCTGACTTGTCCACCATGATCCGGTGCGCTAGGTCATTTGGT
GGGCTCATGGACGAGATGAAGGCACACTGCATATCACTCCCAGTACGAGTTGGCATGAAT
ATGAATGAAGATGGCCCAATAATATTTGAGAAACATTCCAGATACAAATACCACTATGAT
GCAGACTACTCTCGTTGGGATTCAACACAACAGAGGGCAGTACTAGCGGCAGCCTTGGAA
ATCATGGTTAGATTCTCTGCAGAACCACAATTGGCACAAATAGTCGCTGAGGATCTGCTG
GCCCCTAGTGTAGTAGATGTAGGAGACTTTAAAATCACAATAAATGAAGGGCTCCCATCT
GGTGTGCCGTGCACTTCTCAATGGAACTCCATCGCACACTGGCTGCTAACTCTCTGTGCC
TTGTCTGAAGTCACCAAACTGTCCCCTGACATCATACAAGCAAATTCCATGTTCTCATTT
TACGGTGATGACGAGATTGTCAGTACCGACATAAAATTGGACCCTGAACAGTTAACCGCC
AAATTGAAGGAGTACGGCCTGAAACCAACCCGCCCAGACAAGACCGAGGGACCCCTGATC
ATCAGTGAAGATTTGAACGGACTCACTTTCCTCCGAAGGACGGTGACTCGTGACCCAGCT
GGCTGGTTTGGAAAACTGGACCAAAGCTCAATTTTGAGGCAGATGTACTGGACTAGAGGA
CCAAATCATGAAGACCCCAGTGAGACAATGATACCCCATTCTCAAAGACCCATACAGCTC
ATGGCACTGCTTGGTGAAGCCTCTCTTCACGGACCCTCTTTCTACAGTAAAATCAGTAAA
TTGGTCATAACTGAACTCAAAGAAGGTGGGATGGACTTTTACGTGCCAAGACAGGAACCC
ATGTTCAGGTGGATGAGGTTTTCTGACTTGAGCACGTGGGAGGGCGATCGCAATCTGGCT
CCCAATTTTGTGAATGAAGATGGCGTCGAA
>NOR-2610_2_Hu_GIIP16_GII3_UK_2016.300546
GGTGGAGATGACAAAGGAACATACTGTGGGGCACCCATTCTAGGCCCTGGGGGTGCACCA
AAATTGAGCACCAAAACCAAATTTTGGAGATCATCGAACACGCCCCTTCCACCAGGGACA
TATGAACCTGCCTACCTCGGTGGCCGTGATCCGCGTGTTAAGGGTGGGCCCTCCTTGCAG
CAGGTAATGAGAGACCAGTTGAAGCCATTCACTGAACCCAGGGGCAAACCTCCAAGACCA
AGTGTATTGGAAGCAGCCAAACAAACCATTATTAATGTCCTCGAACAAACCCTGGACCCT
CCACAAAAATGGACATACGCACAGGCGTGTGCCTCACTTGACAAAACCACCTCCAGCGGG
CATCCCCATCACGTCCGAAAGAATGAATTCTGGAATGGTGAAACCTTCACTGGTAAATTG
GCAGACCAAGCATCAAAAGCAAACCTAATGTTTGAGGAAGGGAAACACATGACACCAGTG
TATACAGCAGCACTCAAGGACGAGCTAGTCAAGACTGAGAAAATCTATGGAAAGATCAAG
AAGAGACTGCTCTGGGGCTCTGACTTGTCCACCATGATCCGGTGCGCTAGGTCATTTGGT
GGGCTCATGGACGAGATGAAGGCACACTGCATATCACTCCCAGTACGAGTTGGCATGAAT
ATGAATGAAGATGGCCCAATAATATTTGAGAAACATTCCAGATACAAATACCACTATGAT
GCAGACTACTCTCGTTGGGATTCAACACAACAGAGGGCAGTACTAGCGGCAGCCTTGGAA
ATCATGGTTAGATTCTCTGCAGAACCACAATTGGCACAAATAGTCGCTGAGGATCTGCTG
GCCCCTAGTGTAGTAGATGTAGGAGACTTTAAAATCACAATAAATGAAGGGCTCCCATCT
GGTGTGCCGTGCACTTCTCAATGGAACTCCATCGCACACTGGCTGCTAACTCTCTGTGCC
TTGTCTGAAGTCACCAAACTGTCCCCTGACATCATACAAGCAAATTCCATGTTCTCATTT
TACGGTGATGACGAGATTGTCAGTACCGACATAAAATTGGACCCTGAACAGTTAACCGCC
AAATTGAAGGAGTACGGCCTGAAACCAACCCGCCCAGACAAGACCGAGGGACCCCTGATC
ATCAGTGAAGATTTGAACGGACTCACTTTCCTCCGAAGGACGGTGACTCGTGACCCAGCT
GGCTGGTTTGGAAAACTGGACCAAAGCTCAATTTTGAGGCAGATGTACTGGACTAGAGGA
CCAAATCATGAAGACCCCAGTGAGACAATGATACCCCATTCTCAAAGACCCATACAGCTC
ATGGCACTGCTTGGTGAAGCCTCTCTTCACGGACCCTCTTTCTACAGTAAAATCAGTAAA
TTGGTCATAACTGAACTCAAAGAAGGTGGGATGGACTTTTACGTGCCAAGACAGGAACCC
ATGTTCAGGTGGATGAGGTTTTCTGACTTGAGCACGTGGGAGGGCGATCGCAATCTGGCT
CCCAATTTTGTGAATGAAGATGGCGTCGAA
>NOR-2559_Hu_GIIP16_GII4Sy_UK_2016.016393
GGTGGAGATGACAAAGGAACATACTGTGGGGCACCCATTCTAGGCCCTGGGGGTGCACCA
AAATTGAGCACCAAAACCAAATTTTGGAGGTCATCGAACACGCCCCTTCCACCAGGGACA
TATGAGCCTGCCTACCTCGGTGGCCGTGATCCGCGTGTTAAGGGTGGGCCCTCCTTGCAG
CAGGTAATGAGAGACCAGTTGAAGCCATTCACTGAACCCAGGGGCAAACCTCCAAGACCA
AGTGTATTGGAAGCAGCCAAACAAACCATTATCAACGTCCTCGAACAAACCCTGGATCCT
CCACAAAAATGGACATACGCACAGGCGTGTGCCTCACTTGACAAAACCACCTCCAGCGGG
CATCCCCATCACGTCCGAAAGAATGAATTCTGGAATGGTGAGACCTTCACTGGTAAATTG
GCAGACCAAGCATCAAAAGCAAACCTAATGTTTGAGGAAGGGAAACACATGACACCAGTG
TATACAGCAGCACTCAAGGACGAGCTAGTCAAGACTGAGAAAATCTATGGAAAGATCAAG
AAGAGACTACTCTGGGGCTCTGACTTGTCCACCATGATCCGGTGCGCTAGGTCATTTGGT
GGGCTCATGGACGAGATGAAGGCACACTGCATATCACTCCCAGTACGAGTTGGCATGAAT
ATGAATGAAGATGGCCCAATAATATTTGAGAAACATTCCAGATACAAATACCACTATGAT
GCAGACTACTCTCGTTGGGATTCAACACAACAGAGGGCAGTGCTAGCAGCAGCCTTGGAA
ATCATGGTCAGATTCTCTGCAGAACCACAATTGGCACAAATAGTCGCTGAGGATCTGCTG
GCCCCTAGTGTAGTAGATGTAGGAGACTTTAAAATCACAATAAATGAAGGGCTCCCATCT
GGTGTGCCATGCACTTCTCAATGGAACTCCATCGCACACTGGCTGCTAACTCTCTGTGCT
TTGTCTGAAGTCACCAAACTGTCCCCTGACATTGTACAAGCAAATTCCATGTTCTCATTT
TACGGTGATGACGAGATTGTCAGCACCGACATAAAATTGGACCCTGAACAGTTAACCGCC
AAATTGAAGGAGTACGGCCTGAAACCAACCCGCCCAGACAAGACCGAGGGACCCCTGATC
ATCAGTGAAGATTTGAACGGACTCACTTTCCTCCGAAGGACGGTGACTCGTGACCCAGCT
GGCTGGTTTGGAAAACTGGACCAAAGCTCAATTTTGAGACAGATGTACTGGACTAGAGGA
CCAAATCATGAAGACCCCAATGAGACAATGATACCCCATTCTCAAAGACCCATACAGCTC
ATGGCACTGCTTGGTGAAGCCTCTCTTCACGGACCCTCTTTCTACAGTAAAATCAGTAAA
TTGGTCATAACTGAACTCAAAGAAGGTGGGATGGACTTTTACGTGCCAAGGCAGGAACCC
ATGTTCAGGTGGATGAGGTTTTCTGACTTGAGCACGTGGGAGGGCGATCGCAATCTGGCT
CCCAATTTTGTGAATGAAGATGGCGTCGAG
>NOR-2558_Hu_GIIP16_GII4Sy_UK_2016.013661
GGTGGAGATGACAAAGGAACATACTGTGGGGCACCCATTCTAGGCCCTGGGGGTGCACCA
AAATTGAGCACCAAAACCAAATTTTGGAGGTCATCGAACACGCCCCTTCCACCAGGGACA
TATGAGCCTGCCTACCTCGGTGGCCGTGACCCGCGTGTTAAGGGTGGGCCCTCCTTGCAG
CAGGTAATGAGAGACCAGTTGAAGCCATTCACTGAACCCAGGGGCAAACCTCCAAGACCA
AGTGTATTGGAAGCAGCCAAACAAACCATTATCAATGTCCTCGAACAAACCCTGGACCCT
CCACAAAAATGGACATACGCACAGGCGTGTGCCTCACTTGACAAAACCACCTCCAGCGGG
CATCCCCATCACGTCCGAAAGAATGAATTCTGGAATGGTGAGACCTTCACTGGTAAATTG
GCAGACCAAGCATCAAAAGCAAACCTAATGTTTGAGGAAGGGAAACACATGACACCAGTG
TATACAGCAGCACTCAAGGACGAGCTAGTCAAGACTGAGAAAATCTATGGAAAGATCAAG
AAGAGACTGCTCTGGGGCTCTGACTTGTCCACCATGATCCGGTGCGCTAGGTCATTTGGT
GGACTCATGGACGAGATGAAGGCACACTGCATATCACTCCCAGTACGAGTTGGCATGAAT
ATGAATGAAGATGGCCCAATAATATTTGAGAAACATTCCAGATACAAATACCACTATGAT
GCAGACTACTCTCGTTGGGATTCAACACAACAGAGGGCAGTGCTAGCAGCAGCCTTGGAA
ATCATGGTCAGATTCTCTGCAGAACCACAATTGGCACAAATAGTCGCTGAGGATCTGCTG
GCCCCTAGTGTAGTAGATGTAGGAGACTTTAAAATCACAATAAATGAAGGGCTCCCATCT
GGTGTGCCATGCACTTCTCAATGGAACTCCATCGCACACTGGCTGCTAACTCTCTGTGCC
TTGTCTGAAGTCACCAAACTGTCCCCTGACATTATACAAGCAAATTCCATGTTCTCATTT
TACGGTGATGACGAGATTGTCAGCACCGACATAAAATTGGACCCTGAACAGTTAACCGCC
AAGTTGAAGGAGTACGGCCTGAAACCAACCCGCCCAGACAAGACCGAGGGACCCCTGATC
ATCAGTGAAGATTTGAACGGACTCACTTTCCTCCGAAGGACGGTGACTCGTGACCCAGCT
GGCTGGTTTGGAAAACTGGACCAAAGCTCGATTTTGAGGCAGATGTACTGGACTAGAGGA
CCAAATCATGAAGACCCCAATGAGACAATGATACCCCATTCTCAAAGACCCATACAGCTC
ATGGCACTGCTTGGTGAAGCCTCTCTTCACGGACCCTCTTTCTACAGTAAGATCAGTAAA
TTGGTCATAACTGAACTCAAAGAAGGTGGGATGGACTTTTACGTGCCAAGGCAGGAACCC
ATGTTCAGGTGGATGAGGTTTTCTGACTTGAGCACGTGGGAGGGCGATCGCAATCTGGCT
CCCAATTTCGTGAATGAAGATGGCGTCGAG
>NOR-2518_Hu_GIIP16_GII4Sy_UK_2015.761644
GGTGGAGATGACAAGGGAACATACTGTGGGGCACCCATTCTAGGCCCTGGGGGTGCACCA
AAATTGAGCACCAAAACCAAATTTTGGAGGTCATCGAACACGCCCCTTCCACCAGGGACA
TATGAGCCTGCCTACCTCGGTGGCCGTGATCCGCGTGTTAAGGGTGGGCCCTCCTTGCAG
CAGGTAATGAGAGACCAGTTGAAGCCATTCACTGAACCCAGGGGCAAACCTCCAAGACCA
AGTGTATTGGAAGCAGCTAAACAAACCATTATCAATGTCCTCGAACAAACCCTGGACCCT
CCACAAAAATGGACATACGCACAGGCGTGTGCCTCACTTGACAAAACTACCTCCAGCGGG
CATCCCCATCACGTCCGAAAGAATGAATTCTGGAATGGTGAGACCTTCACTGGTAAATTG
GCAGACCAAGCATCAAAAGCAAACCTAATGTTTGAGGAAGGGAAACACATGACACCAGTG
TATACAGCAGCACTCAAGGACGAGCTAGTCAAGACTGAGAAAATCTATGGAAAGATCAAG
AAGAGACTGCTCTGGGGCTCTGACTTGTCCACCATGATCCGGTGCGCTAGGTCATTTGGT
GGGCTCATGGACGAGATGAAGGCACACTGCATATCACTCCCAGTACGAGTTGGCATGAAT
ATGAATGAAGATGGCCCAATAATATTTGAGAAACATTCCAGATACAAATATCACTATGAT
GCAGACTACTCTCGTTGGGATTCAACACAACAGAGGGCAGTACTAGCAGCAGCCTTGGAA
ATCATGGTCAGATTCTCTGCAGAACCACAATTGGCACAAATAGTCGCTGAGGATCTGCTG
GCCCCTAGTGTAGTAGATGTAGGAGACTTTAAAATCACAATAAATGAAGGGCTCCCATCT
GGTGTGCCATGCACTTCTCAATGGAACTCCATCGCACACTGGCTGCTAACTCTCTGTGCC
TTGTCTGAAGTCACCAAACTGTCCCCTGACATTATACAAGCAAATTCCATGTTCTCATTT
TACGGTGATGACGAGATTGTCAGCACCGACATAAAATTGGACCCTGAACAGTTAACCGCC
AAGTTGAAGGAGTACGGCCTGAAACCAACCCGCCCAGACAAGACCGAGGGACCCCTGATC
ATCAGTGAAGATTTGAACGGACTCACTTTCCTCCGAAGGACGGTGACTCGTGACCCAGCT
GGCTGGTTTGGAAAACTGGACCAAAGCTCAATTTTGAGGCAGATGTACTGGACTAGAGGA
CCAAATCATGAAGACCCTAATGAGACAATGATACCCCATGCTCAAAGACCCGTACAGCTC
ATGGCACTGCTTGGTGAAGCCTCTCTTCACGGACCCTCTTTCTACAGTAAAATCAGTAAA
TTGGTCATAACTGAACTCAAAGAAGGTGGGATGGACTTTTACGTGCCAAGGCAGGAACCC
ATGTTCAGGTGGATGAGGTTTTCTGACTTGAGCACGTGGGAGGGCGATCGCAATCTGGCT
CCCAATTTTGTGAATGAAGATGGCGTCGAG
>NOR-2516_Hu_GIIP16_GII4Sy_UK_2015.747945
GGTGGAGATGACAAAGGAACATACTGTGGGGCACCCATTCTAGGCCCTGGGGGTGCGCCA
AAATTGAGCACCAAAACCAAATTTTGGAGGTCATCGAACACGCCCCTTCCACCAGGGACA
TATGAGCCTGCCTACCTCGGTGGCCGTGATCCGCGTGTTAAGGGTGGGCCCTCCTTGCAG
CAGGTAATGAGAGACCAGTTGAAGCCATTCACTGAACCCAGGGGCAAACCTCCAAGACCA
AGTGTATTGGAAGCAGCCAAACAAACCATTATTAATGTCCTCGAACAAACTCTGGACCCT
CCACAAAAATGGACATACGCACAGGCGTGTGCCTCACTTGACAAAACCACCTCCAGCGGG
CATCCCCATCACGTCCGAAAGAATGAATTCTGGAATGGTGAGACCTTCACTGGTAAATTG
GCAGACCAAGCATCAAAAGCAAACCTAATGTTTGAGGAAGGGAAACACATGACACCAGTG
TATACAGCAGCACTCAAGGACGAGCTAGTCAAGACTGAGAAAATCTATGGAAAGATCAAG
AAGAGACTGCTCTGGGGCTCTGACTTGTCCACCATGATCCGGTGCGCTAGGTCATTTGGT
GGGCTCATGGACGAGATGAAGGCACACTGCATATCACTCCCAGTACGAGTTGGCATGAAT
ATGAATGAAGATGGCCCAATAATATTTGAGAAGCATTCCAGATACAAATACCACTATGAT
GCAGACTACTCTCGTTGGGATTCAACACAACAGAGGGCAGTACTAGCAGCAGCCTTGGAA
ATCATGGTCAGATTCTCTGCAGAACCACAATTGGCACAAATAGTCGCTGAGGATCTGCTG
GCCCCTAGCGTAGTAGATGTAGGAGACTTTAAAATCACAATAAATGAAGGGCTCCCATCT
GGTGTGCCATGCACTTCTCAATGGAACTCCATCGCACACTGGCTGCTAACTCTCTGTGCC
TTGTCTGAAGTCACCAAACTGTCCCCTGACATTATACAAGCAAATTCCATGTTCTCATTT
TACGGTGATGACGAGATTGTCAGCACCGACATAAAATTGGACCCTGAACAGTTAACCGCC
AAGTTGAAGGAGTACGGCCTAAAACCAACCCGCCCAGACAAGACCGAGGGACCCCTGATC
ATCAGTGAAGATTTGAACGGACTCACTTTCCTCCGAAGGACGGTGACTCGTGACCCAGCT
GGCTGGTTTGGAAAACTGGACCAAAGCTCAATTTTGAGGCAGATGTACTGGACTAGAGGA
CCAAATCATGAAGACCCCAATGAGACAATGATACCCCATTCTCAAAGACCCATACAGCTC
ATGGCACTGCTTGGTGAAGCCTCTCTTCACGGACCCTCTTTCTACAGTAAAATCAGTAAA
TTGGTCATAACTGAACTCAAAGAAGGTGGGATGGACTTTTACGTGCCAAGGCAGGAACCC
ATGTTCAGGTGGATGAGGTTTTCTGACTTGAGCACGTGGGAGGGCGATCGCAATCTGGCT
CCCAATTTTGTGAATGAAGATGGCGTCGAG
>NOR-2515_Hu_GIIP16_GII4Sy_UK_2015.745205
GGTGGAGATGACAAAGGAACATACTGTGGGGCACCCATTCTAGGCCCTGGGGGTGCGCCA
AAATTGAGCACCAAAACCAAATTTTGGAGGTCATCGAACACGCCCCTTCCACCAGGGACA
TATGAGCCTGCCTACCTCGGTGGCCGTGATCCGCGTGTTAAGGGTGGGCCCTCCTTGCAG
CAGGTAATGAGAGACCAGTTGAAGCCATTCACTGAACCCAGGGGCAAACCTCCAAGACCA
AGTGTATTGGAAGCAGCCAAACAAACCATTATTAATGTCCTCGAACAAACTCTGGACCCT
CCACAAAAATGGACATACGCACAGGCGTGTGCCTCACTTGACAAAACCACCTCCAGCGGG
CATCCCCATCACGTCCGAAAGAATGAATTCTGGAATGGTGAGACCTTCACTGGTAAATTG
GCAGACCAAGCATCAAAAGCAAACCTAATGTTTGAGGAAGGGAAACACATGACACCAGTG
TATACAGCAGCACTCAAGGACGAGCTAGTCAAGACTGAGAAAATCTATGGAAAGATCAAG
AAGAGACTGCTCTGGGGCTCTGACTTGTCCACCATGATCCGGTGCGCTAGGTCATTTGGT
GGGCTCATGGACGAGATGAAGGCACACTGCATATCACTCCCAGTACGAGTTGGCATGAAT
ATGAATGAAGATGGCCCAATAATATTTGAGAAGCATTCCAGATACAAATACCACTATGAT
GCAGACTACTCTCGTTGGGATTCAACACAACAGAGGGCAGTACTAGCAGCAGCCTTGGAA
ATCATGGTCAGATTCTCTGCAGAACCACAATTGGCACAAATAGTCGCTGAGGATCTGCTG
GCCCCTAGCGTAGTAGATGTAGGAGACTTTAAAATCACAATAAATGAAGGGCTCCCATCT
GGTGTGCCATGCACTTCTCAATGGAACTCCATCGCACACTGGCTGCTAACTCTCTGTGCC
TTGTCTGAAGTCACCAAACTGTCCCCTGACATTATACAAGCAAATTCCATGTTCTCATTT
TACGGTGATGACGAGATTGTCAGCACCGACATAAAATTGGACCCTGAACAGTTAACCGCC
AAGTTGAAGGAGTACGGCCTAAAACCAACCCGCCCAGACAAGACCGAGGGACCCCTGATC
ATCAGTGAAGATTTGAACGGACTCACTTTCCTCCGAAGGACGGTGACTCGTGACCCAGCT
GGCTGGTTTGGAAAACTGGACCAAAGCTCAATTTTGAGGCAGATGTACTGGACTAGAGGA
CCAAATCATGAAGACCCCAATGAGACAATGATACCCCATTCTCAAAGACCCATACAGCTC
ATGGCACTGCTTGGTGAAGCCTCTCTTCACGGACCCTCTTTCTACAGTAAAATCAGTAAA
TTGGTCATAACTGAACTCAAAGAAGGTGGGATGGACTTTTACGTGCCAAGGCAGGAACCC
ATGTTCAGGTGGATGAGGTTTTCTGACTTGAGCACGTGGGAGGGCGATCGCAATCTGGCT
CCCAATTTTGTGAATGAAGATGGCGTCGAG
>NOR-2520_Hu_GIIP16_GII4Sy_UK_2015.79726
GGTGGAGATAACAAAGGAACATACTGTGGGGCACCCATTCTAGGCCCTGGGGGTGCACCA
AAATTGAGCACCAAAACCAAATTTTGGAGGTCATCGAACACGCCCCTTCCACCAGGGACA
TATGAGCCTGCCTACCTCGGTGGCCGTGATCCGCGTGTTAAGGGTGGGCCCTCCTTGCAA
CAGGTAATGAGAGACCAGTTGAAGCCATTCACTGAACCCAGGGGCAAACCTCCAAGACCA
AGTGTATTGGAAGCAGCCAAACAAACCATTATCAATGTCCTCGAACAAACCCTGGACCCT
CCACAAAAATGGACATACGCACAGGCGTGTGCCTCACTTGACAAAACCACCTCCAGCGGG
CATCCCCATCACGTCCGAAAGAATGAATTCTGGAATGGCGAGACCTTCACTGGTAAATTG
GCAGACCAAGCATCAAAAGCAAACCTAATGTTTGAGGAAGGGAAACACATGACACCAGTG
TATACAGCAGCACTCAAGGACGAGCTAGTCAAGACTGAGAAAATCTATGGACAGATCAAG
AAGAGACTGCTCTGGGGCTCTGACTTGTCCACCATGATCCGGTGCGCTAGGTCATTTGGT
GGGCTCATGGACGAGATGAAGGCACACTGCATATCACTCCCAGTACGAGTTGGCATGAAT
ATGAATGAAGATGGCCCAATAATATTTGAGAAACATTCCAGATACAAATACCACTATGAT
GCAGACTACTCTCGTTGGGATTCAACACAACAGAGGGCAGTACTAGCAGCAGCCTTGGAA
ATCATGGTCAGATTCTCTGCAGAACCACAATTGGCACAAATAGTCGCTGAGGATCTGCTG
GCCCCTAGTGTAGTAGATGTAGGAGACTTTAAAATCACAATAAATGAAGGGCTCCCATCT
GGTGTGCCATGCACTTCTCAATGGAACTCCATCGCACACTGGCTGCTAACTCTCTGTGCC
TTGTCTGAAGTCACCAAACTGTCCCCTGACATTATACAAGCAAATTCCATGTTCTCATTC
TACGGTGATGACGAGATTGTCAGCACCGACATAAAATTGGACCCTGAACAGTTAACCGCC
AAGTTGAAGGAGTACGGCCTGAAACCAACCCGCCCAGACAAGACCGAAGGACCCCTGATC
ATCAGTGAAGATTTGAACGGACTCACTTTCCTCCGAAGGACGGTGAATCGTGACCCAGCT
GGCTGGTTTGGAAAACTGGACCAAAGCTCAATTTTGAGGCAGATGTACTGGACTAGAGGA
CCAAATCATGAAGACCCCAATGAGACAATGATACCCCATTCTCAAAGACCCATACAGCTC
ATGGCACTGCTTGGTGAGGCCTCTCTTCACGGACCCTCTTTCTACAGTAAAATCAGTAAA
TTGGTCATAACTGAACTCAAAGAAGGTGGGATGGACTTTTACGTGCCAAGGCAGGAACCC
ATGTTCAGGTGGATGAGGTTTTCTGACTTGAGCACGTGGGAGGGCGATCGCAATCTGGCT
CCCAATTTTGTGAATGAAGATGGCGTCGAG
>KY357449.1_Hu_GIIP16_GII2_Germany_2016.79234972678
------------------------------------------------------------
------------------------------------------------------------
------------------------------------------------------------
------------------------------------------------------------
------------------------------------------------------------
------------------------------------------------------------
------------------------------------------------------------
------------------------------------------------------------
------------------------------------------------------------
------------------------------------------------------------
------------------------------------------------------------
------------------------------------------------------------
------------------------------------------------------------
------------------------------------------------------------
-----TAGTGTAGTGGATGTAGGAGACTTTAAAATTACAATAAATGAAGGGCTCCCCTCT
GGTGTGCCATGCACTTCTCAATGGAACTCCATCGCACACTGGCTGCTAACTCTCTGTGCC
TTGTCTGAAGTCACCAAACTGTCCCCTGACATTATACAGGCAAATTCCATGTTCTCATTT
TACGGTGATGACGAGATTGTCAGCACCGACATAAAATTGGACCCTGAACAGTTAACCGCC
AAATTGAAGGAGTACGGCCTGAAACCAACCCGCCCAGACAAAACCGAGGGACCCCTGATT
ATCAGTGAAGATTTGAACGGACTCACTTTCCTCCGAAGGACAGTGACTCGTGACCCAGCT
GGCTGGTTTGGAAAACTGGACCAAAGCTCAATTTTGAGGCAGATGTACTGGACTAGAGGA
CCAAATCATGAAGACCCCAATGAGACAATGATACCCCATTCTCAAAGACCCATACAGCTC
ATGGCACTGCTTGGTGAAGCCTCTCTTCACGGACCCTCTTTCTACAGTAAAATCAGTAAA
TTGGTCATAACTGAACTCAAAGAAGGTGGGATGGACTTTTACGTGCCAAGGCAGGAACCC
ATGTTCAGGTGGATGAGGTTTTCTGACTTGAGCACGTGGGAGGGCGATCGCAATCTGGCT
CCCAATTTTGTGAATGAAGATGGCGTCGAA
>KY357450.1_Hu_GIIP16_GII2_Germany_2016.87568306011
------------------------------------------------------------
------------------------------------------------------------
------------------------------------------------------------
------------------------------------------------------------
------------------------------------------------------------
------------------------------------------------------------
------------------------------------------------------------
------------------------------------------------------------
------------------------------------------------------------
------------------------------------------------------------
------------------------------------------------------------
------------------------------------------------------------
------------------------------------------------------------
------------------------------------------------------------
-----TAGTGTAGTAGATGTAGGAGACTTTAAAATTACAATAAATGAAGGGCTCCCCTCT
GGTGTGCCATGCACTTCTCAATGGAACTCCATCGCACACTGGCTGCTAACTCTCTGTGCC
TTGTCTGAAGTCACCAAACTGTCCCCTGACATTATACAGGCAAATTCCATGTTCTCATTT
TACGGTGATGACGAGATTGTCAGCACCGACATAAAATTGGACCCTGAACAGTTAACCGCC
AAATTGAAGGAGTACGGCTTGAAACCAACCCGCCCAGACAAAACCGAGGGACCCCTGATT
ATCAGTGAAGATTTGAACGGACTCACTTTCCTCCGAAGGACAGTGACTCGTGACCCAGCT
GGCTGGTTTGGAAAACTGGACCAAAGCTCAATTTTGAGGCAGATGTACTGGACTAGAGGA
CCAAATCATGAAGACCCCAATGAGACAATGATACCCCATTCTCAAAGACCCATACAGCTC
ATGGCACTGCTTGGTGAAGCCTCTCTTCACGGACCCTCTTTCTACAGTAAAATCAGTAAA
CTGGTCATAACTGAACTCAAAGAAGGTGGGATGGACTTTTACGTGCCAAGGCAGGAACCC
ATGTTCAGGTGGATGAGGTTTTCTGACTTGAGCACGTGGGAGGGCGATCGCAATCTGGCT
CCCAATTTTGTGAATGAAGATGGCGTCGAA
>KY357451.1_Hu_GIIP16_GII2_Germany_2016.87568306011
------------------------------------------------------------
------------------------------------------------------------
------------------------------------------------------------
------------------------------------------------------------
------------------------------------------------------------
------------------------------------------------------------
------------------------------------------------------------
------------------------------------------------------------
------------------------------------------------------------
------------------------------------------------------------
------------------------------------------------------------
------------------------------------------------------------
------------------------------------------------------------
------------------------------------------------------------
-----TAGTGTAGTAGATGTAGGAGACTTTAAAATTACAATAAATGAAGGGCTCCCCTCT
GGTGTGCCATGCACTTCTCAATGGAACTCCATCGCACACTGGCTGCTAACTCTCTGTGCC
TTGTCTGAAGTCACCAAACTGTCCCCTGACATTATACAGGCAAATTCCATGTTCTCATTT
TACGGTGATGATGAGATTGTCAGCACCGACATAAAATTGGACCCTGAACAGTTAACCGCC
AAATTGAAGGAGTACGGCCTGAAACCAACCCGCCCAGACAAAACCGAGGGACCCCTGATT
ATCAGTGAAGATTTGAACGGACTCACTTTCCTCCGAAGGACAGTGACTCGTGACCCAGCT
GGCTGGTTTGGAAAACTGGACCAAAGCTCAATTTTGAGGCAGATGTACTGGACTAGAGGA
CCAAATCATGAAGACCCCAATGAGACAATGATACCCCATTCTCAAAGACCCATACAGCTC
ATGGCACTGCTTGGTGAAGCCTCTCTTCACGGACCCTCTTTCTACAGTAAAATCAGTAAA
TTGGTCATAACTGAACTCAAGGAAGGTGGGATGGACTTTTACGTGCCAAGGCAGGAACCC
ATGTTCAGGTGGATGAGGTTTTCTGACTTGAGCACGTGGGAGGGCGATCGCAATCTGGCT
CCCAATTTTGTGAATGAAGATGGCGTCGAA
>KY357452.1_Hu_GIIP16_GII2_Germany_2016.79234972678
------------------------------------------------------------
------------------------------------------------------------
------------------------------------------------------------
------------------------------------------------------------
------------------------------------------------------------
------------------------------------------------------------
------------------------------------------------------------
------------------------------------------------------------
------------------------------------------------------------
------------------------------------------------------------
------------------------------------------------------------
------------------------------------------------------------
------------------------------------------------------------
------------------------------------------------------------
-----TAGTGTAGTAGATGTAGGAGACTTTAAAATTACAATAAATGAAGGGCTCCCCTCT
GGTGTGCCATGCACTTCTCAATGGAATTCCATCGCACACTGGCTGCTAACTCTCTGTGCC
CTGTCTGAAGTCACCAAACTGTCCCCTGACATTATACAGGCAAATTCCATGTTCTCATTT
TACGGTGATGACGAGATTGTCAGCACCGACATAAAATTGGACCCTGAACAGTTAACCGCC
AAATTGAAGGAGTACGGCCTGAAACCAACCCGCCCAGACAAAACCGAGGGACCCCTGATT
ATCAGTGAAGATTTGAACGGACTCACTTTCCTCCGAAGGACAGTGACTCGTGACCCAGCT
GGCTGGTTTGGAAAACTGGACCAAAGCTCAATTTTGAGGCAGATGTACTGGACTAGAGGA
CCAAATCATGAAGACCCCAATGAGACAATGATACCCCATTCTCAAAGACCCATACAGCTC
ATGGCACTGCTTGGTGAAGCCTCTCTTCACGGACCCTCTTTCTACAGTAAAATCAGTAAA
TTGGTCATAACTGAACTCAAAGAAGGTGGGATGGACTTTTACGTGCCAAGGCAGGAACCC
ATGTTCAGGTGGATGAGGTTTTCTGACTTGAGCACGTGGGAGGGCGATCGCAATCTGGCT
CCCAATTTTGTGAATGAAGATGGCGTCGAA
>KY357453.1_Hu_GIIP16_GII2_Germany_2016.87568306011
------------------------------------------------------------
------------------------------------------------------------
------------------------------------------------------------
------------------------------------------------------------
------------------------------------------------------------
------------------------------------------------------------
------------------------------------------------------------
------------------------------------------------------------
------------------------------------------------------------
------------------------------------------------------------
------------------------------------------------------------
------------------------------------------------------------
------------------------------------------------------------
------------------------------------------------------------
-----TAGTGTAGTAGATGTAGGAGACTTTAAAATTACAATAAATGAAGGGCTCCCCTCT
GGTGTGCCATGCACTTCTCAATGGAACTCCATCGCACACTGGCTGCTAACTCTCTGTGCC
TTGTCTGAAGTCACCAAACTGTCCCCTGACATTATACAGGCAAATTCCATGTTCTCATTT
TACGGTGATGATGAGATTGTCAGCACCGACATAAAATTGGACCCTGAACAGTTAACCGCC
AAATTGAAGGAGTACGGCCTGAAACCAACCCGCCCAGACAAAACCGAGGGACCCCTGATT
ATCAGTGAAGATTTGAACGGACTCACTTTCCTCCGAAGGACAGTGACTCGTGACCCAGCT
GGCTGGTTTGGAAAACTGGACCAAAGCTCAATTTTGAGGCAGATGTACTGGACTAGAGGA
CCAAATCATGAAGACCCCAATGAGACAATGATACCCCATTCTCAAAGACCCATACAGCTC
ATGGCACTGCTTGGTGAAGCCTCTCTTCACGGACCCTCTTTCTACAGTAAAATCAGTAAA
TTGGTCATAACTGAACTCAAGGAAGGTGGGATGGACTTTTACGTGCCAAGGCAGGAACCC
ATGTTCAGGTGGATGAGGTTTTCTGACTTGAGCACGTGGGAGGGCGATCGCAATCTGGCT
CCCAATTTTGTGAATGAAGATGGCGTCGAA
>KY357454.1_Hu_GIIP16_GII2_Germany_2016.87568306011
------------------------------------------------------------
------------------------------------------------------------
------------------------------------------------------------
------------------------------------------------------------
------------------------------------------------------------
------------------------------------------------------------
------------------------------------------------------------
------------------------------------------------------------
------------------------------------------------------------
------------------------------------------------------------
------------------------------------------------------------
------------------------------------------------------------
------------------------------------------------------------
------------------------------------------------------------
-----TAGTGTAGTAGATGTAGGAGACTTTAAAATTACAATAAATGAAGGGCTCCCCTCT
GGTGTGCCATGCACTTCTCAATGGAACTCCATCGCACACTGGCTGCTAACACTCTGTGCC
TTGTCTGAAGTCACCAAACTGTCCCCTGACATTATACAGGCAAATTCCATGTTCTCATTT
TACGGTGATGACGAGATTGTCAGCACCGACATAAAATTGGACCCTGAACAGTTAACCGCC
AAATTGAAGGAGTACGGCCTGAAACCAACCCGCCCAGACAAAACCGAGGGACCCCTGATT
ATCAGTGAAGATTTGAACGGACTCACTTTCCTCCGAAGGACAGTGACTCGTGACCCAGCT
GGCTGGTTTGGAAAACTGGACCAAAGCTCAATTTTGAGGCAGATGTACTGGACTAGAGGA
CCAAATCATGAAGACCCCAATGAGACAATGATACCCCATTCTCAAAGACCCATACAGCTC
ATGGCACTGCTTGGTGAAGCCTCTCTTCACGGACCCTCTTTCTACAGTAAAATCAGTAAA
TTGGTCATAACTGAACTCAAAGAAGGTGGGATGGACTTCTACGTGCCAAGGCAGGAACCC
ATGTTCAGGTGGATGAGGTTTTCTGACTTGAGCACGTGGGAGGGCGATCGCAATCTGGCT
CCCAATTTTGTGAATGAAGATGGCGTCGAA
>KY357455.1_Hu_GIIP16_GII2_Germany_2016.87568306011
------------------------------------------------------------
------------------------------------------------------------
------------------------------------------------------------
------------------------------------------------------------
------------------------------------------------------------
------------------------------------------------------------
------------------------------------------------------------
------------------------------------------------------------
------------------------------------------------------------
------------------------------------------------------------
------------------------------------------------------------
------------------------------------------------------------
------------------------------------------------------------
------------------------------------------------------------
-----TAGTGTAGTAGATGTAGGAGACTTTAAAATTACAATAAATGAAGGGCTCCCCTCT
GGTGTGCCATGCACTTCTCAATGGAACTCCATCGCACACTGGCTGCTAACACTCTGTGCC
TTGTCTGAAGTCACCAAACTGTCCCCTGACATTATACAGGCAAATTCCATGTTCTCATTT
TACGGTGATGACGAGATTGTCAGCACCGACATAAAATTGGACCCTGAACAGTTAACCGCC
AAATTGAAGGAGTACGGCCTGAAACCAACCCGCCCAGACAAAACCGAGGGACCCCTGATT
ATCAGTGAAGATTTGAACGGACTCACTTTCCTCCGAAGGACAGTGACTCGTGACCCAGCT
GGCTGGTTTGGAAAACTGGACCAAAGCTCAATTTTGAGGCAGATGTACTGGACTAGAGGA
CCAAATCATGAAGACCCCAATGAGACAATGATACCCCATTCTCAAAGACCCATACAGCTC
ATGGCACTGCTTGGTGAAGCTTCTCTTCACGGACCCTCTTTCTACAGTAAAATCAGTAAA
TTGGTCATAACTGAACTCAAAGAAGGTGGGATGGACTTTTACGTGCCAAGGCAGGAACCC
ATGTTCAGGTGGATGAGGTTTTCTGACTTGAGCACGTGGGAGGGCGATCGCAATCTGGCT
CCCAATTTTGTGAATGAAGATGGCGTCGAA
>KY357456.1_Hu_GIIP16_GII2_Germany_2016.87568306011
------------------------------------------------------------
------------------------------------------------------------
------------------------------------------------------------
------------------------------------------------------------
------------------------------------------------------------
------------------------------------------------------------
------------------------------------------------------------
------------------------------------------------------------
------------------------------------------------------------
------------------------------------------------------------
------------------------------------------------------------
------------------------------------------------------------
------------------------------------------------------------
------------------------------------------------------------
-----TAGTGTAGTAGATGTAGGAGACTTTAAAATTACAATAAATGAAGGGCTCCCCTCT
GGTGTGCCATGCACTTCTCAATGGAACTCCATCGCACACTGGCTGCTAACACTCTGTGCC
TTGTCTGAGGTCACCAAACTGTCCCCTGACATTATACAGGCAAATTCCATGTTCTCATTT
TACGGTGATGACGAGATTGTCAGCACCGACATAAGATTGGACCCTGAACAGTTAACCGCC
AAATTGAAGGAGTACGGCCTGAAACCAACCCGCCCAGACAAAACCGAGGGACCCCTGATT
ATCAGTGAAGATTTGAACGGACTCACTTTCCTCCGAAGGACAGTGACTCGTGACCCAGCT
GGCTGGTTTGGAAAACTGGACCAAAGCTCAATTTTGAGGCAGATGTACTGGACTAGAGGA
CCAAATCATGAAGACCCCAATGAGACAATGATACCCCATTCTCAAAGACCCATACAGCTC
ATGGCACTGCTTGGTGAAGCCTCTCTTCACGGACCCTCTTTCTACAGTAAAATCAGTAAA
TTGGTCATAACTGAACTCAAAGAAGGTGGGATGGACTTTTACGTGCCAAGGCAGGAACCC
ATGTTCAGGTGGATGAGGTTTTCTGACTTGAGCACGTGGGAGGGCGATCGCAATCTGGCT
CCCAATTTTGTGAATGAAGATGGCGTCGAA
>KY357457.1_Hu_GIIP16_GII2_Germany_2016.87568306011
------------------------------------------------------------
------------------------------------------------------------
------------------------------------------------------------
------------------------------------------------------------
------------------------------------------------------------
------------------------------------------------------------
------------------------------------------------------------
------------------------------------------------------------
------------------------------------------------------------
------------------------------------------------------------
------------------------------------------------------------
------------------------------------------------------------
------------------------------------------------------------
------------------------------------------------------------
-----TAGTGTAGTAGATGTAGGAGACTTTAAAATTACAATAAATGAAGGGCTCCCCTCT
GGTGTGCCATGCACTTCTCAATGGAACTCCATCGCACACTGGCTGCTAACTCTCTGTGCC
TTGTCTGAAGTCACCAAACTGTCCCCTGACATTATACAGGCAAATTCCATGTTCTCATTT
TACGGTGATGACGAGATTGTCAGCACCGACATAAAATTGGACCCTGAACAGTTAACCGCC
AAATTGAAGGAGTACGGCCTGAAACCAACCCGCCCAGACAAAACCGAGGGACCCCTGATT
ATCAGTGAAGATTTGAACGGACTCACTTTCCTCCGAAGGACAGTGACTCGTGACCCAGCT
GGCTGGTTTGGAAAACTGGACCAAAGCTCAATTTTGAGGCAGATGTACTGGACTAGAGGA
CCAAATCATGAAGACCCCAATGAGACAATGATACCCCATTCTCAAAGACCCATACAGCTC
ATGGCACTGCTTGGTGAAGCCTCTCTTCACGGACCCTCTTTCTACAGTAAAATCAGTAAA
TTGGTCATAACTGAACTCAAAGAAGGTGGGATGGACTTTTACGTGCCAAGGCAGGAACCC
ATGTTCAGGTGGATGAGGTTTTCTGACTTGAGCACGTGGGAGGGCGATCGCAATCTGGCT
CCCAATTTTGTGAATGAAGATGGCGTCGAA
>KY357458.1_Hu_GIIP16_GII2_Germany_2016.87568306011
------------------------------------------------------------
------------------------------------------------------------
------------------------------------------------------------
------------------------------------------------------------
------------------------------------------------------------
------------------------------------------------------------
------------------------------------------------------------
------------------------------------------------------------
------------------------------------------------------------
------------------------------------------------------------
------------------------------------------------------------
------------------------------------------------------------
------------------------------------------------------------
------------------------------------------------------------
-----TAGTGTAGTAGATGTAGGAGACTTTAAAATTACAATAAATGAAGGGCTCCCCTCT
GGTGTGCCATGCACTTCTCAATGGAACTCCATCGCACACTGGCTGCTAACACTCTGTGCC
TTGTCTGAAGTCACCAAACTGTCCCCTGACATTATACAGGCAAATTCCATGTTCTCATTT
TACGGTGATGACGAGATTGTCAGCACCGACATAAAATTGGACCCTGAACAGTTAACCGCC
AAATTGAAGGAGTACGGCCTGAAACCAACCCGCCCAGACAAAACCGAGGGACCCCTGATT
ATCAGTGAAGATTTGAACGGACTCACTTTCCTCCGAAGGACAGTGACTCGTGACCCAGCT
GGCTGGTTTGGAAAACTGGACCAAAGCTCAATTTTGAGGCAGATGTACTGGACTAGAGGA
CCAAATCATGAAGACCCCAATGAGACAATGATACCCCATTCTCAAAGACCCATACAGCTC
ATGGCACTGCTTGGTGAAGCCTCTCTTCACGGACCCTCTTTCTACAGTAAAATCAGTAAA
TTGGTCATAACTGAACTCAAAGAAGGTGGGATGGACTTTTACGTGCCAAGGCAGGAACCC
ATGTTCAGGTGGATGAGGTTTTCTGACTTGAGCACGTGGGAGGGCGATCGCAATCTGGCT
CCCAATTTTGTGAATGAAGATGGCGTCGAA
>KY357459.1_Hu_GIIP16_GII2_Germany_2016.87568306011
------------------------------------------------------------
------------------------------------------------------------
------------------------------------------------------------
------------------------------------------------------------
------------------------------------------------------------
------------------------------------------------------------
------------------------------------------------------------
------------------------------------------------------------
------------------------------------------------------------
------------------------------------------------------------
------------------------------------------------------------
------------------------------------------------------------
------------------------------------------------------------
------------------------------------------------------------
-----TAGTGTAGTAGATGTAGGAGACTTTAAAATTACAATAAATGAAGGGCTCCCCTCT
GGTGTGCCATGCACTTCTCAATGGAATTCCATCGCACACTGGCTGCTAACTCTCTGTGCC
TTGTCTGAAGTCACCAAACTGTCCCCTGACATTATACAGGCAAATTCCATGTTCTCATTT
TACGGTGATGACGAGATTGTCAGCACCGACATAAAATTGGACCCTGAACAGTTAACCGCC
AAATTGAAGGAGTACGGCCTGAAACCAACCCGCCCAGACAAAACCGAGGGACCCCTGATT
ATCAGTGAAGATTTGAACGGACTCACTTTCCTCCGAAGGACAGTGACTCGTGACCCAGCT
GGCTGGTTTGGAAAACTGGACCAAAGCTCAATTTTGAGGCAGATGTACTGGACTAGAGGA
CCAAATCATGAAGACCCCAATGAGACAATGATACCCCATTCTCAAAGACCCATACAGCTC
ATGGCACTGCTTGGTGAAGCCTCTCTTCACGGACCCTCCTTCTACAGTAAAATCAGTAAA
TTGGTCATAACTGAACTCAAAGAAGGTGGGATGGACTTTTACGTGCCAAGGCAGGAACCC
ATGTTCAGGTGGATGAGGTTTTCTGACTTGAGCACGTGGGAGGGCGATCGCAATCTGGCT
CCCAATTTTGTGAATGAAGATGGCGTCGAA
>KY357460.1_Hu_GIIP16_GII2_Germany_2016.87568306011
------------------------------------------------------------
------------------------------------------------------------
------------------------------------------------------------
------------------------------------------------------------
------------------------------------------------------------
------------------------------------------------------------
------------------------------------------------------------
------------------------------------------------------------
------------------------------------------------------------
------------------------------------------------------------
------------------------------------------------------------
------------------------------------------------------------
------------------------------------------------------------
------------------------------------------------------------
-----TAGTGTAGTAGATGTAGGAGACTTTAAAATTACGATAAATGAAGGGCTCCCCTCT
GGTGTGCCATGCACTTCTCAATGGAACTCCATCGCACACTGGCTGCTAACTCTTTGTGCC
TTGTCTGAAGTCACCAAACTGTCCCCTGACATTATACAGGCAAATTCCATGTTCTCATTT
TACGGTGATGACGAGATTGTCAGCACCGACATAAAATTGGACCCTGAACAGTTAACCGCC
AAATTGAAGGAGTACGGCCTGAAACCAACCCGCCCAGACAAAACCGAGGGACCCCTGATT
ATCAGTGAAGATTTGAACGGACTCACTTTCCTCCGAAGGACAGTGACTCGTGACCCAGCT
GGCTGGTTTGGAAAACTGGACCAAAGCTCAATTTTGAGGCAGATGTACTGGACTAGAGGA
CCAAATCATGAAGACCCCAATGAGACAATGATACCCCATTCTCAAAGACCCATACAGCTC
ATGGCACTGCTTGGTGAAGCCTCTCTTCACGGACCCTCTTTCTACAGTAAAATCAGTAAA
TTGGTCATAACTGAACTCAAAGAAGGTGGGATGGACTTTTACGTGCCAAGGCAGGAACCC
ATGTTCAGGTGGATGAGGTTTTCTGACTTGAGCACGTGGGAGGGCGATCGCAATCTGGCT
CCCAATTTTGTGAATGAAGATGGCGTCGAA
>KY357461.1_Hu_GIIP16_GII2_Germany_2016.87568306011
------------------------------------------------------------
------------------------------------------------------------
------------------------------------------------------------
------------------------------------------------------------
------------------------------------------------------------
------------------------------------------------------------
------------------------------------------------------------
------------------------------------------------------------
------------------------------------------------------------
------------------------------------------------------------
------------------------------------------------------------
------------------------------------------------------------
------------------------------------------------------------
------------------------------------------------------------
-----TAGTGTAGTAGATGTAGGAGACTTTAAAATTACAATAAATGAAGGGCTCCCCTCT
GGTGTGCCATGCACTTCTCAATGGAACTCCATCGCACACTGGCTGCTAACACTCTGTGCC
TTGTCTGAAGTCACCAAACTGTCCCCTGACATTATACAGGCAAATTCCATGTTCTCATTT
TACGGTGATGACGAGATTGTCAGCACCGACATAAAATTGGACCCTGAACAGTTAACCGCC
AAATTGAAGGAGTACGGCCTGAAACCAACCCGCCCAGACAAAACCGAGGGACCCCTGATT
ATCAGTGAAGATTTGAACGGACTCACTTTCCTCCGAAGGACAGTAACTCGTGACCCAGCT
GGCTGGTTTGGAAAACTGGACCAAAGCTCAATTTTGAGGCAGATGTACTGGACTAGAGGA
CCAAATCATGAAGACCCCAATGAGACAATGATACCCCATTCTCAAAGACCCATACAGCTC
ATGGCACTGCTTGGTGAAGCCTCTCTTCACGGACCCTCTTTCTACAGTAAAATCAGTAAA
TTGGTCATAACTGAACTCAAAGAAGGTGGGATGGACTTTTACGTGCCAAGGCAGGAACCC
ATGTTCAGGTGGATGAGGTTTTCTGACTTGAGCACGTGGGAGGGCGATCGCAATCTGGCT
CCCAATTTTGTGAATGAAGATGGCGTCGAA
>KY357462.1_Hu_GIIP16_GII2_Germany_2016.87568306011
------------------------------------------------------------
------------------------------------------------------------
------------------------------------------------------------
------------------------------------------------------------
------------------------------------------------------------
------------------------------------------------------------
------------------------------------------------------------
------------------------------------------------------------
------------------------------------------------------------
------------------------------------------------------------
------------------------------------------------------------
------------------------------------------------------------
------------------------------------------------------------
------------------------------------------------------------
-----TAGTGTAGTAGATGTAGGAGACTTTAAAATTACAATAAATGAAGGGCTCCCCTCT
GGTGTGCCATGCACTTCTCAATGGAACTCCATCGCACACTGGCTGCTAACTCTCTGTGCC
TTGTCTGAAGTCACCAAACTGTCCCCTGACATTATACAGGCAAATTCCATGTTCTCATTT
TACGGTGATGACGAGATTGTCAGCACCGACATAAAATTGGACCCTGAACAGTTAACCGCC
AAATTGAAGGAGTACGGCCTGAAACCAACCCGCCCAGACAAAACCGAGGGACCCCTGATT
ATCAGTGAAGATTTGAACGGACTCACTTTCCTCCGAAGGACAGTGACCCGTGACCCAGCT
GGCTGGTTTGGAAGACTGGACCAAAGCTCAATTTTGAGGCAGATGTACTGGACTAGAGGA
CCAAATCATGAAGACCCCAATGAGACAATGATACCCCATTCTCAAAGACCCATACAGCTC
ATGGCACTGCTTGGGGAAGCCTCTCTTCACGGACCCTCTTTCTACAGTAAAATCAGTAAA
TTGGTCATAACTGAACTCAAAGAAGGTGGGATGGACTTTTACGTGCCAAGGCAGGAACCC
ATGTTCAGGTGGATGAGGTTTTCTGACTTGAGCACGTGGGAGGGCGATCGCAATCTGGCT
CCCAATTTTGTGAATGAAGATGGCGTCGAA
