# Supplementary material for: The emerging GII.P16-GII.4 Sydney 2012 norovirus lineage is circulating worldwide, arose by late-2014 and contains polymerase changes that may increase virus transmission
Source: PLoS One. 2017 Jun 29;12(6):e0179572. doi: 10.1371/journal.pone.0179572 (PMC5491022; doi:10.1371/journal.pone.0179572)
Supplement: S2 File — This alignment was used to reconstruct the GII.4 Sydney 2012 phylogenetic trees in Fig 2. (FASTA) [file pone.0179572.s002.fasta]

>KF060062.1_Hu__GII4Sy_Australia_2012.709016
ATGAAGATGGCGTCGAGTGACGCCAACCCAACTGATGGGTCCGCAGCCAACCTCGTACCA
GAGGTCAACAATGAGGTTATGGCTCTGGAGCCCGTTGTTGGTGCCGCTATTGCGGCACCT
GTAGCGGGCCAACAAAATGTAATTGACCCCTGGATTAGAAACAATTTTGTACAAGCCCCT
GGTGGAGAGTTTACAGTATCCCCTAGAAACGCTCCAGGTGAAATACTATGGAGCGCGCCC
TTAGGCCCTGATCTAAATCCCTACCTATCCCATTTGGCCAGAATGTACAATGGTTATGCA
GGTGGTTTTGAAGTGCAGGTAATTCTCGCGGGGAACGCGTTCACCGCCGGGAAGATCATA
TTTGCAGCAGTCCCACCAAATTTTCCAACCGAAGGCTTAAGCCCCAGCCAGGTCACTATG
TTCCCCCACATAATAGTAGATGTTAGACAATTAGAACCTGTGCTGATTCCCTTACCCGAT
GTCAGGAATAATTTCTATCATTACAATCAATCAAATGACTCCACTATTAAGTTGATAGCA
ATGTTGTATACACCACTTAGGGCTAATAATGCTGGGGACGATGTCTTCACAGTTTCTTGC
CGAGTTCTCACGAGACCATCCCCCGATTTTGATTTCATATTTTTAGTGCCACCCACAGTT
GAGTCAAGAACTAAACCATTCTCTGTCCCAGTTTTAACTGTTGAGGAGATGACCAATTCA
AGATTCCCCATTCCTTTGGAAAAGTTGTTCACGGGCCCCAGCAGTGCCTTTGTTGTTCAA
CCACAAAACGGCAGGTGCACGACTGATGGCGTGCTCCTAGGCACCACCCAACTGTCTCCT
GTCAACATCTGCACCTTCAGAGGGGATGTCACCCACATCACAGGTAGTCGTAACTACACA
ATGAATTTGGCTTCTCAAAATTGGAACAATTATGACCCAACAGAAGAAACCCCAGCCCCT
CTAGGAACTCCAGATTTTGTGGGGAAGATTCAAGGCATGCTCACCCAAACCACAAGGACA
GATGGTTCAACACGCGGCCACAAAGCTACAGTGTACACTGGGAGCGCCGACTTTGCTCCA
AAACTGGGTAGAGTTCAATTTGAAACTGACACAGACCATGATTTTGAAGCTAACCAAAAC
ACAAAGTTCACCCCAGTCGGTGTCATCCAAGATGGTAGCACCACCCACCGAAATGAACCC
CAACAGTGGGTGCTCCCAAGTTACTCAGGCAGAAATACTCATAATGTGCATCTGGCCCCC
GCTGTAGCCCCCACTTTTCCGGGTGAGCAACTTCTCTTCTTCAGATCCACCATGCCCGGA
TGCAGCGGGTACCCCAACATGGATTTGGACTGTCTGCTCCCCCAGGAATGGGTGCAGTAC
TTCTACCAAGAGGCAGCCCCAGCACAATCTGATGTGGCTCTGCTAAGATTTGTGAATCCA
GACACAGGTAGGGTTTTGTTTGAGTGTAAGCTTCACAAATCAGGCTATGTTACAGTGGCT
CACACTGGCCAACATGATTTGGTTATCCCCCCCAATGGTTACTTCAGGTTTGATTCCTGG
GTCAACCAGTTCTACACGCTTGCCCCCATGGGAAATGGAACGGGGCGTAGACGTGTAGTA
>KF060080.1_Hu__GII4Sy_Australia_2012.625683
ATGAAGATGGCGTCGAGTGACGCCAACCCATCTGATGGGTCCGCAGCCAACCTCGTCCCA
GAGGTCAATAATGAGGTTATGGCTCTGGAGCCCGTTGCTGGTGCCGCCATTGCGGCACCT
GTAGCGGGCCAACAAAATGTAATTGACCCCTGGATTAGAAACAATTTTGTACAAGCCCCT
GGTGGAGAGTTCACAGTGTCCCCTAGAAACGCTCCAGGTGAAATACTATGGAGCGCGCCC
TTAGGTCCTGATCTAAATCCCTACCTATCCCATTTGGCCAGAATGTACAATGGTTATGCA
GGTGGTTTTGAAGTGCAGGTAATTCTCGCGGGGAACGCGTTCACCGCCGGGAAGGTCATA
TTTGCAGCAGTCCCACCAAATTTTCCAACTGAAGGCTTAAGCCCCAGCCAGGTCACTATG
TTCCCCCATATAGTAGTAGATGTTAGACAACTAGAACCTGTGCTGATTCCCTTACCCGAT
GTCAGGAATAATTTCTATCATTACAATCAATCAAATGACTCCACTATTAAGTTGATAGCA
ATGTTGTATACACCACTTAGGGCTAATAATGCTGGGGACGATGTCTTCACAGTTTCTTGC
CGAGTTCTCACGAGACCATCCCCCGATTTTGATTTCATATTTTTAGTGCCACCCACAGTT
GAGTCAAGAACTAAACCATTCTCTGTCCCAGTTTTAACTGTTGAGGAGATGACCAATTCA
AGATTCCCCATTCCTCTGGAAAAGTTGTTCACGGGCCCCAGCAGTGCCTTTGTTGTTCAA
CCACAAAACGGCAGGTGCACGACTGATGGCGTGCTCCTAGGCACCACCCAACTGTCTCCT
GTCAATATCTGCACCTTCAGAGGGGATGTCACCCACATCACAGGTAGTCGTAACTACACA
ATGAATTTGGCTTCTCAAAATTGGAACAATTATGACCCAACAGAAGAAATCCCAGCCCCT
CTAGGGACTCCAGATTTTGTGGGGAAGATTCAAGGCATGCTCACCCAAACCACAAGGACA
GATGGCTCGACACGCGGCCACAAAGCTACAGTGTACACTGGGAGCGCCGACTTTGCTCCA
AAACTGGGTAGAGTTCAGTTTGAAACTGACACAGACCATGATTTTGAAGCTAACCAAAAC
ACAAAGTTCACCCCAGTCGGTGTTATCCAAGATGGTAGCACCACCCACCGAAATGAACCC
CAACAGTGGGTGCTCCCAAGTTACTCAGGCAGAAATACTCATAATGTGCATCTGGCCCCC
GCTGTAGCCCCCACTTTTCCGGGTGAGCAACTTCTCTTCTTCAGATCCACCATGCCCGGA
TGCAGCGGGTACCCCAACATGGATTTGGACTGTCTGCTCCCCCAGGAATGGGTGCAGTAC
TTCTACCAAGAAGCAGCCCCAGCACAATCTGATGTGGCTCTGCTAAGATTTGTGAATCCA
GACACAGGTAGGGTTTTGTTTGAGTGTAAGCTTCATAAATCAGGCTATGTTACAGTGGCT
CACACTGGCCAACATGATTTGGTTATCCCCCCCAATGGTTATTTTAGGTTTGACTCCTGG
GTCAACCAGTTCTACACGCTTGCCCCCATGGGAAATGGAACGGGGCGTAGACGTGTAGTA
>KF060089.1_Hu__GII4Sy_Australia_2012.290984
ATGAAGATGGCGTCGAGTGACGCCAACCCATCTGATGGGTCCGCAGCCAACCTCGTCCCA
GAGGTCAATAATGAGGTTATGGCTCTGGAGCCCGTTGTTGGTGCCGCCATTGCGGCACCT
GTAGCGGGCCAACAAAATGTAATTGACCCCTGGATTAGAAACAATTTTGTACAAGCCCCT
GGTGGAGAGTTCACAGTGTCCCCTAGAAACGCTCCAGGTGAAATACTATGGAGCGCGCCC
TTAGGTCCTGATCTAAATCCCTACCTATCCCATTTGGCCAGAATGTACAATGGTTATGCA
GGTGGTTTTGAAGTGCAGGTAATTCTCGCGGGGAACGCGTTCACCGCCGGGAAGGTCATA
TTTGCAGCAGTCCCACCAAATTTTCCAACTGAAGGCTTAAGCCCCAGCCAGGTCACTATG
TTCCCCCATATAGTAGTAGATGTTAGACAACTAGAACCTGTGCTGATTCCCTTACCCGAT
GTCAGGAATAACTTCTATCATTACAATCAATCAAATGACTCCACTATTAAGTTGATAGCA
ATGTTGTATACACCACTTAGGGCTAATAATGCTGGGGACGATGTCTTCACAGTTTCTTGC
CGAGTTCTCACGAGACCATCCCCCGATTTTGATTTCATATTTTTAGTGCCACCCACAGTT
GAGTCAAGAACTAAACCATTCTCTGTCCCAGTTTTAACTGTTGAGGAGATGACCAATTCA
AGATTCCCCATTCCTCTGGAAAAGTTGTTCACGGGCCCCAGCAGTGCCTTTGTTGTTCAA
CCACAAAACGGCAGGTGCACGACTGATGGCGTGCTCCTAGGCACCACCCAACTGTCTCCT
GTCAATATCTGCACCTTCAGAGGGGATGTCACCCACATCACAGGTAGTCGTAACTACACA
ATGAATTTGGCTTCTCAAAATTGGAACAATTATGACCCAACAGAAGAAATCCCAGCCCCT
CTAGGGACTCCAGATTTTGTGGGGAAGATTCAAGGCATGCTCACCCAAACCACAAGGACA
GATGGCTCGACACGCGGCCACAAAGCTACAGTGTACACTGGGAGCGCCGACTTTGCTCCA
AAACTGGGTAGAGTTCAATTTGAAACTGACACAGACCATGATTTTGAAGCTAACCAAAAC
ACAAAGTTCACCCCAGTCGGTGTTATCCAAGATGGTAGCACCACCCACCGAAATGAACCC
CAACAGTGGGTGCTCCCAAGTTACTCAGGCAGAAATACTCATAATGTGCATCTGGCCCCC
GCTGTAGCCCCCACTTTTCCGGGTGAGCAACTTCTCTTCTTCAGATCCACCATGCCCGGA
TGCAGCGGGTACCCCAACATGGATTTGGACTGTCTGCTCCCCCAGGAATGGGTGCAGTAC
TTCTACCAAGAAGCAGCCCCAGCACAATCTGATGTGGCTCTGCTAAGATTTGTGAATCCA
GACACAGGTAGGGTTTTGTTTGAGTGTAAGCTTCATAAATCAGGCTATGTTACAGTGGCT
CACACTGGCCAACATGATTTGGTTATCCCCCCCAATGGTTATTTTAGGTTTGATTCCTGG
GTCAACCAGTTCTACACGCTTGCCCCCATGGGAAATGGAACGGGGCGTAGACGTGTAGTA
>KF060110.1_Hu__GII4Sy_Australia_2012.374317
ATGAAGATGGCGTCGAGTGACGCCAACCCATCTGATGGGTCCGCAGCCAACCTCGTCCCA
GAGGTCAATAATGAGGTTATGGCTCTGGAGCCCGTTGTTGGTGCCGCCATTGCGGCACCT
GTAGCGGGCCAACAAAATGTAATTGACCCCTGGATTAGAAACAATTTTGTACAAGCCCCT
GGTGGAGAGTTCACAGTGTCCCCTAGAAACGCTCCAGGTGAAATACTATGGAGCGCGCCC
TTAGGTCCTGATCTAAATCCCTACCTATCCCATTTGGCCAGAATGTACAATGGTTATGCA
GGTGGTTTTGAAGTGCAGGTAATTCTCGCGGGGAACGCGTTCACCGCCGGGAAGGTCATA
TTTGCAGCAGTCCCACCAAATTTTCCAACTGAAGGCTTAAGCCCCAGCCAGGTCACTATG
TTCCCCCATATAGTAGTAGATGTTAGACAACTAGAACCTGTGCTGATTCCCTTACCCGAT
GTCAGGAATAACTTCTATCATTACAATCAATCAAATGACTCCACTATTAAGTTGATAGCA
ATGTTGTATACACCACTTAGGGCTAATAATGCTGGGGACGATGTCTTCACAGTTTCTTGC
CGAGTTCTCACGAGACCATCCCCCGATTTTGATTTCATATTTTTAGTGCCACCCACAGTT
GAGTCAAGAACTAAACCATTCTCTGTCCCAGTTTTAACTGTTGAGGAGATGACCAATTCA
AGATTCCCCATTCCTCTGGAAAAGTTGTTCACGGGCCCCAGCAGTGCCTTTGTTGTTCAA
CCACAAAACGGCAGGTGCACGACTGATGGCGTGCTCCTAGGCACCACCCAACTGTCTCCT
GTCAATATCTGCACCTTCAGAGGGGATGTCACCCACATCACAGGTAGTCGTAACTACACA
ATGAATTTGGCTTCTCAAAATTGGAACAATTATGACCCAACAGAAGAAATCCCAGCCCCT
CTAGGGACTCCAGATTTTGTGGGGAAGATTCAAGGCATGCTCACCCAAACCACAAGGACA
GATGGCTCGACACGCGGCCACAAAGCTACAGTGTACACTGGGAGCGCCGACTTTGCTCCA
AAACTGGGTAGAGTTCAATTTGAAACTGACACAGACCATGATTTTGAAGCTAACCAAAAC
ACAAAGTTCACCCCAGTCGGTGTTATCCAAGATGGTAGCACCACCCACCGAAATGAACCC
CAACAGTGGGTGCTCCCAAGTTACTCAGGCAGAAATACTCATAATGTGCATCTGGCCCCC
GCTGTAGCCCCCACTTTTCCGGGTGAGCAACTTCTCTTCTTCAGATCCACCATGCCCGGA
TGCAGCGGGTACCCCAACATGGATTTGGACTGTCTGCTCCCCCAGGAATGGGTGCAGTAC
TTCTACCAAGAAGCAGCCCCAGCACAATCTGATGTGGCTCTGCTAAGATTTGTGAATCCA
GACACAGGTAGGGTTTTGTTTGAGTGTAAGCTTCATAAATCAGGCTATGTTACAGTGGCT
CACACTGGCCAACATGATTTGGTTATCCCCCCCAATGGTTATTTTAGGTTTGATTCCTGG
GTCAACCAGTTCTACACGCTTGCCCCCATGGGAAATGGAACGGGGCGTAGACGTGTAGTA
>KF060111.1_Hu__GII4Sy_Australia_2012.374317
ATGAAGATGGCGTCGAGTGACGCCAACCCATCTGATGGGTCCGCAGCCAACCTCGTACCA
GAGGTCAACAATGAGGTTATGGCTCTGGAGCCCGTTGTTGGTGCCGCTATTGCGGCACCT
GTAGCGGGCCAACAAAATGTAATTGACCCCTGGATTAGAAACAATTTTGTACAAGCCCCT
GGTGGAGAGTTTACAGTATCCCCTAGAAACGCTCCAGGTGAAATACTATGGAGCGCGCCC
TTAGGCCCTGATCTAAATCCCTACCTATCCCATTTGGCCAGAATGTACAATGGTTATGCA
GGTGGTTTTGAAGTGCAGGTAATTCTCGCGGGGAACGCGTTCACCGCCGGGAAGATCATA
TTTGCAGCAGTCCCACCAAATTTTCCAACTGAAGGCTTAAGCCCCAGCCAGGTCACTATG
TTCCCCCATATAATAGTAGATGTTAGACAACTAGAACCTGTGCTGATTCCCTTACCCGAT
GTCAGGAATAATTTCTATCATTACAATCAATCAAATGACTCCACTATTAAGTTGATAGCA
ATGTTGTATACACCACTTAGGGCTAATAATGCTGGGGACGATGTCTTCACAGTTTCTTGC
CGAGTTCTCACGAGACCATCCCCCGATTTTGATTTCATATTTTTAGTGCCACCCACAGTT
GAGTCAAGAACTAAACCATTCTCTGTCCCAGTTTTAACTGTTGAGGAGATGACCAATTCA
AGATTCCCCATTCCTTTGGAAAAGTTGTTCACGGGCCCCAGCAGTGCCTTTGTTGTTCAA
CCACAAAACGGCAGGTGCACGACTGATGGCGTGCTCCTAGGCACCACCCAACTGTCTCCT
GTCAACATCTGCACCTTCAGAGGGGATGTCACCCACATCACAGGTAGTCGTAACTACACA
ATGAATTTGGCTTCTCAAAATTGGAACAATTATGACCCAACAGAAGAAATCCCAGCCCCT
CTAGGAACTCCAGATTTTGTGGGGAAGATTCAAGGCATGCTCACCCAAACCACAAGGACA
GATGGTTCAACACGCGGCCACAAAGCTACAGTGTACACTGGGAGCGCCGACTTTGCTCCA
AAACTGGGTAGAGTTCAATTTGAAACTGACACAGACCATGATTTTGAAGCTAACCAAAAC
ACAAAGTTCACCCCAGTCGGTGTCATCCAAGATGGTGGCACCACCCACCGAAATGAACCC
CAACAGTGGGTGCTCCCAAGTTACTCAGGCAGAAATACTCATAATGTGCATCTGGCCCCC
GCTGTAGCCCCCACTTTTCCGGGTGAGCAGCTTCTCTTCTTCAGATCCACCATGCCCGGA
TGCAGCGGGTACCCCAACATGGATTTGGACTGTCTGCTCCCCCAGGAATGGGTGCAGTAC
TTCTACCAAGAGGCAGCCCCAGCACAATCTGATGTGGCTCTGCTAAGATTTGTGAATCCA
GACACAGGTAGGGTTTTGTTTGAGTGTAAGCTTCACAAATCAGGCTATGTTACAGTGGCT
CACACTGGCCAACATGATTTGGTTATCCCCCCCAATGGTTACTTTAGGTTTGATTCCTGG
GTCAACCAGTTCTACACGCTTGCCCCCATGGGAAATGGAACGGGGCGTAGACGTGTAGTA
>KF060125.1_Hu__GII4Sy_NZ_2012.875683
ATGAAGATGGCGTCGAGTGACGCCAACCCATCTGATGGGTCCGCAGCCAACCTCGTACCA
GAGGTCAACAATGAGGTTATGGCTTTGGAGCCCGTTGTTGGTGCCGCTATTGCGGCACCT
GTAGCGGGCCAACAAAATGTAATTGACCCCTGGATTAGAAACAATTTTGTACAAGCCCCT
GGTGGAGAGTTTACAGTATCCCCTAGAAACGCTCCAGGTGAAATACTATGGAGCGCGCCC
TTAGGCCCTGATCTAAATCCCTACCTATCCCATTTGGCTAGAATGTACAATGGTTATGCA
GGTGGTTTTGAAGTGGAGGTAATTCTCGCGGGGAACGCGTTCACCGCCGGGAAGATCATA
TTTGCAGCAGTCCCACCAAATTTTCCAACTGAAGGCTTAAGCCCCAGCCAGGTCACTATG
TTCCCCCATATAATAGTAGATGTTAGACAACTAGAACCTGTGCTGATTCCCTTACCCGAT
GTCAGGAATAATTTCTATCATTACAATCAATCAAATGACTCCACTATTAAGTTGATAGCA
ATGTTGTATACACCACTTAGGGCTAATAATGCTGGGGACGATGTCTTCACAGTTTCTTGC
CGAGTTCTCACGAGACCATCCCCCGATTTTGATTTCATATTTTTAGTGCCACCCACAGTT
GAGTCAAGAACTAAACCATTCTCTGTCCCAGTTTTAACTGTTGAGGAGATGACCAATTCA
AGATTCCCCATTCCTTTGGAAAAGTTGTTCACGGGCCCCAGCAGTGCCTTTGTTGTTCAA
CCACAAAACGGCAGGTGCACGACTGATGGCGTGCTCCTAGGCACCACCCAACTGTCTCCT
GTCAACATCTGCACCTTCAGAGGGGATGTCACCCACATCACAGGTAGTCGTAACTACACA
ATGAATTTGGCTTCTCAAAATTGGAACAATTATGACCCAACAGAAGAAATCCCAGCCCCT
CTAGGAACTCCAGATTTTGTGGGGAAGATTCAAGGCACGCTCACCCAAACCACAAGGACA
GATGGTTCAACACGCGGCCACAAAGCTACAGTGTACACTGGGAGTGCCGACTTTGCTCCA
AAACTGGGTAGAGTTCAATTTGAAACTGACACAGACCATGATTTTGAAGCTAACCAAAAC
ACAAAGTTCACCCCAGTCGGTGTCATCCAAGATGGTAGCACCACCCACCGAAATGAACCC
CAACAGTGGGTGCTCCCAAGTTACTCAGGCAGAAATACTCATAATGTGCATCTGGCCCCC
GCTGTAGCCCCCACTTTTCCGGGTGAGCAACTTCTCTTCTTCAGATCCACCATGCCCGGA
TGCAGCGGGTACCCCAACATGGATTTGGACTGTCTGCTCCCCCAGGAATGGGTGCAGTAC
TTCTACCAAGAGGCAGCCCCAGCACAATCTGATGTGGCTCTGCTAAGATTTGTGAATCCA
GACACAGGTAGGGTTTTGTTTGAGTGTAAGCTTCACAAATCAGGCTATGTTACAGTGGCT
CACACTGGCCAACATGATTTGGTTATCCCCCCCAATGGTTACTTTAGGTTTGATTCCTGG
GTCAACCAGTTCTACACGCTTGCCCCCATGGGAAATGGAACGGGGCGTAGACGTGTAGTA
>KF060126.1_Hu__GII4Sy_NZ_2012.875683
ATGAAGATGGCGTCGAGTGACGCCAACCCATCTGATGGGTCCGCAGCCAACCTCGTACCA
GAGGTCAACAATGAGGTTATGGCTTTGGAGCCCGTTGTTGGTGCCGCTATTGCGGCACCT
GTAGCGGGCCAACAAAATGTAATTGACCCCTGGATTAGAAACAATTTTGTACAAGCCCCT
GGTGGAGAGTTTACAGTATCCCCTAGAAACGCTCCAGGTGAAATACTATGGAGCGCGCCC
TTAGGCCCTGATCTAAATCCCTACCTATCCCATTTGGCCAGAATGTACAATGGTTATGCA
GGTGGTTTTGAAGTGGAGGTGATTCTCGCGGGGAACGCGTTCACCGCCGGGAAGATCATA
TTTGCAGCAGTCCCACCAAATTTCCCAACTGAAGGCTTAAGCCCCAGCCAGGTCACTATG
TTCCCCCATATAATAGTAGATGTTAGACAATTAGAACCTGTGCTGATTCCCTTACCCGAT
GTCAGGAATAATTTCTATCATTACAATCAATCAAATGACTCCACTATTAAGTTGATAGCA
ATGTTGTATACACCACTTAGGGCTAATAATGCTGGGGACGATGTCTTCACAGTTTCTTGC
CGAGTTCTCACGAGACCATCCCCCGATTTTGATTTCATATTTTTAGTGCCACCCACAGTT
GAGTCAAGAACTAAACCATTCTCTGTCCCAGTTTTAACTGTTGAGGAGATGACCAATTCA
AGATTCCCCATTCCTTTGGAAAAGTTGTTCACTGGCCCCAGCAGTGCCTTTGTTGTTCAA
CCACAAAACGGCAGGTGCACGACTGATGGCGTGCTCCTAGGCACCACCCAGCTGTCTCCT
GTCAACATCTGCACCTTCAGAGGGGATGTCACCCACATCACAGGTAGTCGTAACTACACA
ATGAATTTGGCTTCTCAAAATTGGAACAATTATGACCCAACAGAAGAAATCCCAGCCCCT
CTAGGAACTCCAGATTTTGTGGGGAAGATTCAAGGCATGCTCACCCAAACCACAAGGACA
GATGGTTCAACACGCGGCCACAAAGCTACAGTGTACACTGGGAGTGCCGACTTTGCTCCA
AAACTGGGTAGAGTTCAATTTGAAACTGACACAGACCATGATTTTGAAGCTAACCAAAAC
ACAAAGTTCACCCCAGTCGGTGTCATCCAAGATGGTAGCACCACCCACCGAAATGAACCC
CAACAGTGGGTGCTCCCAAGTTACTCAGGCAGAAATACTCATAATGTGCATCTGGCCCCC
GCTGTAGCCCCCACTTTTCCGGGTGAGCAACTTCTCTTCTTCAGATCCACCATGCCCGGA
TGCAGCGGGTACCCCAACATGGATTTGGACTGTCTGCTCCCCCAGGAATGGGTGCAGTAC
TTCTACCAAGAGGCAGCCCCAGCACAATCTGATGTGGCTCTGCTAAGATTTGTGAATCCA
GACACAGGTAGGGTTTTGTTTGAGTGTAAGCTTCACAAATCAGGCTATGTTACAGTGGCT
CACACTGGCCAACATGATTTGGTTATCCCCCCCAATGGTTACTTTAGGTTTGATTCCTGG
GTCAACCAGTTCTACACGCTTGCCCCCATGGGAAATGGAACGGGGCGTAGACGTGTAGTA
>KF060127.1_Hu__GII4Sy_NZ_2012.875683
ATGAAGATGGCGTCGAGTGACGCCAACCCATCTGATGGGTCCGCAGCCAACCTCGTACCA
GAGGTCAACAATGAGGTTATGGCTTTGGAGCCCGTTGTTGGTGCCGCTATTGCGGCACCT
GTAGCGGGCCAACAAAATGTAATTGACCCCTGGATTAGAAACAATTTTGTACAAGCCCCT
GGTGGAGAGTTTACAGTATCCCCTAGAAACGCTCCAGGTGAAATACTATGGAGCGCGCCC
TTAGGCCCTGATCTAAATCCCTACCTATCCCATTTGGCCAGAATGTACAATGGTTATGCA
GGTGGTTTTGAAGTGCAGGTAATTCTCGCGGGGAACGCGTTCACCGCCGGGAAGATCATA
TTTGCAGCAGTCCCACCAAATTTTCCAACTGAAGGCTTAAGCCCCAGCCAGGTCACTATG
TTCCCCCATATAATAGTAGATGTTAGACAACTAGAACCTGTGCTGATTCCCTTACCCGAT
GTCAGGAATAATTTCTATCATTACAATCAATCAAATGACTCCACTATTAAGTTGATAGCA
ATGTTGTATACACCACTTAGGGCTAATAATGCTGGGGACGATGTCTTCACAGTTTCTTGC
CGAGTTCTCACGAGACCATCCCCCGATTTTGATTTCATATTTTTAGTGCCACCCACAGTT
GAGTCAAGAACTAAACCATTCTCTGTCCCAGTTTTAACTGTTGAGGAGATGACCAATTCA
AGATTCCCCATTCCTTTGGAAAAGTTGTTCACGGGCCCCAGCAGTGCCTTTGTTGTTCAA
CCACAAAACGGCAGGTGCACGACTGATGGCGTGCTCCTAGGCACCACCCAACTGTCTCCT
GTCAACATCTGCACCTTCAGAGGGGATGTCACCCACATCACAGGTAGTCGTAACTACACA
ATGAATTTGGCTTCTCAAAATTGGAACAATTATGACCCAACAGAAGAAATCCCAGCCCCT
CTAGGAACTCCAGATTTTGTGGGGAAGATTCAAGGCATGCTCACCCAAACCACAAGGACA
GATGGTTCAACACGCGGCCACAAAGCTACAGTGTACACTGGGAGTGCCGACTTTGCTCCA
AAACTGGGTAGAGTTCAATTTGAAACTGACACAGACCATGATTTTGAAGCTAACCAAAAC
ACAAAGTTCACCCCAGTCGGTGTCATCCAAGATGGTAGCACCACCCACCGAAATGAACCC
CAACAGTGGGTGCTCCCAAGTTACTCAGGCAGAAATACTCATAATGTGCATCTGGCCCCC
GCTGTAGCCCCCACTTTTCCGGGTGAGCAACTTCTCTTCTTCAGATCCACCATGCCCGGA
TGCAGCGGGTACCCCAACATGGATTTGGACTGTCTGCTCCCCCAGGAATGGGTGCAGTAC
TTCTACCAAGAGGCAGCCCCAGCACAATCTGATGTGGCTCTGCTAAGATTTGTGAATCCA
GACACAGGTAGGGTTTTGTTTGAGTGTAAGCTTCACAAATCAGGCTATGTTACAGTGGCT
CACACTGGCCAACATGATTTGGTTATCCCCCCCAATGGTTACTTTAGGTTTGATTCCTGG
GTCAACCAGTTCTACACGCTTGCCCCCATGGGAAATGGAACGGGGCGTAGACGTGTAGTA
>KF060130.1_Hu__GII4Sy_NZ_2012.625683
ATGAAGATGGCGTCGAGTGACGCCAACCCATCTGATGGGTCCGCAGCCAACCTCGTACCA
GAGGTCAACAATGAGGTTATGGCTCTGGAGCCCGTTGTTGGTGCCGCTATTGCGGCACCT
GTAGCGGGCCAACAAAATGTAATTGACCCCTGGATTAGAAACAATTTTGTACAAGCCCCT
GGTGGAGAGTTTACAGTATCCCCTAGAAACGCTCCAGGTGAAATACTATGGAGCGCGCCC
TTAGGCCCTGATCTAAATCCCTACCTATCCCATTTGGCCAGAATGTACAATGGTTATGCA
GGTGGTTTTGAAGTGCAGGTAATTCTCGCGGGGAACGCGTTCACCGCCGGGAAGATCATA
TTTGCAGCAGTCCCACCAAATTTTCCAACTGAAGGCTTAAGCCCCAGCCAGGTCACTATG
TTCCCCCATATAATAGTAGATGTTAGACAACTAGAACCTGTGCTGATTCCCTTACCCGAT
GTCAGGAATAATTTCTATCATTACAATCAATCAAATGACTCCACTATTAAGTTGATAGCA
ATGTTGTATACACCACTTAGGGCCAATAATGCTGGGGACGATGTCTTCACAGTTTCTTGC
CGAGTTCTCACGAGACCATCCCCCGATTTTGATTTCATATTTTTAGTGCCACCCACAGTT
GAGTCAAGAACTAAACCATTCTCTGTCCCAGTTTTAACTGTTGAGGAGATGACCAATTCA
AGATTCCCCATTCCTTTGGAAAAGTTGTTCACGGGCCCCAGCAGTGCCTTTGTTGTTCAA
CCACAAAACGGCAGGTGCACGACTGATGGCGTGCTCCTAGGCACCACCCAACTGTCTCCT
GTCAACATCTGCACCTTCAGAGGGGATGTCACCCACATCACAGGTAGTCGTAACTACACA
ATGAATTTGGCTTCTCAAAATTGGAACAATTATGACCCAACAGAAGAAATCCCAGCCCCT
CTAGGAACTCCAGATTTTGTGGGGAAGATTCAAGGCATGCTCACCCAAACCACAAGGACA
GATGGTTCAACACGCGGCCACAAAGCTACAGTGTACACTGGGAGCGCCGACTTTGCTCCA
AAATTGGGTAGAGTTCAATTTGAAACTGACACAGACCATGATTTTGAAGCTAACCAAAAC
ACAAAGTTCACCCCAGTCGGTGTCATCCAAGATGGTAGCACCACCCACCGAAATGAACCC
CAACAGTGGGTGCTCCCAAGTTACTCAGGCAGAAATACTCATAATGTGCATCTGGCCCCC
GCTGTAGCCCCCACTTTTCCGGGTGAGCAACTTCTCTTCTTCAGATCCACCATGCCCGGG
TGCAGCGGGTACCCCAACATGGATTTGGACTGTCTGCTCCCCCAGGAATGGGTGCAGTAC
TTCTACCAAGAGGCAGCCCCAGCACAATCTGATGTGGCTCTGCTAAGATTTGTGAATCCA
GACACAGGTAGGGTTTTGTTTGAGTGTAAGCTTCACAAATCAGGCTATGTCACAGTGGCT
CACACTGGCCAACATGATTTGGTTATCCCCCCCAATGGTTACTTTAGGTTTGATTCCTGG
GTCAATCAGTTCTACACGCTTGCCCCCATGGGAAATGGAACGGGGCGTAGACGTGCAGTA
>KF060132.1_Hu__GII4Sy_NZ_2012.625683
ATGAAGATGGCGTCGAGTGACGCCAACCCATCTGATGGGTCCGCAGCCAACCTCGTACCA
GAGGTCAACAATGAGGTTATGGCTCTGGAGCCCGTTGTTGGTGCCGCTATTGCGGCACCT
GTAGCGGGCCAACAAAATGTAATTGACCCCTGGATTAGAAACAATTTTGTACAAGCCCCT
GGTGGAGAGTTTACAGTATCCCCTAGAAACGCTCCAGGTGAAATACTATGGAGCGCGCCC
TTAGGCCCTGATCTAAATCCCTACCTATCCCATTTGGCCAGAATGTACAATGGTTATGCA
GGTGGTTTTGAAGTGCAGGTAATTCTCGCGGGGAACGCGTTCACCGCCGGGAAGATCATA
TTTGCAGCAGTCCCACCAAATTTTCCAACTGAAGGCTTAAGCCCCAGCCAGGTCACTATG
TTCCCCCATATAATAGTAGATGTTAGACAACTAGAACCTGTGCTGATTCCCTTACCCGAT
GTCAGGAATAATTTCTATCATTACAATCAATCAAATGACTCCACTATTAAGTTGATAGCA
ATGTTGTATACACCACTTAGGGCCAATAATGCTGGGGACGATGTCTTCACAGTTTCTTGC
CGAGTTCTCACGAGACCATCCCCCGATTTTGATTTCATATTTTTAGTGCCACCCACAGTT
GAGTCAAGAACTAAACCATTCTCTGTCCCAGTTTTAACTGTTGAGGAGATGACCAATTCA
AGATTCCCCATTCCTTTGGAAAAGTTGTTCACGGGCCCCAGCAGTGCCTTTGTTGTTCAA
CCACAAAACGGCAGGTGCACGACTGATGGCGTGCTCCTAGGCACCACCCAACTGTCTCCT
GTCAACATCTGCACCTTCAGAGGGGATGTCACCCACATCACAGGTAGTCGTAACTACACA
ATGAATTTGGCTTCTCAAAATTGGAACAATTATGACCCAACAGAAGAAATCCCAGCCCCT
CTAGGAACTCCAGATTTTGTGGGGAAGATTCAAGGCATGCTCACCCAAACCACAAGGACA
GATGGTTCAACACGCGGCCACAAAGCTACAGTGTACACTGGGAGCGCCGACTTTGCTCCA
AAATTGGGTAGAGTTCAATTTGAAACTGACACAGACCATGATTTTGAAGCTAACCAAAAC
ACAAAGTTCACCCCAGTCGGTGTCATCCAAGATGGTAGCACCACCCACCGAAATGAACCC
CAACAGTGGGTGCTCCCAAGTTACTCAGGCAGAAATACTCATAATGTGCATCTGGCCCCC
GCTGTAGCCCCCACTTTTCCGGGTGAGCAACTTCTCTTCTTCAGATCCACCATGCCCGGG
TGCAGCGGGTACCCCAACATGGATTTGGACTGTCTGCTCCCCCAGGAATGGGTGCAGTAC
TTCTACCAAGAGGCAGCCCCAGCACAATCTGATGTGGCTCTGCTAAGATTTGTGAATCCA
GACACAGGTAGGGTTTTGTTTGAGTGTAAGCTTCACAAATCAGGCTATGTCACAGTGGCT
CACACTGGCCAACATGATTTGGTTATCCCCCCCAATGGTTACTTTAGGTTTGATTCCTGG
GTCAATCAGTTCTACACGCTTGCCCCCATGGGAAATGGAACGGGGCGTAGACGTGCAGTA
>KF060133.1_Hu__GII4Sy_NZ_2012.625683
ATGAAGATGGCGTCGAGTGACGCCAACCCATCTGATGGGTCCGCAGCCAACCTCGTACCA
GAGGTCAACAATGAGGTTATGGCTTTGGAGCCCGTTGTTGGTGCCGCTATTGCGGCACCT
GTAGCGGGCCAACAAAATGTAATTGACCCCTGGATTAGAAACAATTTTGTACAAGCCCCT
GGTGGAGAGTTTACAGTATCCCCTAGAAACGCTCCAGGTGAAATACTATGGAGCGCGCCC
TTAGGCCCTGATCTAAATCCCTACCTATCCCATTTGGCCAGAATGTACAATGGTTATGCA
GGTGGTTTTGAAGTGCAGGTAATTCTCGCGGGGAACGCGTTCACCGCCGGGAAGATCATA
TTTGCAGCAGTCCCACCAAATTTTCCAACTGAAGGCTTAAGCCCCAGCCAGGTCACTATG
TTCCCCCATATAATAGTAGATGTTAGACAACTAGAACCTGTGCTGATTCCCTTACCCGAT
GTCAGGAATAATTTCTATCATTACAATCAATCAAATGACTCCACTATTAAGTTGATAGCA
ATGTTGTATACACCACTTAGGGCTAATAATGCTGGGGACGATGTCTTCACAGTTTCTTGC
CGAGTTCTCACGAGACCATCCCCCGATTTTGATTTCATATTTTTAGTGCCACCCACAGTT
GAGTCAAGAACTAAACCATTCTCTGTCCCAGTTTTAACTGTTGAGGAGATGACCAATTCA
AGATTCCCCATTCCTTTGGAAAAGTTGTTCACGGGCCCCAGCAGTGCCTTTGTTGTTCAA
CCACAAAACGGCAGGTGCACGACTGATGGCGTGCTCCTAGGCACCACCCAACTGTCTCCT
GTCAACATCTGCACCTTCAGAGGGGATGTCACCCACATCACAGGTAGTCGTAACTACACA
ATGAATTTGGCTTCTCAAAATTGGAACAATTATGACCCAACAGAAGAAATCCCAGCCCCT
CTAGGAACTCCAGATTTTGTGGGGAAGATTCAAGGCATGCTCACCCAAACCACAAGGACA
GATGGTTCAACACGCGGCCACAAAGCTACAGTGTACACTGGGAGTGCCGACTTTGCTCCA
AAACTGGGTAGAGTTCAATTTGAAACTGACACAGACCATGATTTTGAAGCTAACCAAAAC
ACAAAGTTCACCCCAGTCGGTGTCATCCAAGATGGTAGCACCACCCACCGAAATGAACCC
CAACAGTGGGTGCTCCCAAGTTACTCAGGCAGAAATACTCATAATGTGCATCTGGCCCCC
GCTGTAGCCCCCACTTTTCCGGGTGAGCAACTTCTCTTCTTCAGATCCACCATGCCCGGA
TGCAGCGGGTACCCCAACATGGATTTGGACTGTCTGCTCCCCCAGGAATGGGTGCAGTAC
TTCTACCAAGAGGCAGCCCCAGCACAATCTGATGTGGCTCTGCTAAGATTTGTGAATCCA
GACACAGGTAGGGTTTTGTTTGAGTGTAAGCTTCACAAATCAGGCTATGTTACAGTGGCT
CACACTGGCCAACATGATTTGGTTATCCCCCCCAATGGTTACTTTAGGTTTGATTCCTGG
GTCAACCAGTTCTACACGCTTGCCCCCATGGGAAATGGAACGGGGCGTAGACGTGTAGTA
>KF060134.1_Hu__GII4Sy_NZ_2012.709016
ATGAAGATGGCGTCGAGTGACGCCAACCCATCTGATGGGTCCGCAGCCAACCTCGTACCA
GAGGTCAACAATGAGGTTATGGCTTTGGAGCCCGTTGTTGGTGCCGCTATTGCGGCACCT
GTAGCGGGCCAACAAAATGTAATTGACCCCTGGATTAGAAACAATTTTGTACAAGCCCCT
GGTGGAGAGTTTACAGTATCCCCTAGAAACGCTCCAGGTGAAATACTATGGAGCGCGCCC
TTAGGCCCTGATCTAAATCCCTACCTATCCCATTTGGCCAGAATGTACAATGGTTATGCA
GGTGGTTTTGAAGTGCAGGTAATTCTCGCGGGGAACGCGTTCACCGCCGGGAAGATCATA
TTTGCAGCAGTCCCACCAAATTTTCCAACTGAAGGCTTAAGCCCCAGCCAGGTCACTATG
TTCCCCCATATAATAGTAGATGTTAGACAACTAGAACCTGTGCTGATTCCCTTACCCGAT
GTCAGGAATAATTTCTATCATTACAATCAATCAAATGACTCCACTATTAAGTTGATAGCA
ATGTTGTATACACCACTTAGGGCTAATAATGCTGGGGACGATGTCTTCACAGTTTCTTGC
CGAGTTCTCACGAGACCATCCCCCGATTTTGATTTCATATTTTTAGTGCCACCCACAGTT
GAGTCAAGAACTAAACCATTCTCTGTCCCAGTTTTAACTGTTGAGGAGATGACCAATTCA
AGATTCCCCATTCCTTTGGAAAAGTTGTTCACGGGCCCCAGCAGTGCCTTTGTTGTTCAA
CCACAAAACGGCAGGTGCACGACTGATGGCGTGCTCCTAGGCACCACCCAACTGTCTCCT
GTCAACATCTGCACCTTCAGAGGGGATGTCACCCACATCACAGGTAGTCGTAACTACACA
ATGAATTTGGCTTCTCAAAATTGGAACAATTATGACCCAACAGAAGAAATCCCAGCCCCT
CTAGGAACTCCAGATTTTGTGGGGAAGATTCAAGGCATGCTCACCCAAACCACAAGGACA
GATGGTTCAACACGCGGCCACAAAGCTACAGTGTACACTGGGAGTGCCGACTTTGCTCCA
AAACTGGGTAGAGTTCAATTTGAAACTGACACAGACCATGATTTTGAAGCTAACCAAAAC
ACAAAGTTCACCCCAGTCGGTGTCATCCAAGATGGTAGCACCACCCACCGAAATGAACCC
CAACAGTGGGTGCTCCCAAGTTACTCAGGCAGAAATACTCATAATGTGCATCTGGCCCCC
GCTGTAGCCCCCACTTTTCCGGGTGAGCAACTTCTCTTCTTCAGATCCACCATGCCCGGA
TGCAGCGGGTACCCTAACATGGATTTGGACTGTCTGCTCCCCCAGGAGTGGGTGCAGTAC
TTCTACCAAGAGGCAGCCCCAGCACAATCTGATGTGGCTCTGCTAAGATTTGTGAATCCA
GACACAGGTAGGGTTTTGTTTGAGTGTAAGCTTCACAAATCAGGCTATGTTACAGTGGCT
CACACTGGCCAACATGATTTGGTTATCCCCCCCAATGGTTACTTTAGGTTTGATTCCTGG
GTCAACCAGTTCTACACGCTTGCCCCCATGGGAAATGGAACGGGGCGTAGACGTGTAGTA
>KF060136.1_Hu__GII4Sy_NZ_2012.709016
ATGAAGATGGCGTCGAGTGACGCCAACCCATCTGATGGGTCCGCAGCCAACCTCGTACCA
GAGGTCAACAATGAGGTTATGGCTTTGGAGCCCGTTGTTGGTGCCGCTATTGCGGCACCT
GTAGCGGGCCAACAAAATGTAATTGACCCCTGGATTAGAAACAATTTTGTACAAGCCCCT
GGTGGAGAGTTTACAGTATCCCCTAGAAACGCTCCAGGTGAAATACTATGGAGCGCGCCC
TTAGGCCCTGATCTAAATCCCTACCTATCCCATTTGGCCAGAATGTACAATGGTTATGCA
GGTGGTTTTGAAGTGGAGGTAATTCTCGCGGGGAACGCGTTCACCGCCGGGAAGATCATA
TTTGCAGCAGTCCCACCAAATTTTCCAACTGAAGGCTTAAGCCCCAGCCAGGTCACTATG
TTCCCCCATATAATAGTAGATGTTAGACAACTAGAACCTGTGCTGATTCCCTTACCCGAT
GTCAGGAATAATTTCTATCATTACAATCAATCAAATGACTCCACTATTAAGTTGATAGCA
ATGTTGTATACACCACTTAGGGCTAATAATGCTGGGGACGATGTCTTCACAGTTTCTTGC
CGAGTTCTCACGAGACCATCCCCCGATTTTGATTTCATATTTTTAGTGCCACCCACAGTT
GAGTCAAGAACTAAACCATTCTCTGTCCCAGTTTTAACTGTTGAGGAGATGACCAATTCA
AGATTCCCCATTCCTTTGGAAAAGTTGTTCACGGGCCCCAGCAGTGCCTTTGTTGTTCAA
CCACAAAACGGCAGGTGCACGACTGATGGCGTGCTCCTAGGCACCACCCAACTGTCTCCT
GTCAACATCTGCACCTTCAGAGGGGATGTCACCCACATCACAGGTAGTCGTAACTACACA
ATGAATTTGGCTTCTCAAAATTGGAACAATTATGACCCAACAGAAGAAATCCCAGCCCCT
CTAGGAACTCCAGATTTTGTGGGGAAGATTCAAGGCATGCTCACCCAAACCACAAGGACA
GATGGTTCAACACGCGGCCACAAAGCTACAGTGTACACTGGGAGTGCCGACTTTGCTCCA
AAACTGGGTAGAGTTCAATTTGAAACTGACACAGACCATGATTTTGAAGCTAACCAAAAC
ACAAAGTTCACCCCAGTCGGTGTCATCCAAGATGGTAGCACCACCCACCGAAATGAACCC
CAACAGTGGGTGCTCCCAAGTTACTCAGGCAGAAATACTCATAATGTGCATCTGGCCCCC
GCTGTAGCCCCCACTTTTCCGGGTGAGCAACTTCTCTTCTTCAGATCCACCATGCCCGGA
TGCAGCGGGTACCCCAACATGGATTTGGACTGTCTGCTCCCCCAGGAATGGGTGCAGTAC
TTCTACCAAGAGGCAGCCCCAGCACAATCTGATGTGGCTCTGCTAAGATTTGTGAATCCA
GACACAGGTAGGGTTTTGTTTGAGTGTAAGCTTCACAAATCAGGCTATGTTACAGTGGCT
CACACTGGCCAACATGATTTGGTTATCCCCCCCAATGGTTACTTTAGGTTTGATTCCTGG
GTCAACCAGTTCTACACGCTTGCCCCCATGGGAAATGGAACGGGGCGTAGACGTGTAGTA
>KF060137.1_Hu__GII4Sy_NZ_2012.709016
ATGAAGATGGCGTCGAGTGACGCCAACCCATCTGATGGGTCCGCAGCCAACCTCGTACCA
GAGGTCAACAATGAGGTTATGGCTTTGGAGCCCGTTGTTGGTGCCGCTATTGCGGCACCT
GTAGCGGGCCAACAAAATGTAATTGACCCCTGGATTAGAAACAATTTTGTACAAGCCCCT
GGTGGAGAGTTTACAGTATCCCCTAGAAACGCTCCAGGTGAAATACTATGGAGCGCGCCC
TTAGGCCCTGATCTAAATCCCTACCTATCCCATTTGGCCAGAATGTACAATGGTTATGCA
GGTGGTTTTGAAGTGCAGGTAATTCTCGCGGGGAACGCGTTCACCGCCGGGAAGATCATA
TTTGCAGCAGTCCCACCAAATTTTCCAACTGAAGGCTTAAGCCCCAGCCAGGTCACTATG
TTCCCCCATATAATAGTAGATGTTAGACAACTAGAACCTGTGCTGATTCCCTTACCCGAT
GTCAGGAATAATTTCTATCATTACAATCAATCAAATGACTCCACTATTAAGTTGATAGCA
ATGTTGTATACACCACTTAGGGCTAATAATGCTGGGGACGATGTCTTCACAGTTTCTTGC
CGAGTTCTCACGAGACCATCCCCCGATTTTGATTTCATATTTTTAGTGCCACCCACAGTT
GAGTCAAGAACTAAACCATTCTCTGTCCCAGTTTTAACTGTTGAGGAGATGACCAATTCA
AGATTCCCCATTCCTTTGGAAAAGTTGTTCACGGGCCCCAGCAGTGCCTTTGTTGTTCAA
CCACAAAACGGCAGGTGCACGACTGATGGCGTGCTCCTAGGCACCACCCAACTGTCTCCT
GTCAACATCTGCACCTTCAGAGGGGATGTCACCCACATCACAGGTAGTCGTAACTACACA
ATGAATTTGGCTTCTCAAAATTGGAACAATTATGACCCAACAGAAGAAATCCCAGCCCCT
TTAGGAACTCCAGATTTTGTGGGGAAGATTCAAGGCATGCTCACCCAAACCACAAGGACA
GATGGTTCAACACGCGGCCACAAAGCTACAGTGTACACTGGGAGTGCCGACTTTGCTCCA
AAACTGGGTAGAGTTCAATTTGAAACTGACACAGACCATGATTTTGAAGCTAACCAAAAC
ACAAAGTTCACCCCAGTCGGTGTCATCCAAGATGGTAGCACCACCCACCGAAATGAACCC
CAACAGTGGGTGCTCCCAAGTTACTCAGGCAGAAATACTCATAATGTGCATCTGGCCCCC
GCTGTAGCCCCCACTTTTCCGGGTGAGCAACTTCTCTTCTTCAGATCCACCATGCCCGGA
TGCAGCGGGTACCCCAACATGGATTTGGACTGTCTGCTCCCCCAGGAATGGGTGCAGTAC
TTCTACCAAGAGGCAGCCCCAGCACAATCTGATGTGGCTCTGCTAAGATTTGTGAATCCA
GACACAGGTAGGGTTTTGTTTGAGTGTAAGCTTCACAAATCAGGCTATGTTACAGTGGCT
CACACTGGCCAACATGATTTGGTTATCCCCCCCAATGGTTACTTTAGGTTTGATTCCTGG
GTCAACCAGTTCTACACGCTTGCCCCCATGGGAAATGGAACGGGGCGTAGACGTGTAGTA
>KF060138.1_Hu__GII4Sy_NZ_2012.124317
ATGAAGATGGCGTCGAGTGACGCCAACCCATCTGATGGGTCCGCAGCCAACCTCGTACCA
GAGGTCAACAATGAGGTTATGGCTCTGGAGCCCGTTGTTGGTGCCGCTATTGCGGCACCT
GTAGCGGGCCAACAAAATGTAATTGACCCCTGGATTAGAAACAATTTTGTACAAGCCCCT
GGTGGAGAGTTTACAGTATCCCCTAGAAACGCTCCAGGTGAAATACTATGGAGCGCGCCC
TTAGGCCCTGATCTAAATCCCTACCTATCCCATTTGGCCAGAATGTACAATGGTTATGCA
GGTGGTTTTGAAGTGCAGGTAATTCTCGCGGGGAACGCGTTCACCGCCGGGAAGATCATA
TTTGCAGCAGTCCCACCAAATTTTCCAACTGAAGGCTTAAGCCCCAGCCAGGTCACTATG
TTCCCCCATATAATAGTAGATGTTAGACAACTAGAACCTGTGCTGATTCCCTTACCCGAT
GTCAGGAATAATTTCTATCATTACAATCAATCAAATGACTCCACTATTAAGTTGATAGCA
ATGTTGTATACACCACTTAGGGCTAATAATGCTGGGGACGATGTCTTCACAGTTTCTTGC
CGAGTTCTCACGAGACCATCCCCCGATTTTGATTTCATATTTTTAGTGCCACCCACAGTT
GAGTCAAGAACTAAACCATTCTCTGTCCCAGTTTTAACTGTTGAGGAGATGACCAATTCA
AGATTCCCCATTCCTTTGGAAAAGTTGTTCACGGGCCCCAGCAATGCCTTTGTTGTTCAA
CCACAAAACGGCAGGTGCACGACTGATGGCGTGCTCCTAGGCACCACCCAACTGTCTCCT
GTCAACATCTGCACCTTCAGAGGGGATGTCACCCACATCACAGGTAGTCGTAACTACACA
ATGAATTTGGCTTCTCAAAATTGGAACAATTATGACCCAACAGAAGAAATCCCAGCCCCT
CTAGGAACTCCAGATTTTGTGGGGAAGATTCAAGGCATGCTCACCCAAACCACAAGGACA
GATGGTTCAACACGCGGCCACAAAGCTACAGTGTACACTGGGAGCGCCGACTTTGCTCCA
AAACTGGGTAGAGTTCAATTTGAAACTGACACAGACCATGATTTTGAAGCTAACCAAAAC
ACAAAGTTTACCCCAGTCGGTGTCATCCAAGATGGTAGCACTACCCACCGAAATGAACCC
CAACAGTGGGTGCTCCCAAGTTACTCAGGCAGAAATACTCATAATGTACATCTGGCCCCC
GCTGTAGCCCCCACTTTTCCGGGTGAGCAACTTCTCTTCTTCAGATCCACCATGCCCGGA
TGCAGCGGGTACCCCAACATGGATTTGGACTGTCTGCTCCCCCAGGAATGGGTGCAGTAC
TTCTACCAAGAGGCAGCCCCAGCACAATCTGATGTGGCTCTGCTAAGATTTGTGAATCCA
GACACAGGTAGGGTTTTGTTTGAGTGTAAGCTTCACAAATCAGGCTATGTTACAGTGGCT
CACACTGGCCAACATGATTTGGTTATCCCCCCCAATGGTTACTTTAGGTTTGATTCCTGG
GTCAACCAGTTCTACACGCTTGCCCCCATGGGAAATGGAACGGGGCGTAGACGTGTAGTA
>KF060139.1_Hu__GII4Sy_NZ_2012.709016
ATGAAGATGGCGTCGAGTGACGCCAACCCATCTGATGGGTCCGCAGCCAACCTTGTACCA
GAGGTCAACAATGAGGTTATGGCTTTGGAGCCCGTTGTTGGTGCCGCTATTGCGGCACCT
GTAGCGGGCCAACAAAATGTAATTGACCCCTGGATTAGAAACAATTTTGTACAAGCCCCT
GGTGGAGAGTTTACAGTATCCCCTAGAAACGCTCCAGGTGAAATACTATGGAGCGCGCCC
TTAGGCCCTGATCTAAATCCCTACCTATCCCATTTGGCCAGAATGTACAATGGTTATGCA
GGTGGTTTTGAAGTGGAGGTAATTCTCGCGGGGAACGCGTTCACCGCCGGGAAGATCATA
TTTGCAGCAGTCCCACCAAATTTTCCAACTGAAGGCTTAAGCCCCAGCCAGGTCACTATG
TTCCCCCATATAATAGTAGATGTTAGACAACTAGAACCTGTGCTGATTCCCTTACCCGAT
GTCAGGAATAATTTCTATCATTACAATCAATCAAATGACTCCACTATTAAGTTGATAGCA
ATGTTGTATACACCACTTAGGGCTAATAATGCTGGGGACGATGTCTTCACAGTTTCTTGC
CGAGTTCTCACGAGACCATCCCCCGATTTTGATTTCATATTTTTAGTGCCACCCACAGTT
GAGTCAAGAACTAAACCATTCTCTGTCCCAGTTTTAACTGTTGAGGAGATGACCAATTCA
AGATTCCCCATTCCTTTGGAAAAGTTGTTCACGGGCCCCAGCAGTGCCTTTGTTGTTCAA
CCACAAAACGGCAGGTGCACGACTGATGGCGTGCTCCTAGGCACCACCCAACTGTCTCCT
GTCAACATCTGCACCTTCAGAGGGGATGTCACCCACATCACAGGTAGTCGTAACTACACA
ATGAATTTGGCTTCTCAAAATTGGAACAATTATGACCCAACAGAAGAAATCCCAGCCCCT
CTAGGAACTCCAGATTTTGTGGGGAAGATTCAAGGCATGCTCACCCAAACCACAAGGACA
GATGGTTCAACACGCGGCCACAAAGCTACAGTGTACACTGGGAGTGCCGACTTTGCTCCA
AAACTGGGTAGAGTTCAATTTGAAACTGACACAGACCATGATTTTGAAGCTAACCAAAAC
ACAAAGTTCACCCCAGTCGGTGTCATCCAAGATGGTAGCACCACCCACCGAAATGAACCC
CAACAGTGGGTGCTCCCAAGTTACTCAGGCAGAAATACTCATAATGTGCATCTGGCCCCC
GCTGTAGCCCCCACTTTTCCGGGTGAGCAACTTCTCTTCTTCAGATCCACCATGCCCGGA
TGCAGCGGGTACCCCAACATGGATTTGGACTGTCTGCTCCCCCAGGAATGGGTGCAGTAC
TTCTACCAAGAGGCAGCCCCAGCACAATCTGATGTGGCTCTGCTAAGATTTGTGAATCCA
GACACAGGTAGGGTTTTGTTTGAGTGTAAGCTTCACAAATCAGGCTATGTTACAGTGGCT
CACACTGGCCAACATGATTTGGTTATCCCCCCCAATGGTTACTTTAGGTTTGATTCCTGG
GTCAACCAGTTCTACACGCTTGCCCCCATGGGAAATGGAACGGGGCGTAGACGTGTAGTA
>KF060140.1_Hu__GII4Sy_NZ_2012.79235
ATGAAGATGGCGTCGAGTGACGCCAACCCATCTGATGGGTCCGCAGCCAACCTCGTACCA
GAGGTCAACAATGAGGTTATGGCTTTGGAGCCCGTTGTTGGTGCCGCTATTGCGGCACCT
GTAGCGGGCCAACAAAATGTAATTGACCCCTGGATTAGAAACAATTTTGTACAAGCCCCT
GGTGGAGAGTTTACAGTATCCCCTAGAAACGCTCCAGGTGAAATACTATGGAGCGCGCCC
TTAGGCCCTGATCTAAATCCCTACCTATCCCATTTGGCCAGAATGTACAATGGTTATGCA
GGTGGTTTTGAAGTGCAGGTAATTCTCGCGGGGAACGCGTTCACCGCCGGGAAGATCATA
TTTGCAGCAGTCCCACCAAATTTTCCAACTGAAGGCTTAAGCCCCAGCCAGGTCACTATG
TTCCCCCATATAATAGTAGATGTTAGACAACTAGAACCTGTGCTGATTCCCTTACCCGAT
ATCAGGAATAATTTCTATCATTACAATCAATCAAATGACTCCACTATTAAGTTGATAGCA
ATGTTGTATACACCACTTAGGGCTAATAATGCTGGGGACGATGTCTTCACAGTTTCTTGC
CGAGTTCTCACGAGACCATCCCCCGATTTTGATTTCATATTTTTAGTGCCACCCACAGTT
GAGTCAAGAACTAAACCATTCTCTGTCCCAGTTTTAACTGTTGAGGAGATGACCAATTCA
AGATTCCCCATTCCTTTGGAAAAGTTGTTCACGGGCCCCAGCAGTGCCTTTGTTGTTCAA
CCACAAAACGGCAGGTGCACGACTGATGGCGTGCTCCTAGGCACCACCCAACTGTCTCCT
GTCAACATCTGCACCTTCAGAGGGGATGTCACCCACATCACAGGTAGTCGTAACTACACA
ATGAATTTGGCTTCTCAAAATTGGAACAATTATGACCCAACAGAAGAAATCCCAGCCCCT
CTAGGAACTCCAGATTTTGTGGGGAAGATTCAAGGCGTGCTCACCCAAACCACAAGGACA
GATGGTTCAACACGCGGCCACAAAGCTACAGTGTACACTGGGAGTGCCGACTTTGCTCCA
AAACTGGGTAGAGTTCAATTTGAAACTGACACAGACCATGATTTTGAAGCTAACCAAAAC
ACAAAGTTCACCCCAGTCGGTGTCATCCAAGATGGTAGCACCACCCACCGAAATGAACCC
CAACAGTGGGTGCTCCCAAGTTACTCAGGCAGAAATACTCATAATGTGCATCTGGCCCCC
GCTGTAGCCCCCACTTTTCCGGGTGAGCAACTTCTCTTCTTCAGATCCACCATGCCCGGA
TGCAGCGGGTACCCCAACATGGATTTGGACTGTCTGCTCCCCCAGGAATGGGTGCAGTAC
TTCTACCAAGAGGCAGCCCCAGCACAATCTGATGTGGCTCTGCTAAGATTTGTGAATCCA
GACACAGGTAGGGTTTTGTTTGAGTGTAAGCTTCACAAATCAGGCTATGTTACAGTGGCT
CACACTGGCCAACATGATTTGGTTATCCCCCCCAATGGTTACTTTAGGTTTGATTCCTGG
GTCAACCAGTTCTACACGCTTGCCCCCATGGGAAATGGAACGGGGCGTAGACGTGTAGTA
>KF060141.1_Hu__GII4Sy_NZ_2012.79235
ATGAAGATGGCGTCGAGTGACGCCAACCCATCTGATGGGTCCGCAGCCAACCTCGTACCA
GAGGTCAACAATGAGGTTATGGCTTTGGAGCCCGTTGTTGGTGCCGCTATTGCGGCACCT
GTAGCGGGCCAACAAAATGTAATTGACCCCTGGATTAGAAACAATTTTGTACAAGCCCCT
GGTGGAGAGTTTACAGTATCCCCTAGAAACGCTCCAGGTGAAATACTATGGAGCGCGCCC
TTAGGCCCTGATCTAAATCCCTACCTATCCCATTTGGCCAGAATGTACAATGGTTATGCA
GGTGGTTTTGAAGTGCAGGTAATTCTCGCGGGGAACGCGTTCACCGCCGGGAAGATCATA
TTTGCAGCAGTCCCACCAAATTTTCCAACTGAAGGCTTAAGCCCCAGCCAGGTCACTATG
TTCCCCCATATAATAGTAGATGTTAGACAACTAGAACCTGTGCTGATTCCCTTACCCGAT
GTCAGGAATAATTTCTATCATTACAATCAATCAAATGACTCCACTATTAAGTTGATAGCA
ATGTTGTATACACCACTTAGGGCTAATAATGCTGGGGACGATGTCTTCACAGTTTCTTGC
CGAGTTCTCACGAGACCATCCCCCGATTTTGATTTCATATTTTTAGTGCCACCCACAGTT
GAGTCAAGAACTAAACCATTTTCTGTCCCAGTTTTAACTGTTGAGGAGATGACCAATTCA
AGATTCCCCATTCCTTTGGAAAAGTTGTTCACGGGCCCCAGCAGTGCCTTTGTTGTTCAA
CCACAAAACGGCAGGTGCACGACTGATGGCGTGCTCCTAGGCACCACCCAACTGTCTCCT
GTCAACATCTGCACCTTCAGAGGGGATGTCACCCACATCACAGGTAGTCGTAACTACACA
ATGAATTTGGCTTCTCAAAATTGGAACAATTATGACCCAACAGAAGAAATCCCAGCCCCT
CTAGGAACTCCAGATTTTGTGGGGAAGATTCAAGGCATGCTCACCCAAACCACAAGGACA
GATGGTTCAACACGCGGCCACAAAGCTACAGTGTACACTGGGAGTGCCGACTTTGCTCCA
AAACTGGGTAGAGTTCAATTTGAAACTGACACAGACCATGATTTTGAAGCTAACCAAAAC
ACAAAGTTCACCCCAGTCGGTGTCATCCAAGATGGTAGCACCACCCACCGAAATGAACCC
CAACAGTGGGTGCTCCCAAGTTACTCAGGCAGAAATACTCATAATGTGCATCTGGCCCCC
GCTGTAGCCCCCACTTTTCCGGGTGAGCAACTTCTCTTCTTCAGATCCACCATGCCCGGA
TGCAGCGGGTACCCCAACATGGATTTGGACTGTCTGCTCCCCCAGGAATGGGTGCAGTAC
TTCTACCAAGAGGCAGCCCCAGCACAATCTGATGTGGCTCTGCTAAGATTTGTGAATCCA
GACACAGGTAGGGTTTTGTTTGAGTGTAAGCTTCACAAATCAGGCTATGTTACAGTGGCT
CACACTGGCCAACATGATTTGGTTATCCCCCCCAATGGTTACTTTAGGTTTGATTCCTGG
GTCAACCAGTTCTACACGCTTGCCCCCATGGGAAATGGAACGGGGCGTAGACGTGTAGTA
>KF060142.1_Hu__GII4Sy_NZ_2012.290984
ATGAAGATGGCGTCGAGTGACGCCAACCCATCTGATGGGTCCGCAGCCAACCTCGTACCA
GAGGTCAACAATGAGGTTATGGCTCTGGATCCCGTTGTTGGTGCCGCTATTGCGGCACCT
GTAGCGGGCCAACAAAATGTAATTGACCCCTGGATTAGAAACAATTTTGTACAAGCCCCT
GGTGGAGAGTTTACAGTATCCCCTAGAAACGCTCCAGGTGAAATACTATGGAGCGCGCCC
TTAGGCCCTGATCTAAATCCCTACCTATCCCATTTGGCCAGAATGTACAATGGTTATGCA
GGTGGTTTTGAAGTGCAGGTAATTCTCGCGGGGAACGCGTTCACCGCCGGGAAGATCATA
TTTGCAGCAGTCCCACCAAATTTTCCAACTGAAGGCTTAAGCCCCAGCCAGGTCACTATG
TTCCCCCATATAATAGTAGATGTTAGACAACTAGAACCTGTGCTGATTCCCTTACCCGAT
GTCAGGAATAATTTCTATCATTACAATCAATCAAATGACTCCACTATTAAGTTGATAGCA
ATGTTGTATACACCACTTAGGGCTAATAATGCTGGGGACGATGTCTTCACAGTTTCTTGC
CGAGTTCTCACGAGACCATCCCCCGATTTTGATTTCATATTTTTAGTGCCACCCACAGTT
GAGTCAAGAACTAAACCATTCTCTGTCCCAGTTTTAACTGTTGAGGAGATGACCAATTCA
AGATTCCCCATTCCTTTGGAAAAGTTGTTCACGGGCCCCAGCAGTGCCTTTGTTGTTCAA
CCACAAAACGGCAGGTGCACGACTGATGGCGTGCTCCTAGGCACCACCCAACTGTCTCCT
GTCAACATCTGCACCTTCAGAGGGGATGTCACCCACATCACAGGTAGTCGTAACTACACA
ATGAATTTGGCTTCTCAAAATTGGAACAATTATGACCCAACAGAAGAAATCCCAGCCCCT
CTAGGAACTCCAGATTTTGTGGGGAAGATTCAAGGCATGCTCACCCAAACCACAAGGACA
GATGGTTCAACACGCGGCCACAAAGCTACAGTGTACACTGGGAGCGCCGACTTTGCTCCA
AAACTGGGTAGAGTTCAATTTGAAACTGACACAGACCATGATTTTGAAGCTAACCAAAAC
ACAAAGTTCACCCCAGTCGGTGTCATCCAAGATGGTAGCACCACCCACCGAAATGAACCC
CAACAGTGGGTGCTCCCAAGTTACTCAGGCAGAAATACTCATAATGTGCATCTGGCCCCC
GCTGTAGCCCCCACTTTTCCGGGTGAGCAACTTCTCTTCTTCAGATCCACCATGCCCGGG
TGCAGCGGGTACCCCAACATGGATTTGGACTGTCTGCTCCCCCAGGAATGGGTGCAGTAC
TTCTACCAAGAGGCAGCCCCAGCACAATCTGATGTGGCTCTGCTAAGATTTGTGAATCCA
GACACAGGTAGGGTTTTGTTTGAGTGTAAGCTTCACAAATCAGGCTATGTCACAGTGGCT
CACACTGGCCAACATGATTTGGTTATCCCCCCCAATGGTTACTTTAGGTTTGATTCCTGG
GTCAACCAGTTCTACACGCTTGCCCCCATGGGAAATGGAACGGGGCGTAGACGTGTAGTA
>KF060144.1_Hu__GII4Sy_NZ_2012.79235
ATGAAGATGGCGTCGAGTGACGCCAACCCATCTGATGGGTCCGCAGCCAACCTCGTACCA
GAGGTCAACAATGAGGTTATGGCTTTGGAGCCCGTTGTTGGTGCCGCTATTGCGGCACCT
GTAGCGGGCCAACAAAATGTAATTGACCCCTGGATTAGAAACAATTTTGTACAAGCCCCT
GGTGGAGAGTTTACAGTATCCCCTAGAAACGCTCCAGGTGAAATACTATGGAGCGCGCCC
TTAGGCCCTGATCTAAATCCCTACCTATCCCATTTGGCCAGAATGTACAATGGTTATGCA
GGTGGTTTTGAAGTGGAGGTAATTCTCGCGGGGAACGCGTTCACCGCCGGGAAGATCATA
TTTGCAGCAGTCCCACCAAATTTTCCAACTGAAGGCTTAAGCCCCAGCCAGGTCACTATG
TTCCCCCATATAATAGTAGATGTTAGACAACTAGAACCTGTGCTGATTCCCTTACCCGAT
GTCAGGAATAATTTCTATCATTACAATCAATCAAATGACTCCACTATTAAGTTGATAGCA
ATGTTGTATACACCACTTAGGGCTAATAATGCTGGGGACGATGTCTTCACAGTTTCTTGC
CGAGTTCTCACGAGACCATCCCCCGATTTTGATTTCATATTTTTAGTGCCACCCACAGTT
GAGTCAAGAACTAAACCATTCTCTGTCCCAGTTTTAACTGTTGAGGAGATGACCAATTCA
AGATTCCCCATTCCTTTGGAAAAGTTGTTCACGGGCCCCAGCAGTGCCTTTGTTGTTCAA
CCACAAAACGGCAGGTGCACGACTGATGGCGTGCTCCTAGGCACCACCCAACTGTCTCCT
GTCAACATCTGCACCTTCAGAGGGGATGTCACCCACATCACAGGTAGTCGTAACTACACA
ATGAATTTGGCTTCTCAAAATTGGAACAATTATGACCCAACAGAAGAAATCCCAGCCCCT
CTAGGAACTCCAGATTTTGTGGGGAAGATTCAAGGCATGCTCACCCAAACCACAAGGACA
GATGGTTCAACACGCGGCCACAAAGCTACAGTGTACACTGGGAGTGCCGACTTTGCTCCA
AAACTGGGTAGAGTTCAATTTGAAACTGACACAGACCATGATTTTGAAGCTAACCAAAAC
ACAAAGTTCACCCCAGTCGGTGTCATCCAAGATGGTAGCACCACCCACCGAAATGAACCC
CAACAGTGGGTGCTCCCAAGTTACTCAGGCAGAAATACTCATAATGTGCATCTGGCCCCC
GCTGTAGCCCCCACTTTTCCGGGTGAGCAACTTCTCTTCTTCAGATCCACCATGCCCGGA
TGCAGCGGGTACCCCAACATGGATTTGGACTGTCTGCTCCCCCAGGAATGGGTGCAGTAC
TTCTACCAAGAGGCAGCCCCAGCACAATCTGATGTGGCTCTGCTAAGATTTGTGAATCCA
GACACAGGTAGGGTTTTGTTTGAGTGTAAGCTTCACAAATCAGGCTATGTTACAGTGGCT
CACACTGGCCAACATGATTTGGTTATCCCCCCCAATGGTTACTTTAGGTTTGATTCCTGG
GTCAACCAGTTCTACACGCTTGCCCCCATGGGAAATGGAACGGGGCGTAGACGTGTAGTA
>KF060145.1_Hu__GII4Sy_NZ_2012.79235
ATGAAGATGGCGTCGAGTGACGCCAACCCATCTGATGGGTCCGCAGCCAACCTCGTACCA
GAGGTCAACAATGAGGTTATGGCTTTGGAGCCCGTTGTTGGTGCCGCTATTGCGGCACCT
GTAGCGGGCCAACAAAATGTAATTGACCCCTGGATTAGAAACAATTTTGTACAAGCCCCT
GGTGGAGAGTTTACAGTATCCCCTAGAAACGCTCCAGGTGAAATACTATGGAGCGCGCCC
TTAGGCCCTGATCTAAATCCCTACCTATCCCATTTGGCCAGAATGTACAATGGTTATGCA
GGTGGTTTTGAAGTGCAGGTAATTCTCGCGGGGAACGCGTTCACCGCCGGGAAGATCATA
TTTGCAGCAGTCCCACCAAATTTTCCAACTGAAGGCTTAAGCCCCAGCCAGGTCACTATG
TTTCCCCATATAATAGTAGATGTTAGACAACTAGAACCTGTGCTGATTCCCTTACCCGAT
GTCAGGAATAATTTCTATCATTACAATCAATCAAATGACTCCACTATTAAGTTGATAGCA
ATGTTGTATACACCACTTAGGGCTAATAATGCTGGGGACGATGTCTTCACAGTTTCTTGC
CGAGTTCTCACGAGACCATCCCCCGATTTTGATTTCATATTTTTAGTGCCACCCACAGTT
GAGTCAAGAACTAAACCATTCTCTGTCCCAGTTTTAACTGTTGAGGAGATGACCAATTCA
AGATTCCCCATTCCTTTGGAAAAGTTGTTCACGGGCCCCAGCAGTGCCTTTGTTGTTCAA
CCGCAAAACGGCAGGTGCACGACTGATGGCGTGCTCCTAGGCACCACCCAACTGTCTCCT
GTCAACATCTGCACCTTCAGAGGGGATGTCACCCACATCACAGGTAGTCGTAACTACACA
ATGAATTTGGCTTCTCAAAATTGGAACAATTATGACCCAACAGAAGAAATCCCAGCCCCT
CTAGGAACTCCAGATTTTGTGGGGAAGATTCAAGGCATGCTCACCCAAACCACAAGGACA
GATGGTTCAACACGCGGCCACAAAGCTACAGTGTACACTGGGAGTGCCGACTTTGCTCCA
AAACTGGGTAGAGTTCAATTTGAAACTGACACAGACCATGATTTTGAAGCTAACCAAAAC
ACAAAGTTCACCCCAGTCGGTGTCATCCAAGATGGTAGCACCACCCACCGAAATGAACCC
CAACAGTGGGTGCTCCCAAGTTACTCAGGCAGAAATACTCACAATGTGCATCTGGCCCCC
GCTGTAGCCCCCACTTTTCCGGGTGAGCAACTTCTCTTCTTCAGATCCACCATGCCCGGA
TGCAGCGGGTACCCCAACATGGATTTGGACTGTCTGCTCCCCCAGGAATGGGTGCAGTAC
TTCTACCAAGAGGCAGCCCCAGCACAATCTGATGTGGCTCTGCTAAGATTTGTGAATCCA
GACACAGGTAGGGTTTTGTTTGAGTGTAAGCTTCACAAATCAGGCTATGTTACAGTGGCT
CACACTGGCCAACATGATTTGGTTATCCCCCCCAATGGTTACTTTAGGTTTGATTCCTGG
GTCAACCAGTTCTACACGCTTGCCCCCATGGGAAATGGAACGGGGCGTAGACGTGTAGTA
>KF060147.1_Hu__GII4Sy_NZ_2012.79235
ATGAAGATGGCGTCGAGTGACGCCAACCCATCTGATGGGTCCGCAGCCAACCTCGTACCA
GAGGTCAACAATGAGGTTATGGCTTTGGAGCCCGTTGTTGGTGCCGCTATTGCGGCACCT
GTAGCGGGCCAACAAAATGTAATTGACCCCTGGATTAGAAACAATTTTGTACAAGCCCCT
GGTGGAGAGTTTACAGTATCCCCTAGAAACGCTCCAGGTGAAATACTATGGAGCGCGCCC
TTAGGCCCTGATCTAAATCCCTACCTATCCCATTTGGCCAGAATGTACAATGGTTATGCA
GGTGGTTTTGAAGTGCAGGTAATTCTCGCGGGGAACGCGTTCACCGCCGGGAAGATCATA
TTTGCAGCAGTCCCACCAAATTTTCCAACTGAAGGCTTAAGCCCCAGCCAGGTCACTATG
TTCCCCCATATAATAGTAGATGTTAGACAACTAGAACCTGTGCTGATTCCCTTACCCGAT
GTCAGGAATAATTTCTATCATTACAATCAATCAAATGACTCCACTATTAAGTTGATAGCA
ATGTTGTATACACCACTTAGGGCTAATAATGCTGGGGACGATGTCTTCACAGTTTCTTGC
CGAGTTCTCACGAGACCATCCCCCGATTTTGATTTCATATTTTTAGTGCCACCCACAGTT
GAGTCAAGAACTAAACCATTCTCTGTCCCAGTTTTAACTGTTGAGGAGATGACCAATTCA
AGATTCCCCATTCCTTTGGAAAAGTTGTTCACGGGCCCCAGCAGTGCCTTTGTTGTTCAA
CCACAAAACGGCAGGTGCACGACTGATGGCGTGCTCCTAGGCACCACCCAACTGTCTCCT
GTCAACATCTGCACCTTCAGAGGGGATGTCACCCACATCACAGGTAGTCGTAACTACACA
ATGAATTTGGCTTCTCAAAATTGGAACAATTATGACCCAACAGAAGAAATCCCAGCCCCT
CTAGGAACTCCAGATTTTGTGGGGAAGATTCAAGGCATGCTCACCCAAACCACAAGGACA
GATGGTTCAACACGCGGCCACAAAGCTACAGTGTACACTGGGAGTGCCGACTTTGCTCCA
AAACTGGGTAGAGTTCAATTTGAAACTGACACAGACCATGATTTTGAAGCTAACCAAAAC
ACAAAGTTCACCCCAGTCGGTGTCATCCAAGATGGTAGCACCACCCACCGAAATGAACCC
CAACAGTGGGTGCTCCCAAGTTACTCAGGCAGAAATACTCATAATGTGCATCTGGCCCCC
GCTGTAGCCCCCACTTTTCCGGGTGAGCAACTTCTCTTCTTCAGATCCACCATGCCCGGA
TGCAGCGGGTACCCCAACATGGATTTGGACTGTCTGCTCCCCCAGGAATGGGTGCAGTAC
TTCTACCAAGAGGCAGCCCCAGCACAATCTGATGTGGCTCTGCTAAGATTTGTGAATCCA
GACACAGGTAGGGTTTTGTTTGAGTGTAAGCTTCACAAATCAGGCTATGTTACAGTGGCT
CACACTGGCCAACATGATTTGGTTATCCCCCCCAATGGTTACTTTAGGTTTGATTCCTGG
GTCAACCAGTTCTACACGCTTGCCCCCATGGGAAATGGAACGGGGCGTAGACGTGTAGTA
>KF060148.1_Hu__GII4Sy_NZ_2012.79235
ATGAAGATGGCGTCGAGTGACGCCAACCCATCTGATGGGTCCGCAGCCAACCTCGTACCA
GAGGTCAACAATGAGGTTATGGCTTTGGAGCCCGTTGTTGGTGCCGCTATTGCGGCACCT
GTAGCGGGCCAACAAAATGTAATTGACCCCTGGATTAGAAACAATTTTGTACAAGCCCCT
GGTGGAGAGTTTACAGTATCCCCTAGAAACGCTCCAGGTGAAATACTATGGAGCGCGCCC
TTAGGCCCTGATCTAAATCCCTACCTATCCCATTTGGCCAGAATGTACAATGGTTATGCA
GGTGGTTTTGAAGTGGAGGTAATTCTCGCGGGGAACGCGTTCACCGCCGGGAAGATCATA
TTTGCAGCAGTCCCACCAAATTTTCCAACTGAAGGCTTAAGCCCCAGCCAGGTCACTATG
TTCCCCCATATAATAGTAGATGTTAGACAACTAGAACCTGTGCTGATTCCCTTACCCGAT
GTCAGGAATAATTTCTATCATTACAATCAATCAAATGACTCCACTATTAAGTTGATAGCA
ATGTTGTATACACCACTTAGGGCTAATAATGCTGGGGACGATGTCTTCACAGTTTCTTGC
CGAGTTCTCACGAGACCATCCCCCGATTTTGATTTCATATTTTTAGTGCCACCCACAGTT
GAGTCAAGAACTAAACCATTCTCTGTCCCAGTTTTAACTGTTGAGGAGATGACCAATTCA
AGATTCCCCATTCCTTTGGAAAAGTTGTTCACGGGCCCCAGCAGTGCCTTTGTTGTTCAA
CCACAAAACGGCAGGTGCACGACTGATGGCGTGCTCCTAGGCACCACCCAACTGTCTCCT
GTCAACATCTGCACCTTCAGAGGGGATGTCACCCACATCACAGGTAGTCGTAACTACACA
ATGAATTTGGCTTCTCAAAATTGGAACAATTATGACCCAACAGAAGAAATCCCAGCCCCT
CTAGGAACTCCAGATTTTGTGGGGAAGATTCAAGGCATGCTCACCCAAACCACAAGGACA
GATGGTTCAACACGCGGCCACAAAGCTACAGTGTACACTGGGAGTGCCGACTTTGCTCCA
AAACTGGGTAGAGTTCAATTTGAAACTGACACAGACCATGATTTTGAAGCTAACCAAAAC
ACAAAGTTCACCCCAGTCGGTGTCATCCAAGATGGTAGCACCACCCACCGAAATGAACCC
CAACAGTGGGTGCTCCCAAGTTACTCAGGCAGAAATACTCATAATGTGCATCTGGCCCCC
GCTGTAGCCCCCACTTTTCCGGGTGAGCAACTTCTCTTCTTCAGATCCACCATGCCCGGA
TGCAGCGGGTACCCCAACATGGATTTGGACTGTCTGCTCCCCCAGGAATGGGTGCAGTAC
TTCTACCAAGAGGCAGCCCCAGCACAATCTGATGTGGCTCTGCTAAGATTTGTGAATCCA
GACACAGGTAGGGTTTTGTTTGAGTGTAAGCTTCACAAATCAGGCTATGTTACAGTGGCT
CACACTGGCCAACATGATTTGGTTATCCCCCCCAATGGTTACTTTAGGTTTGATTCCTGG
GTCAACCAGTTCTACACGCTTGCCCCCATGGGAAATGGAACGGGGCGTAGACGTGTAGTA
>KF060149.1_Hu__GII4Sy_NZ_2012.79235
ATGAAGATGGCGTCGAGTGACGCCAACCCATCTGATGGGTCCGCAGCCAACCTCGTACCA
GAGGTCAACAATGAGGTTATGGCTTTGGAGCCCGTTGTTGGTGCCGCTATTGCGGCACCT
GTAGCGGGCCAACAAAATGTAATTGACCCCTGGATTAGAAACAATTTTGTACAAGCCCCT
GGTGGAGAGTTTACAGTATCCCCTAGAAACGCTCCAGGTGAAATACTATGGAGCGCGCCC
TTAGGCCCTGATCTAAATCCCTACCTATCCCATTTGGCCAGAATGTACAATGGTTATGCA
GGTGGTTTTGAAGTGCAGGTAATTCTCGCGGGGAACGCGTTCACCGCCGGGAAGATCATA
TTTGCAGCAGTCCCACCAAATTTTCCAACTGAAGGCTTAAGCCCCAGCCAGGTCACTATG
TTCCCCCATATAATAGTAGATGTTAGACAACTAGAACCTGTGCTGATTCCCTTACCCGAT
GTCAGGAATAATTTCTATCATTACAATCAATCAAATGACTCCACTATTAAGTTGATAGCA
ATGTTGTATACACCACTTAGGGCTAATAATGCTGGGGACGATGTCTTCACAGTTTCTTGC
CGAGTTCTCACGAGACCATCCCCCGATTTTGATTTCATATTTTTAGTGCCACCCACAGTT
GAGTCAAGAACTAAACCATTCTCTGTCCCAGTTTTAACTGTTGAGGAGATGACCAATTCA
AGATTCCCCATTCCTTTGGAAAAGTTGTTCACGGGCCCCAGCAGTGCCTTTGTTGTTCAA
CCACAAAACGGCAGGTGCACGACTGATGGCGTGCTCCTAGGCACCACCCAACTGTCTCCT
GTCAACATCTGCACCTTCAGAGGGGATGTCACCCACATCACAGGTAGTCGTAACTACACA
ATGAATTTGGCTTCTCAAAATTGGAACAATTATGACCCAACAGAAGAAATCCCAGCCCCT
CTAGGAACTCCAGATTTTGTGGGGAAGATTCAAGGCATGCTCACCCAAACCACAAGGACA
GATGGTTCAACACGCGGCCACAAAGCTACAGTGTACACTGGGAGTGCCGACTTTGCTCCA
AAACTGGGTAGAGTTCAATTTGAAACTGACACAGACCATGATTTTGAAGCTAACCAAAAC
ACAAAGTTCACCCCAGTCGGTGTCATCCAAGATGGTAGCACCACCCACCGAAATGAACCC
CAACAGTGGGTGCTCCCAAGTTACTCAGGCAGAAATACTCATAATGTGCATCTGGCCCCC
GCTGTAGCCCCCACTTTTCCGGGTGAGCAACTTCTCTTCTTCAGATCCACCATGCCCGGA
TGCAGCGGGTACCCCAACATGGATTTGGACTGTCTGCTCCCCCAGGAATGGGTGCAGTAC
TTCTACCAAGAGGCAGCCCCAGCACAATCTGATGTGGCTCTGCTAAGATTTGTGAATCCA
GACACAGGTAGGGTTTTGTTTGAGTGTAAGCTTCACAAATCAGGCTATGTTACAGTGGCT
CACACTGGCCAACATGATTTGGTTATCCCCCCCAATGGTTACTTTAGGTTTGATTCCTGG
GTCAACCAGTTCTACACGCTTGCCCCCATGGGAAATGGAACGGGGCGTAGACGTGTAGTA
>KF060150.1_Hu__GII4Sy_NZ_2012.79235
ATGAAGATGGCGTCGAGTGACGCCAACCCATCTGATGGGTCCGCAGCCAACCTCGTACCA
GAGGTCAACAATGAGGTTATGGCTTTGGAGCCCGTTGTTGGTGCCGCTATTGCGGCACCT
GTAGCGGGCCAACAAAATGTAATTGACCCCTGGATTAGAAACAATTTTGTACAAGCCCCT
GGTGGAGAGTTTACAGTATCCCCTAGAAACGCTCCAGGTGAAATACTATGGAGCGCGCCC
TTAGGCCCTGATCTAAATCCCTACCTATCCCATTTGGCCAGAATGTACAATGGTTATGCA
GGTGGTTTTGAAGTGCAGGTAATTCTCGCGGGGAACGCGTTCACCGCCGGGAAGATCATA
TTTGCAGCAGTCCCACCAAATTTTCCAACTGAAGGCTTAAGCCCCAGCCAGGTCACTATG
TTTCCCCATATAATAGTAGATGTTAGACAACTAGAACCTGTGCTGATTCCCTTACCCGAT
GTCAGGAATAATTTCTATCATTACAATCAATCAAATGACTCCACTATTAAGTTGATAGCA
ATGTTGTATACACCACTTAGGGCTAATAATGCTGGGGACGATGTCTTCACAGTTTCTTGC
CGAGTTCTCACGAGACCATCCCCCGATTTTGATTTCATATTTTTAGTGCCACCCACAGTT
GAGTCAAGAACTAAACCATTCTCTGTCCCAGTTTTAACTGTTGAGGAGATGACCAATTCA
AGATTCCCCATTCCTTTGGAAAAGTTGTTCACGGGCCCCAGCAGTGCCTTTGTTGTTCAA
CCGCAAAACGGCAGGTGCACGACTGATGGCGTGCTCCTAGGCACCACCCAACTGTCTCCT
GTCAACATCTGCACCTTCAGAGGGGATGTCACCCACATCACAGGTAGTCGTAACTACACA
ATGAATTTGGCTTCTCAAAATTGGAACAATTATGACCCAACAGAAGAAATCCCAGCCCCT
CTAGGAACTCCAGATTTTGTGGGGAAGATTCAAGGCATGCTCACCCAAACCACAAGGACA
GATGGTTCAACACGCGGCCACAAAGCTACAGTGTACACTGGGAGTGCCGACTTTGCTCCA
AAACTGGGTAGAGTTCAATTTGAAACTGACACAGACCATGATTTTGAAGCTAACCAAAAC
ACAAAGTTCACCCCAGTCGGTGTCATCCAAGATGGTAGCACCACCCACCGAAATGAACCC
CAACAGTGGGTGCTCCCAAGTTACTCAGGCAGAAATACTCACAATGTGCATCTGGCCCCC
GCTGTAGCCCCCACTTTTCCGGGTGAGCAACTTCTCTTCTTCAGATCCACCATGCCCGGA
TGCAGCGGGTACCCCAACATGGATTTGGACTGTCTGCTCCCCCAGGAATGGGTGCAGTAC
TTCTACCAAGAGGCAGCCCCAGCACAATCTGATGTGGCTCTGCTAAGATTTGTGAATCCA
GACACAGGTAGGGTTTTGTTTGAGTGTAAGCTTCACAAATCAGGCTACGTTACAGTGGCT
CACACTGGCCAACATGATTTGGTTATCCCCCCCAATGGTTACTTTAGGTTTGATTCCTGG
GTCAACCAGTTCTACACGCTTGCCCCCATGGGAAATGGAACGGGGCGTAGACGTGTAGTA
>KF060151.1_Hu__GII4Sy_NZ_2012.79235
ATGAAGATGGCGTCGAGTGACGCCAACCCATCTGATGGGTCCGCAGCCAACCTCGTACCA
GAGGTCAACAATGAGGTTATGGCTTTGGAGCCCGTTGTTGGTGCCGCTATTGCGGCACCT
GTAGCGGGCCAACAAAATGTAATTGACCCCTGGATTAGAAACAATTTTGTACAAGCCCCT
GGTGGAGAGTTTACAGTATCCCCTAGAAACGCTCCAGGTGAAATACTATGGAGCGCGCCC
TTAGGCCCTGATCTAAATCCCTACCTATCCCATTTGGCCAGAATGTACAATGGTTATGCA
GGTGGTTTTGAAGTGCAGGTAATTCTCGCGGGGAACGCGTTCACCGCCGGGAAGATCATA
TTTGCAGCAGTCCCACCAAATTTTCCAACTGAAGGCTTAAGCCCCAGCCAGGTCACTATG
TTCCCCCATATAATAGTAGATGTTAGACAACTAGAACCTGTGCTGATTCCCTTACCCGAT
GTCAGGAATAATTTCTATCATTACAATCAATCAAATGATTCCACTATTAAGTTGATAGCA
ATGTTGTATACACCACTTAGGGCTAATAATGCTGGGGACGATGTCTTCACAGTTTCTTGC
CGAGTTCTCACGAGACCATCCCCCGATTTTGATTTCATATTTTTAGTGCCACCCACAGTT
GAGTCAAGAACTAAACCATTCTCTGTCCCAGTTTTAACTGTTGAGGAGATGACCAATTCA
AGATTCCCCATTCCTTTGGAAAAGTTGTTCACGGGCCCCAGCAGTGCCTTTGTTGTTCAA
CCACAAAACGGCAGGTGCACGACTGATGGCGTGCTCCTAGGCACCACCCAACTGTCTCCT
GTCAACATCTGCACTTTCAGAGGGGATGTCACCCACATCACAGGTAGTCGTAACTACACA
ATGAATTTGGCTTCTCAAAATTGGAACAATTATGACCCAACAGAAGAAATCCCAGCCCCT
CTAGGAACTCCAGATTTTGTGGGGAAGATTCAAGGCATGCTCACCCAAACCACAAGGACA
GATGGTTCAACACGCGGCCACAAAGCTACAGTGTACACTGGGAGTGCCGACTTTGCTCCA
AAACTGGGTAGAGTTCAATTTGAAACTGACACAGACCATGATTTTGAAGCTAACCAAAAC
ACAAAGTTCACCCCAGTCGGTGTCATCCAAGACGGTAGCACCACCCACCGAAATGAACCC
CAACAGTGGGTGCTCCCAAGTTACTCAGGCAGAAATACTCATAATGTGCATCTGGCCCCC
GCTGTAGCCCCCACTTTTCCGGGTGAGCAACTTCTCTTCTTCAGATCCACCATGCCCGGA
TGCAGCGGGTACCCCAACATGGATTTGGACTGTCTGCTCCCCCAGGAATGGGTGCAGTAC
TTCTACCAAGAGGCAGCCCCAGCACAATCTGATGTGGCTCTGCTAAGATTTGTGAATCCA
GACACAGGTAGGGTTTTGTTTGAGTGTAAGCTTCACAAATCAGGCTATGTTACAGTGGCT
CACACTGGCCAACATGATTTGGTTATCCCCCCCAATGGTTACTTTAGGTTTGATTCCTGG
GTCAACCAGTTCTACACGCTTGCCCCCATGGGAAATGGAACGGGGCGTAGACGTGTAGTA
>KF060152.1_Hu__GII4Sy_NZ_2012.79235
ATGAAGATGGCGTCGAGTGACGCCAACCCATCTGATGGGTCCGCAGCCAACCTCGTACCA
GAGGTCAACAATGAGGTTATGGCTTTGGAGCCCGTTGTTGGTGCCGCTATTGCGGCACCT
GTAGCGGGCCAACAAAATGTAATTGACCCCTGGATTAGAAACAATTTTGTACAAGCCCCT
GGTGGAGAGTTTACAGTATCCCCTAGAAACGCTCCAGGTGAAATACTATGGAGCGCGCCC
TTAGGCCCTGATCTAAATCCCTACCTATCCCATTTGGCCAGAATGTACAATGGTTATGCA
GGTGGTTTTGAAGTGGAGGTAATTCTCGCGGGGAACGCGTTCACCGCCGGGAAGATCATA
TTTGCAGCAGTCCCACCAAATTTTCCAACTGAAGGCTTAAGCCCCAGCCAGGTCACTATG
TTCCCCCATATAATAGTAGATGTTAGACAACTAGAACCTGTGCTGATTCCCTTACCCGAT
GTCAGGAATAATTTCTATCATTACAATCAATCAAATGACTCCACTATTAAGTTGATAGCA
ATGTTGTATACACCACTTAGGGCTAATAATGCTGGGGACGATGTCTTCACAGTTTCTTGC
CGAGTTCTCACGAGACCATCCCCCGATTTTGATTTCATATTTTTAGTGCCACCCACAGTT
GAGTCAAGAACTAAACCATTCTCTGTCCCAGTTTTAACTGTTGAGGAGATGACCAATTCA
AGATTCCCCATTCCTTTGGAAAAGTTGTTCACGGGCCCCAGCAGTGCCTTTGTTGTTCAA
CCACAAAACGGCAGGTGCACGACTGATGGCGTGCTCCTAGGCACCACCCAGCTGTCTCCT
GTCAACATCTGCACCTTCAGAGGGGATGTCACCCACATCACAGGTAGTCGTAACTACACA
ATGAATTTGGCTTCTCAAAATTGGAACAATTATGACCCAACAGAAGAAATCCCAGCCCCT
CTAGGAACTCCAGATTTTGTGGGGAAGATTCAAGGCATGCTCACCCAAACCACAAGGACA
GATGGTTCAACACGCGGCCACAAAGCTACAGTGTACACTGGGAGTGCCGACTTTGCTCCA
AAACTGGGTAGAGTTCAATTTGAAACTGACACAGACCATGATTTTGAAGCTAACCAAAAC
ACAAAGTTCACCCCAGTCGGTGTCATCCAAGATGGTAGCACCACCCACCGAAATGAACCC
CAACAGTGGGTGCTCCCAAGTTACTCAGGCAGAAATACTCATAATGTGCATCTGGCCCCC
GCTGTAGCCCCCACTTTTCCGGGTGAGCAACTTCTCTTCTTCAGATCCACCATGCCCGGA
TGCAGCGGGTACCCCAACATGGATTTGGACTGTCTGCTCCCCCAGGAATGGGTGCAGTAC
TTCTACCAAGAGGCAGCCCCAGCACAATCTGATGTGGCTCTGCTAAGATTTGTGAATCCA
GACACAGGTAGGGTCTTGTTTGAGTGTAAGCTTCACAAATCAGGCTATGTTACAGTGGCT
CACACTGGCCAACATGATTTGGTTATCCCCCCCAATGGTTACTTTAGGTTTGATTCCTGG
GTCAACCAGTTCTACACGCTTGCCCCCATGGGAAATGGAACGGGGCGTAGACGTGTAGTA
>KF060153.1_Hu__GII4Sy_NZ_2012.875683
ATGAAGATGGCGTCGAGTGACGCCAACCCATCTGATGGGTCCGCAGCCAACCTCGTACCA
GAGGTCAACAATGAGGTTATGGCTTTGGAGCCCGTTGTTGGTGCCGCTATTGCGGCACCT
GTAGCGGGCCAACAAAATGTAATTGACCCCTGGATTAGAAACAATTTTGTACAAGCCCCT
GGTGGAGAGTTTACAGTATCCCCTAGAAACGCTCCAGGTGAAATACTATGGAGCGCGCCC
TTAGGCCCTGATCTAAATCCCTACCTATCCCATTTGGCCAGAATGTACAATGGTTATGCA
GGTGGTTTTGAAGTGGAGGTAATTCTCGCGGGGAACGCGTTCACCGCCGGGAAGATCATA
TTTGCAGCAGTCCCACCAAATTTTCCAACTGAAGGCTTAAGCCCCAGCCAGGTCACTATG
TTCCCCCATATAATAGTAGATGTTAGACAACTAGAACCTGTGCTGATTCCCTTACCCGAT
GTCAGGAATAATTTCTATCATTACAATCAATCAAATGACTCCACTATTAAGTTGATAGCA
ATGTTGTATACACCACTTAGGGCTAATAATGCTGGGGACGATGTCTTCACAGTTTCTTGC
CGAGTTCTCACGAGACCATCCCCCGATTTTGATTTCATATTTTTAGTGCCACCCACAGTT
GAGTCAAGAACTAAACCATTCTCTGTCCCAGTTTTAACTGTTGAGGAGATGACCAATTCA
AGATTCCCCATTCCTTTGGAAAAGTTGTTCACGGGCCCCAGCAGTGCCTTTGTTGTTCAA
CCACAAAACGGCAGGTGCACGACTGATGGCGTGCTCCTAGGCACCACCCAGCTGTCTCCT
GTCAACATCTGCACCTTCAGAGGGGATGTCACCCACATCACAGGTAGTCGTAACTACACA
ATGAATTTGGCTTCTCAAAATTGGAACAATTATGACCCAACAGAAGAAATCCCAGCCCCT
CTAGGAACTCCAGATTTTGTGGGGAAGATTCAAGGCATGCTCACCCAAACCACAAGGACA
GATGGTTCAACACGCGGCCACAAAGCTACAGTGTACACTGGGAGTGCCGACTTTGCTCCA
AAACTGGGTAGAGTTCAATTTGAAACTGACACAGACCATGATTTTGAAGCTAACCAAAAC
ACAAAGTTCACCCCAGTCGGTGTCATCCAAGATGGTAGCACCACCCACCGAAATGAACCC
CAACAGTGGGTGCTCCCAAGTTACTCAGGCAGAAATACTCATAATGTGCATCTGGCCCCC
GCTGTAGCCCCCACTTTTCCGGGTGAGCAACTTCTCTTCTTCAGATCCACCATGCCCGGA
TGCAGCGGGTACCCCAACATGGATTTGGACTGTCTGCTCCCCCAGGAATGGGTGCAGTAC
TTCTACCAAGAGGCAGCCCCAGCACAATCTGATGTGGCTCTGCTAAGATTTGTGAATCCA
GACACAGGTAGGGTTTTGTTTGAGTGTAAGCTTCACAAATCAGGCTATGTTACAGTGGCT
CACACTGGCCAACATGATTTGGTTATCCCCCCCAATGGTTACTTTAGGTTTGATTCCTGG
GTCAACCAGTTCTACACGCTTGCCCCCATGGGAAATGGAACGGGGCGTAGACGTGTAGTA
>KR904222.1_Hu__GII4Sy_SA_2013.630137
ATGAAGATGGCGTCGAGTGACGCCAACCCATCTGATGGGTCCGCAGCCAACCTCGTACCA
GAGGTCAACAATGAGGTTATGGCTTTGGAGCCCGTTGTTGGTGCCGCTATTGCGGCACCT
GTAGCGGGCCAACAAAATGTAATTGACCCCTGGATTAGAAACAATTTTGTGCAAGCCCCT
GGTGGAGAGTTTACAGTATCCCCTAGAAACGCTCCAGGTGAAATACTATGGAGCGCGCCC
TTAGGCCCTGATCTAAATCCCTACCTATCCCATTTGGCCAGAATGTACAATGGTTATGCA
GGTGGTTTTGAAGTGCAGGTAATTCTCGCGGGGAACGCGTTCACCGCCGGGAAGATCATA
TTTGCAGCAGTCCCACCAAATTTTCCAACTGAAGGCTTAAGCCCCAGCCAGGTCACTATG
TTCCCCCATATAATAGTAGATGTTAGACAACTAGAACCTGTGCTGATTCCCTTACCCGAT
GTCAGGAATAATTTCTATCATTACAATCAATCAAATGACTCCACTATTAAGCTGATAGCA
ATGTTGTATACACCACTTAGGGCTAATAATGCTGGGGACGATGTCTTCACAGTTTCTTGC
CGAGTTCTCACGAGACCATCCCCCGATTTTGATTTCATATTTTTAGTGCCACCCACAGTT
GAGTCAAGAACTAAACCATTCTCTGTCCCAGTTTTAACTGTTGAGGAGATGACCAATTCA
AGATTCCCCATTCCTTTGGAAAAGTTGTTCACGGGCCCCAGCAGTGCCTTTGTTGTTCAA
CCACAAAACGGCAGGTGCACGACTGATGGCGTGCTCCTAGGTACCACCCAACTGTCTCCT
GTCAACATCTGCACTTTCAGAGGGGACGTCACCCACATCACAGGTAGTCGTAACTACACA
ATGAATTTGGCTTCTCAAAATTGGAACAATTGTGACCCAACAGAAGAAATCCCAGCCCCT
CTAGGAACTCCAGATTTTGTGGGGAAGATTCAAGGCATGCTCACCCAAACCACAAGGACA
GATGGTTCAACACGCGGCCACAAAGCTACAGTGTACACTGGGAGTGCCGACTTTGCTCCA
AAACTGGGCAGAGTTCAATTTGAAACTGACACAGACCATGATTTTGAAGCTAACCAAAAC
ACAAAGTTCACCCCAGTCGGTGTCATCCAAGATGGTAGCACCACCCACCGAAATGAACCC
CAACAGTGGGTACTCCCAAGTTACTCAGGCAGAAATACTCATAATGTGCATCTGGCCCCC
GCTGTAGCCCCCACTTTTCCGGGTGAGCAACTTCTCTTCTTCAGATCCACCATGCCCGGA
TGCAGCGGGTACCCCAACATGGATTTGGACTGTCTGCTCCCCCAGGAATGGGTGCAGTAC
TTCTACCAAGAGGCAGCCCCAGCACAATCTGATGTGGCTCTGCTAAGATTTGTGAATCCA
GACACAGGTAGGGTTTTGTTTGAGTGTAAGCTTCACAAATCAGGCTATGTTACAGTGGCT
CACACTGGCCAACATGATTTGGTCATCCCCCCCAATGGTTACTTTAGGTTTGATTCCTGG
GTCAACCAGTTCTACACGCTTGCCCCCATGGGAAATGGAACGGGGCGTAGGCGAGCATTA
>KR904223.1_Hu__GII4Sy_SA_2013.657534
ATGAAGATGGCGTC-AGTGACGCCAACCCATCTGATGGTTCCGCAGCCAACCTCGTACCA
GAGGTCAACAATGAGGTTATGGCTTTGGAGCCCGTTGTTGGTGCCGCTATTGCGGCACCT
GTAGCGGGCCAACAAAATGTAATTGACCCCTGGATTAGAAACAATTTTGTGCAAGCCCCT
GGTGGAGAGTTCACAGTATCCCCTAGAAACGCTCCAGGTGAAATACTATGGAGCGCGCCC
TTAGGCCCTGATCTAAATCCCTACCTATCCCATTTGGCCAGAATGTACAATGGTTATGCA
GGTGGTTTTGAAGTGCAGGTAATTCTCGCGGGGAACGCGTTCACCGCCGGGAAGATCATA
TTTGCAGCAGTCCCACCAAACTTTCCAACTGAAGGCTTAAGCCCCAGCCAGGTCACTATG
TTTCCCCATATAATAGTAGATGTTAGACAACTAGAACCTGTGCTGATTCCCTTACCCGAT
GTCAGGAATAATTTCTATCATTACAATCAATCAAATGATTCCACTATTAAGCTGATAGCA
ATGTTGTATACACCACTTAGGGCTAATAATGCTGGGGACGATGTCTTCACAGTTTCTTGC
CGAGTTCTCACGAGACCATCCCCCGATTTTGATTTCATATTTTTAGTGCCACCCACAGTT
GAGTCAAGAACTAAACCATTCTCTGTCCCAGTTTTAACTGTTGAGGAGATGACCAACTCA
AGATTCCCCATTCCTTTGGAAAAGTTGTTCACGGGCCCCAGCAGTGCCTTTGTTGTTCAA
CCACAAAACGGCAGGTGCACGACTGATGGCGTGCTCCTAGGTACCACCCAACTGTCTCCT
GTCAACATCTGCACTTTCAGAGGGGACGTCACCCACATCACAGGTAGTCGCAACTACACA
ATGAATTTGGCTTCTCAAAATTGGAACAATTATGACCCAACAGAAGAAATCCCAGCCCCT
CTAGGAACTCCAGATTTTGTGGGGAAGATTCAAGGCATGCTCACCCAAACCACAAGGACA
GATGGTTCAACACGCGGCCACAAAGCTACAGTGTACACTGGGAGTGCCGACTTTGCTCCA
AAACTGGGCAGAGTTCAATTTGAAACTGACACAGACCATGATTTTGAAGCTAACCAAAAC
ACAAAGTTCACCCCAGTCGGTGTCATCCAAGATGGTAGCACCACCCACCGAAATGAACCC
CAACAGTGGGTGCTCCCAAGTTACTCAGGCAGAAATACTCATAATGTGCATCTGGCCCCC
GCTGTAGCCCCCACTTTTCCGGGTGAGCAACTTCTCTTCTTCAGATCCACCATGCCCGGA
TGCAGCGGGTACCCCAACATGGATTTGGACTGTCTGCTCCCCCAGGAATGGGTGCAGTAC
TTCTACCAAGAGGCAGCCCCAGCACAATCTGATGTGGCTCTGCTAAGATTTGTGAATCCA
GACACAGGTAGGGTTTTGTTTGAGTGTAAGCTTCACAAATCAGGCTATGTTACAGTGGCT
CACACTGGCCAACATGATTTGGTCATCCCCCCCTATGGTTACTTTAGGTTTGACTCCTGG
GTCAACCAGTTCTACACGCTTGCCCCCATGGGAAATGGAACGGGGCGCAGACGTGCATTA
>KR904224.1_Hu__GII4Sy_SA_2013.673973
ATGAAGATGGCGTCGAGTGACGCCAACCCATCTGATGGGTCCGCAGCCAACCTCGTACCA
GAGGTCAACAATGAGGTTATGGCTTTGGAGCCCGTTGTTGGTGCCGCTATTGCGGCACCT
GTAGCAGGCCAACAAAATGTAATTGACCCCTGGATTAGAAACAATTTTGTACAAGCCCCT
GGTGGAGAGTTTACAGTATCCCCTAGAAACGCTCCAGGTGAAATACTATGGAGCGCGCCC
TTAGGCCCTGATCTAAATCCCTACCTATCCCATTTGGCCAGAATGTACAATGGTTATGCA
GGTGGTTTTGAAGTGCAGGTAATTCTCGCGGGGAACGCGTTCACCGCCGGGAAGATCATA
TTTGCAGCAGTCCCACCAAATTTTCCAACTGAAGGCTTAAGCCCCAGCCAGGTCACTATG
TTCCCCCATATAATAGTAGATGTTAGACAACTAGAACCTGTGCTGATTCCCTTACCCGAC
GTTAGGAATAATTTCTATCATTACAATCAATCAAATGACCCCACTATTAAGTTGATAGCA
ATGTTGTATACACCACTTAGGGCTAATAATGCTGGGGACGATGTCTTCACAGTTTCTTGC
AGAGTTCTCACGAGACCATCCCCCGATTTTGATTTCATATTTTTAGTGCCACCCACAGTT
GAGTCAAGAACTAAACCATTCTCTGTCCCAGTTTTAACTGTTGAGGAGATGACCAATTCA
AGATTCCCCATTCCTTTGGAAAAGTTGTTCACGGGCCCCAGCAGTGCCTTTGTTGTTCAA
CCACAAAACGGCAGGTGCACGACTGATGGCGTGCTCCTAGGCACCACCCAACTGTCTCCT
GTCAACATCTGCACCTTCAGAGGGGATGTCACCCACATCACAGGTAGTCGTAACTACACA
ATGAATTTGGCTTCTCAAAATTGGAACAATTATGACCCAACAGAAGAAATCCCAGCCCCT
CTAGGAACTCCAGATTTTGTGGGGAAGATTCAAGGCATGCTCACCCAAACCACAGG--CA
GATGGTTCAACACGCGGCCACAAAGCTACAGTGTACACTGGGAGTGCCGACTTTGCTCCA
AAACTGGGTAGAGTTCAATTTGAAACTGACACAGACCATGATTTTGAAGCTAACCAAAAC
ACAAAGTTCACCCCAGTCGGTGTCATCCAAGATGGTAGCACCACCCACCGAAATGAACCC
CAACAGTGGGTGCTCCCAAGTTACTCAGGCAGAAGTACTCATAATGTGCATCTGGCCCCC
GCTGTAGCCCCCACTTTTCCGGGTGAGCAACTTCTCTTCTTCAGATCCACCATGCCCGGA
TGCAGCGGGTACCCCAACATGGATTTGGACTGTCTACTCCCCCAGGAATGGGTGCAGTAC
TTCTACCAAGAGGCAGCTCCAGCACAATCTGATGTGGCTCTGCTAAGATTTGTGAATCCA
GACACAGGTAGGGTTTTGTTTGAGTGTAAGCTACACAAATCAGGCTATGTTACAGTGGCT
CACACTGGCCAACATGATTTGGTTATCCCCCCCAATGGTTATTTTAGATTTGATTCCTGG
GTCAACCAGTTCTATACGCTTGCCCCCATGGGAAATGGAACGGGGCGTAGACGAGCATTA
>KR904226.1_Hu__GII4Sy_SA_2013.731507
ATGAAGATGGCGTCGAGTGACGCCAACCCATCTGATGGGTCCGCAGCCAACCTCGTACCA
GAGGTCAACAATGAGGTTATGGCTTTGGAGCCCGTTGTTGGTGCCGCTATTGCGGCGCCT
GTAGCGGGCCAACAAAATGTAATTGACCCCTGGATTAGAAACAATTTTGTACAAGCCCCT
GGTGGAGAGTTTACAGTATCCCCTAGAAACGCTCCAGGTGAAATACTATGGAGCGCGCCC
TTAGGCCCTGATCTAAATCCCTACCTATCCCATTTGGCCAGAATGTACAATGGTTATGCA
GGTGGTTTTGAAGTGCAGGTAATTCTCGCGGGGAACGCGTTCACCGCCGGGAAGATCATA
TTTGCAGCAGTCCCACCAAATTTTCCAACTGAAGGCTTAAGCCCCAGCCAGGTCACTATG
TTCCCCCATATAATAGTAGATGTTAGACAACTAGAACCTGTGCTGATTCCCTTACCCGAC
GTTAGGAATAATTTCTATCATTATAATCAATCAAATGACCCCACTATTAAGTTGATAGCA
ATGTTGTATACACCACTTAGGGCTAATAATGCTGGGGACGATGTCTTCACAGTTTCTTGC
AGAGTTCTCACGAGACCATCCCCCGATTTTGATTTCATATTTTTAGTGCCACCCACAGTT
GAGTCAAGAACTAAACCATTCTCTGTCCCAGTTTTAACTGTTGAGGAGATGACTAATTCA
AGATTCCCCATTCCTTTGGAAAAGTTGTTCACGGGCCCCAGCAGTGCCTTTGTTGTTCAA
CCACAAAACGGCAGGTGCACGACTGATGGCGTGCTCCTAGGCACCACCCAACTGTCTCCT
GTCAACATCTGCACCTTCAGAGGGGATGTCACCCACATCACAGGTAGTCGTAACTACACA
ATGAATTTGGCTTCTCAAAATTGGAACAATTATGACCCAACAGAAGAAATCCCAGCCCCT
CTAGGAACTCCAGATTTTGTGGGGAAGATTCAAGGCATGCTCACCCAAACCACAAGGACA
GATGGTTCAACACGCGGCCACAAAGCTACAGTGTACACTGGGAGTGCCGACTTTGCTCCA
AAACTGGGTAGAGTTCAATTTGAAACTGACACAGACCATGATTTTGAAGCTAACCAAAAC
ACAAAGTTCACCCCAGTCGGTGTCATCCAAGATGGTAGCACCACCCACCGAAATGAACCC
CAACAGTGGGTGCTCCCAAGTTACTCAGGCAGAAGTGCTCATAATGTGCATCTGGCCCCC
GCTGTAGCCCCCACTTTTCCGGGTGAGCAACTTCTCTTCTTCAGATCCACCATGCCCGGA
TGCAGCGGGTACCCCAACATGGATTTGGACTGTCTACTCCCCCAGGAATGGGTACAGTAC
TTCTACCAAGAGGCAGCCCCAGCACAATCTGATGTGGCTCTGCTAAGATTTGTGAATCCA
GACACAGGTAGGGTTTTGTTTGAGTGTAAGCTACACAAATCAGGCTATGTTACAGTGGCT
CACACTGGCCAACATGATTTGGTTATCCCCCCCAATGGTTACTTTAGATTTGATTCCTGG
GTTAACCAGTTCTATACGCTTGCCCCCATGGGAAATGGAACGGGGCGCAGACGTGCATTA
>KR904227.1_Hu__GII4Sy_SA_2013.709589
ATGAAGATGGCGTC-AGTGACGCCAACCCATCTGATGGGTCCGCAGCCAACCTCGTGCCA
GAGGTCAACAATGAGGTTATGGCTTTGGAGCCCGTTGTTGGTGCCGCTATTGCGGCACCT
GTAGCGGGCCAACAAAATGTAATTGACCCCTGGATTAGAAACAATTTTGTACAAGCCCCT
GGTGGAGAGTTCACAGTATCCCCTAGAAACGCTCCAGGTGAAATACTATGGAGCGCGCCC
TTAGGCCCTGATTTAAATCCCTACCTATCCCATTTGGCCAGAATGTACAATGGTTATGCA
GGTGGTTTTGAAGTGCAGGTAATTCTCGCGGGGAACGCGTTCACCGCCGGGAAGACCATA
TTTGCAGCAGTCCCACCAAATTTTCCAACTGAAGGCTTAAGCCCCAGCCAGGTCACTATG
TTCCCCCATATAATAGTAGATGTTAGACAACTAGAACCTGTGCTGATTCCCTTACCCGAT
GTCAGAAATAATTTCTATCATTACAATCAATCAAATGATTCCACTATTAAGTTGATAGCA
ATGTTGTATACACCACTTAGGGCTAATAATGCTGGGGACGATGTCTTCACAGTTTCTTGC
CGAGTTCTCACGAGACCATCCCCCGATTTTGATTTCATATTTTTAGTGCCACCCACAGTT
GAGTCAAGAACTAAACCATTCTCTGTCCCAGTTTTAACTGTTGAGGA-ATGACCAATTCA
AGATTCCCCATTCCTTTGGAAAAGTTGTTCACGGG-CCCAGCAGTGCCTTTGTTG-TCAA
CCACAAAACGGCAGGTGCACGACTGATGGCGCGCTCCTAGGCACCACCCAACTGTCTCCT
GTCAACATCTGCACTTTCAGAGGGGATGTCACCCACATCACAGGTAGTCGTAACTACACA
ATGAATTTGGCTTCTCAAAATTGGAACAATTATGACCCAACAGAAGAAATCCCAGCCCCT
CTAGGAACTCCAGATTTTGTGGGGAAGATTCAAGGCATGCTCACCCAAACCACAAGGACA
GATGGTTCAACACGCGGCCACAAAGCTACAGTGTACACTGGGAGTGCCGACTTTGCTCCA
AAACTGGGCAGAGTTCAATTTGAAACTGACACAGACCATGATTTTGAAGCTAACCAAAAC
ACAAAGTTCACTCCAGTCGGTGTCATCCAAGATGGTAGCACCACCCACCGAAACGAACCC
CAACAGTGGGTGCTCCCAAGTTACTCAGGCAGAAATACTCATAATGTGCATCTGGCCCCC
GCTGTAGCCCCCACTTTTCCGGGTGAGCAACTTCTCTTCTTCAGATCCACCATGCCCGGA
TGCAGCGGGTACCCCAACATGGATTTGGACTGTCTGCTCCCCCAGGAATGGGTGCAGTAC
TTCTACCAAGAGGCAGCCCCAGCACAATCTGATGTGGCTCTGCTAAGATTTGTGAATCCA
GACACAGGTAGGGTTTTGTTTGAGTGTAAGCTTCACAAATCAGGCTATGTTACAGTGGCT
CACACTGGCCAACATGATTTGGTTATTCCCC-TAATGGTTACTTTAGGTTTGATTCCTGG
GTCAACCAGTTCTACTCGCTTGCCCCCATGGGAAATGGAACGGGGCGTAGACGAGTATTA
>KR131783.1_Hu__GII4Sy_India_2013.5
ATGAAGATGGCGTCGAGTGACGCCAACCCATCTGATGGGTCCGCAGCCAACCTCGTACCA
GAGGTCAACAATGAGGTTATGGCTTTGGAGCCCGTTGTTGGTGCCGCTATTGCGGCACCT
GTAGCGGGCCAACAAAATGTAATTGACCCCTGGATTAGAAACAATTTTGTACAAGCCCCT
GGTGGAGAGTTTACAGTATCCCCTAGAAACGCTCCAGGTGAAATACTATGGAGCGCGCCC
TTAGGCCCTGATCTAAATCCCTACCTATCCCATTTGGCTAGAATGTACAATGGTTATGCA
GGTGGTTTTGAAGTGCAGGTAATTCTCGCGGGGAACGCGTTCACCGCCGGGAAGATCATA
TTTGCAGCAGTCCCACCAAATTTTCCAACTGAAGGCTTAAGCCCCAGCCAGGTCACTATG
TTCCCCCATATAATAGTAGATGTTAGACAACTAGAACCTGTGCTGATTCCCTTACCCGAT
GTCAGGAATAATTTCTATCATTACAATCAATCAAATGATTCCACTATTAAGTTGATAGCA
ATGCTGTATACACCACTTAGGGCTAATAATGCTGGGGACGATGTCTTCACAGTTTCTTGC
CGAGTTCTCACGAGACCATCCCCCGATTTTGATTTCATATTTTTAGTGCCACCCACAGTT
GAGTCAAGAACTAAACCATTCTCTGTCCCAGTTTTAACTGTTGAGGAGATGACTAATTCA
AGATTCCCCATTCCTTTGGAAAAGTTGTTCACGGGCCCCAGCAGTGCCTTTGTTGTTCAA
CCACAAAACGGCAGGTGCACGACTGATGGCGTGCTCCTAGGCACCACCCAACTGTCTCCT
GTCAACATCTGCACCTTCAGAGGGGATGTCACCCACATCACAGGTAGTCGTAACTACACA
ATGAATTTGGCTTCTCAAAATTGGAACAATTATGACCCAACAGAAGAAATCCCAGCCCCT
CTAGGAACTCCAGATTTTGTGGGGAAGATTCAAGGCATGCTCACCCAAACCACAAGGACA
GATGGTTCAACACGCGGCCACAAAGCTACAGTGTACACTGGGAGCGCCGACTTTGCTCCA
AAACTGGGTAGAGTTCAATTTGAAACTGACACAGACCATGATTTTGAAGCTAACCAAAAC
ACAAAGTTCACCCCAGTCGGTGTCATCCAAGATGGTAGCACCACCCACCGAAATGAACCC
CAACAGTGGGTGCTCCCAAGTTACTCAGGCAGAAATACTCATAATGTACATCTGGCCCCC
GCTGTAGCCCCAACTTTTCCGGGTGAGCAACTTCTCTTCTTCAGATCCACCATGCCCGGT
TGCAGCGGGTACCCCAACATGGATTTGGACTGTCTGCTCCCCCAGGAATGGGTGCAGTAC
TTCTACCAAGAGGCAGCCCCAGCACAATCTGATGTGGCTCTGCTAAGATTTGTGAATCCA
GACACAGGTAGGGTTTTGTTTGAGTGTAAGCTTCACAAATCAGGCTATGTTACAGTGGCT
CACACTGGCCAACATGATTTGGTCATCCCCCCCAATGGTTACTTTAGGTTTGATTCCTGG
GTCAACCAGTTCTACACGCTTGCCCCCATGGGAAATGGAACGGGGCGTAGACGTGTAGTA
>KX354017.1_Hu__GII4Sy_USA_2012.8306010929
ATGAAGATGGCGTCGAGTGACGCCAACCCATCTGATGGGTCCGCAGCCAACCTCGTACCA
GAGGTCAACAATGAGGTTATGGCTCTGGAGCCCGTTGTTGGTGCCGCTATTGCGGCACCT
GTAGCGGGCCAGCAAAATGTAATTGACCCCTGGATTAGAAACAATTTTGTACAAGCCCCT
GGTGGAGAGTTTACAGTATCCCCTAGAAACGCTCCAGGTGAAATACTATGGAGCGCGCCC
TTAGGCCCTGATCTAAATCCCTACCTATCCCATTTGGCCAGAATGTACAATGGTTATGCA
GGTGGTTTTGAAGTGCAGGTAATTCTCGCGGGGAACGCGTTCACCGCCGGGAAGATCATA
TTTGCAGCAGTCCCACCAAATTTTCCAACTGAAGGCTTAAGCCCCAGCCAGGTCACTATG
TTCCCCCATATAATAGTAGATGTTAGACAACTAGAACCTGTGCTGATTCCCTTACCCGAT
GTCAGGAACAATTTCTATCATTATAATCAATCAAATGACTCCACTATTAAGTTGATAGCA
ATGTTGTATACACCACTTAGGGCTAATAATGCTGGGGACGATGTCTTCACAGTTTCTTGC
CGAGTTCTCACGAGACCATCCCCCGATTTTGATTTCATATTTTTAGTGCCACCCACAGTT
GAGTCAAGAACTAAACCATTCTCTGTCCCAGTTTTAACTGTTGAGGAGATGACCAATTCA
AGATTCCCAATTCCTTTGGAAAAGTTGTTCACGGGCCCCAGTAGTGCCTTTGTTGTTCAA
CCACAAAACGGCAGGTGCACGACTGATGGCGTGCTCCTAGGCACCACCCAACTGTCTCCT
GTCAACATCTGCACCTTCAGAGGGGATGTCACCCACATCACAGGTAGTCGTAACTACACA
ATGAATTTGGCTTCTCAAAATTGGAACAATTATGACCCAACAGAAGAAATCCCAGCCCCT
CTAGGAACTCCAGATTTTGTGGGGAAGATTCAAGGCATGCTCACCCAAACCACAAGGACA
GATGGTTCAACACGTGGCCACAAAGCTACAGTGTACACTGGGAGCGCCGACTTTGCTCCA
AAACTGGGTAGAGTTCAATTTGAAACTGACACAGACCATGATTTTGAAGCTAATCAAAAC
ACAAAGTTCACCCCAGTCGGTGTCATCCAAGATGGTAGCACCACCCACCGAAATGAACCC
CAACAGTGGGTGCTCCCAAGTTACTCAGGCAGAAACACTCATAATGTGCATCTGGCCCCC
GCTGTAGCCCCCACTTTTCCGGGCGAGCAACTTCTCTTCTTCAGATCCACCATGCCCGGA
TGCAGCGGGTACCCCAACATGGATTTGGACTGTCTGCTCCCCCAGGAATGGGTGCAGTAC
TTCTACCAAGAGGCAGCCCCAGCACAATCTGATGTGGCTCTGCTAAGATTTGTGAATCCA
GACACAGGTAGGGTTTTGTTTGAGTGTAAGCTCCATAAATCAGGCTATGTTACAGTGGCT
CACACTGGCCAACATGATTTGGTTATCCCCCCCAATGGTTACTTTAGGTTTGATTCCTGG
GTCAACCAGTTCTACACGCTTGCCCCCATGGGAAATGGAACGGGGCGTAGACGTGTAGTA
>KX354018.1_Hu__GII4Sy_USA_2012.83333333333
ATGAAGATGGCGTCGAGTGACGCCAACCCATCTGATGGGTCCGCAGCCAACCTCGTACCA
GAGGTCAACAATGAGGTTATGGCTCTGGAGCCCGTTGTTGGTGCCGCTATTGCGGCACCT
GTAGCGGGCCAGCAAAATGTAATTGACCCCTGGATTAGAAACAATTTTGTACAAGCCCCT
GGTGGAGAGTTTACAGTATCCCCTAGAAACGCTCCAGGTGAAATACTATGGAGCGCGCCC
TTAGGCCCTGATCTAAATCCCTACCTATCCCATTTGGCCAGAATGTACAATGGTTATGCA
GGTGGTTTTGAAGTGCAGGTAATTCTCGCGGGGAACGCGTTCACCGCCGGGAAGATCATA
TTTGCAGCAGTCCCACCAAATTTTCCAACTGAAGGCTTAAGCCCCAGCCAGGTCACTATG
TTCCCCCATATAATAGTAGATGTTAGACAACTAGAACCTGTGCTGATTCCCTTACCCGAT
GTCAGGAACAATTTCTATCATTATAATCAATCAAATGACTCCACTATTAAGTTGATAGCA
ATGTTGTATACACCACTTAGGGCTAATAATGCTGGGGACGATGTCTTCACAGTTTCTTGC
CGAGTTCTCACGAGACCATCCCCCGATTTTGATTTCATATTTTTAGTGCCACCCACAGTT
GAGTCAAGAACTAAACCATTCTCTGTCCCAGTTTTAACTGTTGAGGAGATGACCAATTCA
AGATTCCCCATTCCTTTGGAAAAGTTGTTCACGGGCCCCAGTAGTGCCTTTGTTGTTCAA
CCACAAAACGGCAGGTGCACGACTGATGGCGTGCTCCTAGGCACCACCCAACTGTCTCCT
GTCAACATCTGCACCTTCAGAGGGGATGTCACCCACATCACAGGTAGTCGTAACTACACA
ATGAATTTGGCTTCTCAAAATTGGAACAATTATGACCCAACAGAAGAAATCCCAGCCCCT
CTAGGAACTCCAGATTTTGTGGGGAAGATTCAAGGCATGCTCACCCAAACCACAAGGACA
GATGGTTCAACACGTGGCCACAAAGCTACAGTGTACACTGGGAGCGCCGACTTTGCTCCA
AAACTGGGTAGAGTTCAATTTGAAACTGACACAGACCATGATTTTGGAGCTAATCAAAAC
ACAAAGTTCACCCCAGTCGGTGTCATCCAAGATGGTAGCACCACCCACCGAAATGAACCC
CAACAGTGGGTGCTCCCAAGTTACTCAGGCAGAAACACTCATAATGTGCATCTGGCCCCC
GCTGTAGCCCCCACTTTTCCGGGCGAGCAACTTCTCTTCTTCAGATCCACCATGCCCGGA
TGCAGCGGGTACCCCAACATGGATTTGGACTGTCTGCTCCCCCAGGAATGGGTGCAGTAC
TTCTACCAAGAGGCAGCCCCAGCACAATCTGATGTGGCTCTGCTAAGATTTGTGAATCCA
GACACAGGTAGGGTTTTGTTTGAGTGTAAGCTCCATAAATCAGGCTATGTTACAGTGGCT
CACACTGGCCAACATGATTTGGTTATCCCCCCCAATGGTTACTTTAGGTTTGATTCCTGG
GTCAACCAGTTCTACACGCTTGCCCCCATGGGAAATGGAACGGGGCGTAGACGTGTAGTA
>KX354019.1_Hu__GII4Sy_USA_2012.83333333333
ATGAAGATGGCGTCGAGTGACGCCAACCCATCTGATGGGTCCGCAGCCAACCTCGTACCA
GAGGTCAACAATGAGGTTATGGCTCTGGAGCCCGTTGTTGGTGCCGCTATTGCGGCACCT
GTAGCGGGCCAGCAAAATGTAATTGACCCCTGGATTAGAAACAATTTTGTACAAGCCCCT
GGTGGAGAGTTTACAGTATCCCCTAGAAACGCTCCAGGTGAAATACTATGGAGCGCGCCC
TTAGGCCCTGATCTAAATCCCTACCTATCCCATTTGGCCAGAATGTACAATGGTTATGCA
GGTGGTTTTGAAGTGCAGGTAATTCTCGCGGGGAACGCGTTCACCGCCGGGAAGATCATA
TTTGCAGCAGTCCCACCAAATTTTCCAACTGAAGGCTTAAGCCCCAGCCAGGTCACTATG
TTCCCCCATATAATAGTAGATGTTAGACAACTAGAACCTGTGCTGATTCCCTTACCCGAT
GTCAGGAACAATTTCTATCATTATAATCAATCAAATGACTCCACTATTAAGTTGATAGCA
ATGTTGTATACACCACTTAGGGCTAATAATGCTGGGGACGATGTCTTCACAGTTTCTTGC
CGAGTTCTCACGAGACCATCCCCCGATTTTGATTTCATATTTTTAGTGCCACCCACAGTT
GAGTCAAGAACTAAACCATTCTCTGTCCCAGTTTTAACTGTTGAGGAGATGACCAATTCA
AGATTCCCCATTCCTTTGGAAAAGTTGTTCACGGGCCCCAGTAGTGCCTTTGTTGTTCAA
CCACAAAACGGCAGGTGCACGACTGATGGCGTGCTCCTAGGCACCACCCAACTGTCTCCT
GTCAACATCTGCACCTTCAGAGGGGATGTCACCCACATCACAGGTAGTCGTAACTACACA
ATGAATTTGGCTTCTCAAAATTGGAACAATTATGACCCAACAGAAGAAATCCCAGCCCCT
CTAGGAACTCCAGATTTTGTGGGGAAGATTCAAGGCATGCTCACCCAAACCACAAGGACA
GATGGTTCAACACGTGGCCACAAAGCTACAGTGTACACTGGGAGCGCCGACTTTGCTCCA
AAACTGGGTAGAGTTCAATTTGAAACTGACACAGACCATGATTTTGAAGCTAATCAAAAC
ACAAAGTTCACCCCAGTCGGTGTCATCCAAGATGGTAGCACCACCCACCGAAATGAACCC
CAACAGTGGGTGCTCCCAAGTTACTCAGGCAGAAACACTCATAATGTGCATCTGGCCCCC
GCTGTAGCCCCCACTTTTCCGGGCGAGCAACTTCTCTTCTTCAGATCCACCATGCCCGGA
TGCAGCGGGTACCCCAACATGGATTTGGACTGTCTGCTCCCCCAGGAATGGGTGCAGTAC
TTCTACCAAGAGGCAGCCCCAGCACAATCTGATGTGGCTCTGCTAAGATTTGTGAATCCA
GACACAGGTAGGGTTTTGTTTGAGTGTAAGCTCCATAAATCAGGCTATGTTACAGTGGCT
CACACTGGCCAACATGATTTGGTTATCCCCCCCAATGGTTACTTTAGGTTTGATTCCTGG
GTCAACCAGTTCTACACGCTTGCCCCCATGGGAAATGGAACGGGGCGTAGACGTGTAGTA
>KX354033.1_Hu__GII4Sy_USA_2013.02191780822
ATGAAGATGGCGTCGAGTGACGCCAACCCATCTGATGGGTCCGCAGCCAACCTCGTACCA
GAGGTCAACAATGAGGTTATGGCTTTGGAGCCCGTTGTTGGTGCCGCTATTGCGGCACCT
GTAGCGGGCCAACAAAATGTAATTGACCCCTGGATTAGAAACAATTTTGTACAAGCCCCT
GGTGGAGAGTTTACAGTATCCCCCAGAAACGCTCCAGGTGAAATACTATGGAGCGCGCCC
TTAGGCCCTGATCTAAATCCCTACCTATCCCATTTGGCCAGAATGTATAATGGTTATGCA
GGTGGTTTTGAAGTGCAGGTAATTCTCGCGGGGAACGCGTTCACCGCCGGGAAGATCATA
TTTGCAGCAGTCCCACCAAATTTTCCAACTGAAGGCTTAAGCCCCAGCCAGGTCACTATG
TTCCCCCATATAATAGTAGATGTTAGACAACTAGAACCTGTGCTGATTCCCTTACCCGAT
GTCAGGAATAATTTCTATCATTACAATCAATCAAATGACTCCACTATTAAGTTGATAGCA
ATGTTGTATACACCACTTAGGGCTAATAATGCTGGGGACGATGTCTTCACAGTTTCTTGC
CGAGTTCTCACGAGACCATCCCCCGATTTTGATTTCATATTTTTAGTGCCACCCACAGTT
GAGTCAAGAACTAAACCATTCTCTGTCCCTGTTTTAACTGTTGAGGAGATGACCAATTCA
AGATTCCCCATTCCTTTGGAAAAGTTGTTCACGGGCCCCAGCAGTGCCTTTGTTGTTCAA
CCACAAAACGGCAGGTGCACGACTGATGGCGTGCTCCTAGGCACCACCCAACTGTCTCCT
GTCAACATCTGCACCTTCAGAGGGGATGTCACCCACATCACAGGTAGTCGTAACTACACA
ATGAATTTGGCTTCTCAAAATTGGAACAATTATGACCCAACAGAAGAAATCCCAGCCCCT
CTAGGAACTCCAGATTTTGTGGGGAAGATTCAAGGCATGCTCACCCAAACCACAAGGACA
GATGGTTCAACACGCGGCCATAAAGCTACAGTGTACACTGGGAGCGCCGACTTTGCTCCA
AAACTGGGTAGAGTTCAATTTGAAACTGACACAGACCATGATTTTGAAGCTAACCAAAAC
ACAAAGTTCACCCCAGTCGGTGTCATCCAAGATGGTAGCACCACCCACCGAAATGAACCC
CAACAGTGGGTGCTCCCAAGTTACTCAGGCAGAAATACTCATAATGTACATCTGGCCCCC
GCTGTAGCCCCCACTTTTCCGGGTGAACAACTTCTCTTCTTTAGATCCACCATGCCCGGA
TGCAGCGGGTACCCCAACATGGATTTGGACTGTCTGCTCCCCCAGGAATGGGTGCAGTAC
TTCTACCAAGAGGCAGCCCCAGCACAATCTGATGTGGCTCTGCTAAGATTTGTGAATCCA
GACACAGGTAGGGTTTTGTTTGAGTGTAAGCTTCACAAATCAGGCTATGTTACAGTGGCT
CACACTGGCCAACATGATTTGGTTATCCCCCCCAATGGTTACTTTAGGTTTGATTCCTGG
GTCAACCAGTTCTACACGCTTGCCCCCATGGGAAATGGAACGGGGCGTAGACGTGTAGTA
>KX354043.1_Hu__GII4Sy_USA_2012.87158469945
ATGAAGATGGCGTCGAGTGACGCCAACCCATCTGATGGGTCCGCAGCCAACCTCGTACCA
GAGGTCAACAATGAGGTTATGGCTCTGGAGCCCGTTGTTGGTGCCGCTATTGCGGCACCT
GTAGCGGGCCAACAAAATGTAATTGACCCCTGGATTAGAAACAATTTTGTACAAGCCCCT
GGTGGAGAGTTTACAGTATCCCCTAGAAATGCTCCAGGTGAAATACTATGGAGCGCGCCC
TTAGGCCCTGATCTAAATCCCTACCTATCCCATTTGGCCAGAATGTACAATGGTTATGCA
GGTGGTTTTGAAGTGCAGGTAATTCTCGCGGGGAACGCGTTCACCGCCGGGAAGATCATA
TTTGCAGCAGTCCCACCAAATTTTCCAACTGAAGGCTTAAGCCCCAGCCAGGTCACTATG
TTCCCCCATATAATAGTAGATGTCAGACAACTAGAACCTGTGCTGATTCCCTTACCCGAT
GTCAGGAACAATTTCTATCATTATAATCAATCAAATGACTCCACTATTAAGTTGATAGCA
ATGTTGTATACACCACTTAGGGCTAATAATGCTGGGGACGATGTCTTCACAGTTTCTTGC
CGAGTTCTCACGAGACCATCCCCCGATTTTGATTTCATATTTTTAGTGCCACCCACAGTT
GAGTCAAGAACTAAACCATTCTCTGTCCCAGTTTTAACTGTTGAGGAGATGACCAATTCA
AGATTTCCCATTCCTTTGGAAAAGTTGTTCACGGGCCCCAGCAGTGCCTTTGTTGTTCAA
CCACAAAACGGCAGGTGCACGACTGATGGCGTGCTCCTAGGCACCACCCAACTGTCTCCT
GTCAACATCTGCACCTTCAGAGGGGATGTCACCCACATCACAGGTAGTCGTAACTACACA
ATGAATTTGGCTTCTCAAAATTGGAACAATTATGACCCAACAGAAGAAATCCCAGCCCCT
CTAGGAACTCCAGATTTTGTGGGGAAGATTCAAGGCATGCTCACCCAAACCACAAGGACA
GATGGTTCAACACGCGGCCACAAAGCTACAGTGTACACTGGGAGCGCCGACTTTGCTCCA
AAACTGGGTAGAGTTCAATTTGAAACTGACACAGACCATGATTTTGAAGCTAATCAAAAC
ACAAAGTTCACCCCAGTCGGTGTCATCCAAGATGGTAGCACCACCCACCGAAATGAGCCC
CAACAGTGGGTGCTCCCAAGTTACTCAGGCAGAAACACTTATAATGTGCATCTGGCCCCC
GCTGTAGCCCCCACTTTTCCGGGCGAGCAACTTCTCTTCTTCAGATCCACCATGCCCGGA
TGCAGCGGGTACCCCAACATGGATTTGGACTGTCTGCTCCCCCAGGAATGGGTGCAGCAC
TTCTACCAAGAGGCAGCCCCAGCACAGTCTGATGTGGCTCTGCTAAGATTTGTGAACCCA
GACACAGGTAGGGTTTTGTTTGAGTGTAAGCTTCACAAATCAGGCTATGTTACAGTGGCT
CACACTGGCCAACATGATTTGGTTATCCCCCCCAATGGTTATTTTAGGTTTGATTCCTGG
GTCAACCAGTTCTACACGCTTGCCCCCATGGGAAATGGAACGGGGCGTAGACGTGTAGTA
>KX354044.1_Hu__GII4Sy_USA_2012.85245901639
ATGAAGATGGCGTCGAGTGACGCCAACCCATCTGATGGGTCCGCAGCCAACCTCGTACCA
GATGTCAACAATGAGGTTATGGCTCTGGAGCCCGTTGTTGGTGCCGCTATTGCGGCACCT
GTAGCGGGCCAACAAAATGTAATTGACCCCTGGATTAGAAACAATTTTGTACAAGCCCCT
GGTGGAGAGTTTACAGTATCCCCTAGAAACGCTCCAGGTGAAATACTATGGAGCGCGCCC
TTAGGCCCTGATCTAAATCCCTACCTATCCCATTTGGCCAGAATGTACAATGGTTATGCA
GGTGGTTTTGAAGTGCAGGTAGTTCTCGCGGGGAACGCGTTCACCGCCGGGAAGATCATA
TTTGCAGCAGTCCCACCAAATTTTCCAACTGAAGGCTTAAGCCCCAGCCAGGTCACTATG
TTCCCCCATATAATAGTAGATGTTAGACAACTAGAACCTGTGCTGATTCCCTTACCCGAT
GTCAGGAACAATTTCTATCATTATAATCAATCAAATGACTCCACTATTAAGTTGATAGCA
ATGTTGTATACACCACTTAGGGCTAATAATGCTGGGGACGATGTCTTCACAGTTTCTTGC
CGAGTTCTCACGAGACCATCCCCCGATTTTGATTTCATATTTTTAGTGCCACCCACAGTT
GAGTCAAGAACTAAACCATTCTCTGTCCCAGTTTTAACTGTTGAGGAGATGACCAATTCA
AGATTCCCCATTCCTTTGGAAAAGTTGTTCACGGGCCCCAGCAGTGCCTTTGTTGTTCAA
CCACAAAACGGCAGGTGCACGACTGATGGCGTGCTCCTAGGCACCACCCAACTGTCTCCT
GTCAACATCTGCACCTTCAGAGGGGATGTCACCCACATCACAGGTAGTCGTAACTACACA
ATGAATTTGGCTTCTCAAAATTGGAACAATTATGACCCAACAGAAGAAATCCCAGCCCCT
CTAGGAACTCCAGATTTTGTGGGGAAGATTCAAGGCATGCTCACCCAAACCACAAGGACA
GATGGTTCAACACGCGGCCACAAAGCTACAGTGTACACTGGGAGCGCCGACTTTGCTCCA
AAACTGGGTAGAGTTCAATTTGAAACTGACACAGACCATGATTTTGAAGCTAATCAAAAC
ACAAAGTTCACCCCAGTCGGTGTCATCCAAGATGGTAGCACCACCCACCGAAATGAACCC
CAACAGTGGGTGCTCCCAAGTTACTCAGGCAGAAACACTCATAATGTGCATCTGGCCCCC
GCTGTAGCCCCCACTTTTCCGGGCGAGCAACTTCTCTTCTTCAGATCCACCATGCCCGGA
TGCAGCGGGTACCCCAACATGGATTTGGACTGTCTGCTCCCCCAGGAATGGGTGCAGTAC
TTCTACCAAGAGGCAGCCCCAGCACAATCTGATGTGGCTCTGCTAAGATTTGTGAATCCA
GACACAGGTAGGGTTTTGTTTGAGTGTAAGCTCCATAAATCAGGCTATGTTACAGTGGCT
CACACTGGCCAACATGATTTGGTTATCCCCCCCAATGGTTACTTTAGGTTTGATTCCTGG
GTCAACCAGTTCTACACGCTTGCCCCCATGGGAAATGGAACGGGGCGTAGACGTGTAGTA
>KX354045.1_Hu__GII4Sy_USA_2012.85245901639
ATGAAGATGGCGTCGAGTGACGCCAACCCATCTGATGGGTCCGCAGCCAACCTCGTACCA
GATGTCAACAATGAGGTTATGGCTCTGGAGCCCGTTGTTGGTGCCGCTATTGCGGCACCT
GTAGCGGGCCAACAAAATGTAATTGACCCCTGGATTAGAAACAATTTTGTACAAGCCCCT
GGTGGAGAGTTTACAGTATCCCCTAGAAACGCTCCAGGTGAAATACTATGGAGCGCGCCC
TTAGGCCCTGATCTAAATCCCTACCTATCCCATTTGGCCAGAATGTACAATGGTTATGCA
GGTGGTTTTGAAGTGCAGGTAGTTCTCGCGGGGAACGCGTTCACCGCCGGGAAGATCATA
TTTGCAGCAGTCCCACCAAATTTTCCAACTGAAGGCTTAAGCCCCAGCCAGGTCACTATG
TTCCCCCATATAATAGTAGATGTTAGACAACTAGAACCTGTGCTGATTCCCTTACCCGAT
GTCAGGAACAATTTCTATCATTATAATCAATCAAATGACTCCACTATTAAGTTGATAGCA
ATGTTGTATACACCACTTAGGGCTAATAATGCTGGGGACGATGTCTTCACAGTTTCTTGC
CGAGTTCTCACGAGACCATCCCCCGATTTTGATTTCATATTTTTAGTGCCACCCACAGTT
GAGTCAAGAACTAAACCATTCTCTGTCCCAGTTTTAACTGTTGAGGAGATGACCAATTCA
AGATTCCCCATTCCTTTGGAAAAGTTGTTCACGGGCCCCAGCAGTGCCTTTGTTGTTCAA
CCACAAAACGGCAGGTGCACGACTGATGGCGTGCTCCTAGGCACCACCCAACTGTCTCCT
GTCAACATCTGCACCTTCAGAGGGGATGTCACCCACATCACAGGTAGTCGTAACTACACA
ATGAATTTGGCTTCTCAAAATTGGAACAATTATGACCCAACAGAAGAAATCCCAGCCCCT
CTAGGAACTCCAGATTTTGTGGGGAAGATTCAAGGCATGCTCACCCAAACCACAAGGACA
GATGGTTCAACACGCGGCCACAAAGCTACAGTGTACACTGGGAGCGCCGACTTTGCTCCA
AAACTGGGTAGAGTTCAATTTGAAACTGACACAGACCATGATTTTGAAGCTAATCAAAAC
ACAAAGTTCACCCCAGTCGGTGTCATCCAAGATGGTAGCACCACCCACCGAAATGAACCC
CAACAGTGGGTGCTCCCAAGTTACTCAGGCAGAAACACTCATAATGTGCATCTGGCCCCC
GCTGTAGCCCCCACTTTTCCGGGCGAGCAACTTCTCTTCTTCAGATCCACCATGCCCGGA
TGCAGCGGGTACCCCAACATGGATTTGGACTGTCTGCTCCCCCAGGAATGGGTGCAGTAC
TTCTACCAAGAGGCAGCCCCAGCACAATCTGATGTGGCTCTGCTAAGATTTGTGAATCCA
GACACAGGTAGGGTTTTGTTTGAGTGTAAGCTCCATAAATCAGGCTATGTTACAGTGGCT
CACACTGGCCAACATGATTTGGTTATCCCCCCCAATGGTTACTTTAGGTTTGATTCCTGG
GTCAACCAGTTCTACACGCTTGCCCCCATGGGAAATGGAACGGGGCGTAGACGTGTAGTA
>KX354140.1_Hu__GII4Sy_USA_2015.98904109589
ATGAAGATGGCGTCGAGTGACGCCAGCCCATCTGATGGGTCCGCAGCCAACCTCGTACCA
GAGGTCAACAATGAGGTTATGGCTTTGGAGCCCGTTGTTGGTGCCGCTATTGCGGCACCT
GTAGCGGGCCAACAAAATGTAATTGACCCCTGGATTAGAAATAATTTTGTACAAGCCCCT
GGTGGAGAGTTTACAGTGTCCCCTAGAAACGCTCCAGGTGAAATACTATGGAGCGCGCCC
CTAGGCCCTGACCTAAACCCCTACCTATCCCATTTGGCCAGAATGTACAATGGTTATGCA
GGTGGTTTTGAAGTGCAGGTAATTCTCGCGGGGAACGCGTTCACCGCCGGGAAGATCATA
TTTGCAGCAGTCCCACCAAATTTTCCAACTGAAGGCTTAAGTCCTAGCCAGGTCACTATG
TTCCCCCATATAATAGTAGATGTTAGACAATTAGAGCCTGTGCTGATTCCCTTACCCGAT
GTCAGGAATAATTTCTATCACTATAATCAATCAAATGATTCCACTATTAAGTTGATAGCA
ATGTTGTATACACCACTTAGGGCTAATAATGCTGGGGACGATGTCTTCACAGTTTCGTGC
CGAGTTCTCACGAGACCATCCCCCGATTTTGATTTCATATTCTTAGTGCCACCCACAGTT
GAGTCAAGAACTAAACCATTCTCTGTCCCAGTCTTAACTGTTGAGGAGATGACCAATTCA
AGATTCCCCATTCCTTTGGAAAAGTTGTTCACGGGCCCCAGCAGTGCCTTTGTTGTTCAA
CCACAAAACGGCAGGTGCACAACTGATGGCGTGCTCCTAGGCACCACCCAACTGTCTCCT
GTCAACATCTGCACCTTCAGAGGGGATGTCACCCACATCACAGGTAGTCGCAACTACACA
ATGAATTTGGCTTCTCAAAATTGGAACAACTATGACCCAACAGAAGAAATCCCAGCCCCT
CTTGCAACTCCAGATTTTGTGGGGAAGATTCAAGGCATGCTCACCCAAACCACAAGGACA
GATGGTTCAACACGTGGCCACAAAGCTACAGTGTACACTGGGAGCGCCGACTTTGCTCCA
AAACTGGGTAGAGTTCAATTTGAAACTGACACAGACCATGATTTTGAAGCTAATCAAAAC
ACAAAGTTCACCCCAGTCGGTGTCATCCAAGATGGTAGCACCACCCACCGAAACGAACCC
CAACAGTGGGTGCTCCCAAGTTACTCAGGCAGAAATACTCACAATGTACATCTGGCCCCC
GCTGTAGCCCCCACCTTCCCGGGTGAGCAACTTCTCTTCTTCAGATCCACCATGCCCGGA
TGCAGCGGGTACCCCAACATGGACTTGGACTGTCTGCTCCCCCAGGAATGGGTGCAGTAC
TTCTACCAAGAGGCAGCCCCAGCACAATCTGATGTAGCTCTGCTAAGATTTGTGAATCCA
GACACAGGTAGGGTTTTGTTTGAATGCAAGCTGCACAAATCAGGCTATGTTACAGTGGCT
CACACTGGCCAACATGATTTGGTTATCCCCCCCAATGGTTACTTTAGGTTTGATTCCTGG
GTCAACCAGTTCTACACACTTGCCCCCATGGGAAATGGAACGGGGCGTAGACGTGTAGTA
>KX354141.1_Hu__GII4Sy_USA_2015.94520547945
ATGAAGATGGCGTCGAGTGACGCCAACCCATCTGATGGGTCCGCAGCCAACCTCGTACCA
GAGGTCAACAATGAGGTTATGGCTTTGGAGCCCGTTGTTGGTGCCGCTATTGCGGCACCT
GTAGCGGGCCAACAAAATGTAATTGACCCCTGGATTAGAAATAATTTTGTACAAGCCCCT
GGTGGAGAGTTTACAGTATCCCCTAGAAACGCTCCAGGTGAAATACTATGGAGCGCGCCC
CTAGGCCCTGACCTAAATCCCTACCTATCCCATTTGGCCAGAATGTACAATGGTTATGCA
GGTGGTTTTGAAGTGCAGGTAATTCTCGCGGGGAACGCGTTCACCGCCGGGAAGATCATA
TTTGCAGCAGTCCCACCAAATTTTCCAACTGAAGGCTTAAGTCCTAGCCAGGTCACTATG
TTCCCCCATATAATAGTAGATGTTAGACAATTAGAACCTGTGCTGATTCCCTTACCCGAT
GTTAGGAATAATTTCTATCATTACAATCAGTCAAATGACTCCACTATTAAGCTGATAGCA
ATGTTGTATACACCACTTAGGGCTAATAATGCTGGGGATGATGTTTTTACAGTTTCGTGC
CGAGTTCTCACGAGACCATCCCCCGATTTTGATTTCATATTTCTAGTGCCACCCACAGTT
GAGTCAAGAACTAAACCATTCTCTGTCCCAGTTTTAACTGTTGAGGAGATGACCAATTCA
AGATTCCCCATTCCTTTGGAAAAGTTGTTCACGGGCCCCAGCAGTGCCTTTGTTGTTCAA
CCACAAAACGGCAGGTGCACAACTGATGGCGTGCTCCTAGGCACCACCCAACTGTCTCCT
GTCAACATCTGCACCTTCAGAGGGGATGTCACCCACATCACAGGTAGTCGCAACTACACA
ATGAATTTGGCTTCTCAAAATTGGAACAACTATGACCCAACAGAAGAAATCCCAGCCCCT
CTAGGAACTCCAGATTTTGTGGGGAAGATTCAAGGCATGCTCACCCAAACCACAAGAACA
GATGGTTCAACACGCGGTCACAAAGCTACAGTGTACACTGGGAGCGCCGACTTTGCTCCA
AAACTGGGTAGGGTTCAATTTGAAACTGACACAGACCATGATTTTGAAGCTAATCAAAAC
ACAAAGTTCACCCCAGTCGGTGTCATCCAAGATGGTAGCACCACCCACCGAAACGAACCC
CAACAGTGGGTGCTCCCAAGTTACTCAGGCAGAAATACTCACAATGTACATCTGGCCCCC
GCTGTAGCCCCCACCTTTCCGGGTGAACAACTTCTCTTCTTCAGATCCACCATGCCCGGA
TGCAGCGGGTACCCCAACATGGATTTGGACTGTCTGCTCCCCCAGGAATGGGTGCAGTAC
TTCTACCAAGAGGCAGCCCCAGCACAATCTGATGTGGCTCTGCTAAGATTTGTGAATCCA
GACACAGGTAGGGTTTTGTTTGAGTGCAAGCTTCACAAATCAGGCTATGTTACAGTGGCT
CACACTGGCCAACATGATTTGGTTATCCCCCCCAATGGTTACTTTAGGTTTGATTCCTGG
GTCAACCAGTTCTACACGCTTGCCCCCATGGGAAATGGAACGGGGCGTAGACGTGTAGTA
>KX354142.1_Hu__GII4Sy_USA_2015.95890410959
ATGAAGATGGCGTCGAGTGACGCCAACCCATCTGATGGGTCCGCAGCCAACCTCGTACCA
GAGGTCAACAATGAGGTTATGGCTTTGGAGCCCGTTGTTGGTGCCGCTATTGCGGCACCT
GTAGCGGGCCAACAAAATGTAATTGACCCCTGGATTAGAAATAATTTTGTACAAGCCCCT
GGTGGAGAGTTTACAGTATCCCCTAGAAACGCTCCAGGTGAAATACTATGGAGCGCGCCC
CTAGGCCCTGACCTAAATCCCTACCTATCCCATTTGGCCAGAATGTACAATGGTTATGCA
GGTGGTTTTGAAGTGCAGGTAATTCTCGCGGGGAACGCGTTCACCGCCGGGAAGATCATA
TTTGCAGCAGTCCCACCAAATTTTCCAACTGAAGGCTTAAGTCCTAGCCAGGTCACTATG
TTCCCCCATATAATAGTAGATGTTAGACAATTAGAACCTGTGCTGATTCCCTTACCCGAT
GTTAGGAATAATTTCTATCATTACAATCAGTCAAATGACTCCACTATTAAGTTGATAGCA
ATGTTGTATACACCACTTAGGGCTAATAATGCTGGGGATGATGTTTTTACAGTTTCGTGC
CGAGTTCTCACGAGACCATCCCCCGATTTTGATTTCATATTTCTAGTGCCACCCACAGTT
GAGTCAAGAACTAAACCATTCTCTGTCCCAGTTTTAACTGTTGAGGAGATGACCAATTCA
AGATTCCCCATTCCTTTGGAAAAGTTGTTCACGGGCCCCAGCAGTGCCTTTGTTGTTCAA
CCACAAAACGGCAGGTGCACAACTGATGGCGTGCTCCTAGGCACCACCCAACTGTCTCCT
GTCAACATCTGCACCTTCAGAGGGGATGTCACCCACATCACAGGTAGTCGCAACTACACA
ATGAATTTGGCTTCTCAAAATTGGAACAACTATGACCCAACAGAAGAAATCCCAGCCCCT
CTAGGAACTCCAGATTTTGTGGGGAAGATTCAAGGCATGCTCACCCAAACCACAAGAACA
GATGGTTCAACACGCGGTCACAAAGCTACAGTGTACACTGGGAGCGCCGACTTTGCTCCA
AAACTGGGTAGGGTTCAATTTGAAACTGACACAGACCATGATTTTGAAGCTAATCAAAAC
ACAAAGTTCACCCCAGTCGGTGTCATCCAAGATGGTAGCACCACCCACCGAAACGAACCC
CAACAGTGGGTGCTCCCAAGTTACTCAGGCAGAAATACTCACAATGTACATCTGGCCCCC
GCTGTAGCCCCCACCTTTCCGGGTGAACAACTTCTCTTCTTCAGATCCACCATGCCCGGA
TGCAGCGGGTACCCCAACATGGATTTGGACTGTCTGCTCCCCCAGGAATGGGTGCAGTAC
TTCTACCAAGAGGCAGCCCCAGCACAATCTGATGTGGCTCTGCTAAGATTTGTGAATCCA
GACACAGGTAGGGTTTTGTTTGAGTGCAAGCTTCACAAATCAGGCTATGTTACAGTGGCT
CACACTGGCCAACATGATTTGGTTATCCCCCCCAATGGTTACTTTAGGTTTGATTCCTGG
GTCAACCAGTTCTACACGCTTGCCCCCATGGGAAATGGAACGGGGCGTAGACGTGTAGTA
>KX354143.1_Hu__GII4Sy_USA_2015.95068493151
ATGAAGATGGCGTCGAGTGACGCCAACCCATCTGATGGGTCCGCAGCCAACCTCGTACCA
GAGGTCAACAATGAGGTTATGGCTTTGGAGCCCGTTGTTGGTGCCGCTATTGCGGCACCT
GTAGCGGGCCAACAAAATGTAATTGACCCCTGGATTAGAAATAATTTTGTACAAGCCCCT
GGTGGGGAGTTTACAGTATCCCCTAGAAACGCTCCAGGTGAAATACTATGGAGCGCGCCC
CTAGGCCCTGACCTAAATCCCTACCTATCCCATTTGGCCAGAATGTACAATGGTTATGCA
GGTGGTTTTGAAGTGCAGGTAATTCTCGCGGGGAACGCGTTCACCGCCGGGAAGATCATA
TTTGCAGCAGTCCCACCAAATTTTCCAACTGAAGGCTTAAGTCCTAGCCAGGTCACTATG
TTCCCCCATATAATAGTAGATGTTAGACAATTAGAACCTGTGCTGATTCCCTTACCCGAT
GTCAGGAATAATTTCTATCATTACAATCAGTCAAATGACTCCACTATTAAGTTGATAGCA
ATGTTGTATACACCACTTAGGGCTAATAATGCTGGGGATGATGTTTTCACGGTTTCGTGC
CGAGTTCTCACGAGACCATCCCCCGATTTTGATTTTATATTTTTAGTGCCACCCACAGTT
GAGTCAAGAACTAAACCATTCTCTGTCCCAGTTTTAACTGTTGAGGAGATGACCAATTCA
AGATTCCCCATTCCTTTGGAAAAGTTGTTCACGGGCCCCAGCAGTGCCTTTGTTGTTCAA
CCACAAAACGGCAGGTGCACAACTGATGGCGTGCTTCTAGGCACCACCCAACTGTCTCCT
GTCAACATCTGCACCTTCAGAGGGGATGTCACCCACATCACAGGTAGTCGCAACTACACA
ATGAATTTGGCTTCTCAAAATTGGAACAACTATGACCCAACAGAAGAAATCCCAGCCCCT
CTAGGAACTCCAGATTTTGTGGGGAAGATCCAAGGCATGCTCACCCAAACCACAAGGACA
GATGGTTCAACACGCGGCCACAAAGCTATAGTGTACACTGGGAGCGCCGACTTTGCTCCA
AAACTGGGTAGAGTTCAATTTGAAACTGACACAGACCATGATTTTGAAGCTAACCAAAAC
ACAAAGTTCACCCCAGTCGGTGTCATCCAAGATGGTAGCACCACCCACCGAAACGAACCC
CAACAGTGGGTGCTCCCAAGTTACTCAGGCAGAAATACTCACAATGTACATCTGGCCCCT
GCTGTAGCCCCCACCTTTCCGGGTGAGCAACTTCTCTTCTTCAGATCCACCATGCCCGGA
TGCAGCGGGTACCCCAACATGGATTTGGACTGTCTGCTCCCCCAGGAATGGGTGCAGTAC
TTCTACCAAGAGGCAGCCCCAGCACAATCTGATGTGGCTCTGCTAAGATTTGTGAATCCA
GACACAGGTAGGGTTTTGTTTGAGTGCAAGCTTCACAAATCAGGCTATGTTACAGTGGCT
CACACTGGCCAACATGATTTGGTTATCCCCCCCAATGGTTACTTTAGGTTTGATTCCTGG
GTCAACCAGTTCTACACGCTTGCCCCCATGGGAAATGGAACGGGGCGTAGACGTGTAGTA
>KX354144.1_Hu__GII4Sy_USA_2015.95068493151
ATGAAGATGGCGTCGAGTGACGCCAACCCATCTGATGGGTCCGCAGCCAACCTCGTACCA
GAGGTCAACAATGAGGTTATGGCTTTGGAGCCCGTTGTTGGTGCCGCTATTGCGGCACCT
GTAGCGGGCCAACAAAATGTAATTGACCCCTGGATTAGAAATAATTTTGTACAAGCCCCT
GGTGGGGAGTTTACAGTATCCCCTAGAAACGCTCCAGGTGAAATACTATGGAGCGCGCCC
CTAGGCCCTGACCTAAATCCCTACCTATCCCATTTGGCCAGAATGTACAATGGTTATGCA
GGTGGTTTTGAAGTGCAGGTAATTCTCGCGGGGAACGCGTTCACCGCCGGGAAGATCATA
TTTGCAGCAGTCCCACCAAATTTTCCAACTGAAGGCTTAAGTCCTAGCCAGGTCACTATG
TTCCCCCATATAATAGTAGATGTTAGACAATTAGAACCTGTGCTGATTCCCTTACCCGAT
GTCAGGAATAATTTCTATCATTACAATCAGTCAAATGACTCCACTATTAAGTTGATAGCA
ATGTTGTATACACCACTTAGGGCTAATAATGCTGGGGATGATGTTTTCACGGTTTCGTGC
CGAGTTCTCACGAGACCATCCCCCGATTTTGATTTTATATTTTTAGTGCCACCCACAGTT
GAGTCAAGAACTAAACCATTCTCTGTCCCAGTTTTAACTGTTGAGGAGATGACCAATTCA
AGATTCCCCATTCCTTTGGAAAAGTTGTTCACGGGCCCCAGCAGTGCCTTTGTTGTTCAA
CCACAAAACGGCAGGTGCACAACTGATGGCGTGCTCCTAGGCACCACCCAACTGTCTCCT
GTCAACATCTGCACCTTCAGAGGGGATGTCACCCACATCACAGGTAGTCGCAACTACACA
ATGAATTTGGCTTCTCAAAATTGGAACAACTATGACCCAACAGAAGAAATCCCAGCCCCT
CTAGGAACTCCAGATTTTGTGGGGAAGATTCAAGGCATGCTCACCCAAACCACAAGAACA
GATGGTTCAACGCGCGGCCACAAAGCTACAGTGTACACTGGGAGCGCCGACTTTGCTCCA
AAACTGGGTAGAGTTCAATTTGAAACTGACACAGACCATGATTTTGAAGCTAATCAAAAC
ACAAAGTTCACCCCAGTCGGTGTCATCCAAGATGGTAGCACCACCCACCGGAACGAACCC
CAACAGTGGGTGCTCCCAAGTTACTCAGGCAGAAATACTCACAATGTACATCTGGCCCCC
GCTGTAGCCCCCACCTTTCCGGGTGAGCAACTTCTCTTCTTCAGATCCACCATGCCCGGA
TGCAGCGGGTACCCCAACATGGATTTGGACTGTCTGCTCCCCCAGGAATGGGTGCAGTAC
TTCTACCAAGAGGCAGCCCCAGCACAATCTGATGTGGCTCTGCTAAGATTTGTGAATCCA
GACACAGGTAGGGTTTTGTTTGAGTGCAAGCTTCACAAATCAGGCTATGTTACAGTGGCT
CACACTGGCCAACATGATTTGGTTATCCCCCCCAATGGTTACTTTAGGTTTGATTCCTGG
GTCAACCAGTTCTACACGCTTGCCCCCATGGGAAATGGAACGGGGCGTAGACGTGTAGTA
>KX354145.1_Hu__GII4Sy_USA_2015.92602739726
ATGAAGATGGCGTCGAGTGACGCCAACCCATCTGATGGGTCCGCAGCCAACCTCGTACCA
GAGGTCAACAATGAGGTTATGGCTTTGGAGCCCGTTGTTGGTGCCGCTATTGCGGCACCT
GTAGCGGGCCAACAAAATGTAATTGACCCCTGGATTAGAAATAATTTTGTACAAGCCCCT
GGTGGGGAGTTTACAGTATCCCCTAGAAACGCTCCAGGTGAAATACTATGGAGCGCGCCC
CTAGGCCCTGACCTAAATCCCTACCTATCCCATTTGGCCAGAATGTACAATGGTTATGCA
GGTGGTTTTGAAGTGCAGGTAATTCTCGCGGGGAACGCGTTCACCGCCGGGAAGATCATA
TTTGCAGCAGTCCCACCAAATTTTCCAACTGAAGGCTTAAGTCCTAGCCAGGTCACTATG
TTCCCCCATATAATAGTAGATGTTAGACAATTAGAACCTGTGCTGATTCCCTTACCCGAT
GTCAGGAATAATTTCTATCATTATAATCAGTCAAATGATTCCACTATTAAGTTGATAGCA
ATGTTGTATACACCACTTAGGGCTAATAATGCTGGGGATGATGTTTTCACAGTTTCGTGC
CGAGTTCTCACGAGGCCATCCCCCGATTTTGATTTCATATTTTTAGTGCCACCCACAGTT
GAGTCAAGAACTAAACCATTCTCTGTCCCAGTTTTAACTGTTGAGGAGATGACCAATTCA
AGATTCCCCATTCCTTTGGAAAAGTTGTTCACGGGCCCCAGCAGTGCCTTTGTTGTTCAA
CCACAAAACGGCAGGTGCACAACTGATGGCGTGCTCCTAGGCACCACCCAACTGTCTCCT
GTCAACATCTGCACCTTCAGAGGGGATGTCACCCACATCACAGGTAGTCGCAACTACACA
ATGAATTTGGCTTCTCAAAATTGGAACAACTATGACCCAACAGAAGAAATCCCAGCCCCT
CTAGGAACTCCAGATTTTGTGGGGAAGATTCAAGGCATGCTCACCCAAACCACAAGGACA
GATGGTTCAACACGCGGCCACAAAGCTACAGTGTACACTGGGAGCGCCGACTTTGCTCCA
AAACTGGGTAGAGTTCAATTTGAAACTGACACAGACCATGATTTTGAAGCTAATCAAAAC
ACAAAGTTCACCCCAGTCGGTGTCATCCAAGATGGTAGCACCACCCACCGAAACGAACCC
CAACAGTGGGTGCTCCCAAGTTACTCAGGCAGAAATACTCACAATGTACATCTGGCCCCC
GCTGTAGCCCCCACCTTCCCGGGTGAGCAACTTCTCTTCTTCAGATCCACCATGCCCGGA
TGCAGCGGGTACCCCAACATGGATTTGGACTGTCTGCTCCCCCAGGAATGGGTACAGTAC
TTCTACCAAGAGGCAGCCCCAGCACAATCTGATGTGGCTCTGCTAAGATTTGTGAATCCA
GACACAGGTAGGGTTTTGTTTGAGTGCAAGCTTCACAAATCAGGCTATGTTACAGTGGCT
CACACTGGCCAACATGATTTGGTTATCCCCCCCAATGGTTACTTTAGGTTTGACTCCTGG
GTCAACCAGTTCTACACGCTTGCCCCTATGGGAAATGGAACGGGGCGTAGACGTGTAGTA
>KX354146.1_Hu__GII4Sy_USA_2015.86575342466
ATGAAGATGGCGTCGAGTGACGCCAACCCATCTGATGGGTCCGCAGCCAACCTCGTACCA
GAGGTCAACAATGAGGTTATGGCTTTGGAGCCCGTTGTTGGTGCCGCTATTGCGGCACCT
GTAGCGGGCCAACAAAATGTAATTGACCCCTGGATTAGAAATAATTTTGTACAAGCCCCT
GGTGGGGAGTTTACAGTATCCCCTAGAAACGCTCCAGGTGAAATACTATGGAGCGCGCCC
CTAGGCCCTGACCTAAATCCCTACCTATCCCATTTGGCCAGAATGTACAATGGTTATGCA
GGTGGTTTTGAAGTGCAGGTAATTCTCGCGGGGAACGCGTTCACCGCCGGGAAGATCATA
TTTGCAGCAGTCCCACCAAATTTTCCAACTGAAGGCTTAAGTCCTAGCCAGGTCACTATG
TTCCCCCATATAATAGTGGATGTTAGACAATTAGAACCTGTGCTGATTCCCTTACCCGAT
GTCAGGAATAATTTCTATCATTACAATCAGTCAAATGATCCCACTATTAAGTTGATAGCA
ATGTTGTATACACCACTTAGGGCTAATAATGCTGGGGATGATGTTTTCACAGTTTCGTGC
CGAGTTCTCACGAGACCATCCCCCGATTTTGATTTCATATTTTTAGTGCCACCCACAGTT
GAGTCAAGAACTAAACCATTCTCTGTCCCAGTTTTAACTGTTGAGGAGATGACCAATTCA
AGACTCCCCATTCCTTTGGAAAAGTTGTTCACGGGCCCCAGCAGTGCCTTTGTTGTTCAA
CCACAAAACGGCAGGTGCACAACTGATGGCGTGCTCCTAGGCACCACCCAACTGTCTCCT
GTCAACATCTGCACCTTCAGAGGGGATGTCACCCACATCACAGGTAGTCGCAACTACACA
ATGAATTTGGCTTCTCAAAATTGGAACAACTATGACCCAACAGAAGAAATCCCAGCCCCT
CTAGGAACTCCAGATTTTGTGGGGAAGATTCAAGGCATGCTCACCCAAACTACAAGAACA
GATGGTTCAACACGCGGTCACAAAGCTACAGTGTACACTGGGAGCGCCGACTTTGCTCCA
AAACTGGGTAGGGTTCAATTTGAAACTGACACAGACCATGATTTTGAAGCTAATCAAAAC
ACAAAGTTCACCCCAGTCGGTGTCATCCAAGATGGTAGCACCACCCACCGAAACGAACCC
CAACAGTGGGTGCTCCCAAGTTACTCAGGCAGAAATACTCACAATGTACATCTGGCCCCC
GCTGTAGCCCCCACCTTTCCGGGTGAACAACTTCTCTTCTTCAGATCCACCATGCCCGGA
TGCAGCGGGTACCCCAACATGGATTTGGACTGTCTGCTCCCCCAGGAATGGGTGCAGTAC
TTCTACCAAGAGGCAGCCCCAGCACAATCTGATGTGGCTCTGCTAAGATTTGTGAATCCA
GACACAGGTAGGGTTTTGTTTGAGTGCAAGCTTCACAAATCAGGCTATGTTACAGTGGCT
CACACTGGCCAACATGATTTGGTTATCCCCCCCAATGGTTACTTTAGGTTTGATTCCTGG
GTCAACCAGTTCTACACGCTTGCCCCCATGGGAAATGGAACGGGGCGTAGACGTGCAGTA
>KC517370.1_Hu__GII4Sy_Taiwan_2012.363388
ATGAAGATGGCGTCGAGTGACGCCAACCCATCTGATGGGTCCGCAGCCAACCTCGTCCCA
GAGGTCAACAATGAGGTTATGGCTCTGGAGCCCGTTGTTGGTGCCGCCATTGCGGCACCT
GTAGCGGGCCAACAAAATGTGATTGACCCCTGGATTAGAAACAATTTTGTACAAGCCCCT
GGTGGAGAGTTTACAGTGTCCCCTAGAAACGCTCCAGGTGAAATACTGTGGAGCGCGCCC
TTAGGCCCTGATCTAAATCCCTACCTTTCCCATTTGGCCAGAATGTACAATGGTTATGCA
GGTGGTTTTGAAGTGCAGGTAATTCTCGCGGGGAACGCGTTCACCGCCGGGAAGGTCATA
TTTGCAGCAGTCCCATCAAATTTTCCAACTGAAGGCTTAAGCCCCAGCCAGGTCACTATG
TTCCCCCATATAATAGTAGATGTTAGACAACTAGAACCTGTGCTGATCCCCTTACCCGAT
GTCAGGAATAATTTCTATCATTACAATCAATCAAATGACTCCACTATTAAGTTGATAGCA
ATGTTGTATACACTACTTAGGGCTAATAATGCTGGGGACGATGTCTTCACAGTTTCTTGC
CGAGTTCTCACGAGACCATCCCCCGATTTTGATTTCATATTTTTAGTGCCACCCACAGTT
GAGTCAAGAACTAAACCATTTTCTGTCCCAGTTTTAACTGTTGAGGAGATGACCAATTCA
AGATTTCCCATTCCTTTGGAAAAGTTGTTCACGGGCCCCAGCAGTGCCTTTGTTGTTCAA
CCACAAAACGGCAGGTGCACGACTGATGGCGTGCTCCTAGGCACCACCCAACTGTCTCCT
GTCAACATCTGCACCTTCAGAGGGGATGTCACCCACATCACAGGTAGTCGTAACTACACA
ATGAATTTGGCTTCTCAAAATTGGAACAATTATGACCCAACAGAAGAAATCCCAGCCCCT
CTAGGGACTCCAGATTTTGTGGGGAAGATTCAAGGCATGCTCACCCAAACCACAAGGACA
GATGGCTCAACACGCGGCCACAAAGCTACAATGTACACTGGGAGCGCCGACTTTGCTCCA
AAACTGGGTAGAGTTCAATTTGAAACTGACACAGACCATGATTTTGAAGCTAACCAAAAC
ACAAAGTTCACCCCAGTCGGTGTTATCCAAGACGGTGGCACCACCCACCGAAATGAACCC
CAACAGTGGGTGCTCCCAAGCTACTCAGGCAGAAATACTCATAATGTGCATCTGGCCCCC
GCTGTAGCCCCCACTTTTCCGGGTGAGCAACTTCTCTTCTTCAGACCCACCATGCCCGGA
TGCAGCGGGTACCCCAACATGGATTTGGACCGTCTGCTCCCCCAGGAATGGGTGCAGTAC
TTCTACCAAGAGGCAGCCCCAGCACAATCTGATGTGGCTCTGCTAAGATTTGTGAATCCA
GACACAGGTAGGGTTTTGTTTGAGTGTAAGCTTCATAAATCAGGCTATGTTACAGTGGCT
CACACCGGCCAACATGATTTGGTTATCCCCCCCAATGGTTATTTTAGGTTTGATTCCTGG
GTCAACCAGTTCTACACGCTTGCCCCCATGGGAAATGGAACGGGGCGTAGACGTGTAGTA
>KP681613.1_Hu__GII4Sy_Slovenia_2014.136986
------------------------------------------------------------
------------------------------------------------------------
------------------------------------------------------------
------------------------------------------------------------
------------------------------------------------------------
------------------------------------------------------------
------------------------------------------------------------
------------------------------------------------------------
------------------------------------------------------------
------------------------------------------------------------
------------------------------------------------------------
------------------------------------------------------------
-GATTCCCCATTCCTTTGGAAAAGTTGTTCACGGGTCCCAGCAGTGCCTTTGTTGTTCAA
CCACAAAACGGCAGGTGCACGACTGATGGCGTGCTCCTAGGCACCACCCAACTGTCTCCT
GTCAACATCTGCACCCTCAGAGGGGATGTCACCCACATCACAGGTAGCCGTAACTACACA
ATGAATTTGGCTTCTCAAAATTGGAACAATTATGACCCAACAGAAGAAATCCCAGCCCCC
CTAGGAACTCCAGATTTTGTGGGGAAGATTCAAGGCATGCTCACTCAAACCACAAGGACA
GATGGTTCAACACGCGGCCACAAAGCTACAGTGTACACTGGGAGCGCCGACTTTGCTCCA
AAACTGGGTAGAGTTCAATTTGGAACTGACACAGACAATGATTTTGAAGCTAACCAAAAC
ACAAAGTTCACCCCAGTCGGTGTCATCCAAGATGGTAGCACCACCCACCGAAATGAACCC
CAACAGTGGGTGCTCCCAAGTTACTCAGGCAGAAATACTCATAATGTGCATCTGGCCCCC
GCTGTAGCCCCCACTTTTCCGGGTGAGCAACTTCTCTTCTTCAGATCCACCATGCCCGGA
TGCAGCGGGTACCCCAATATGGATTTGGACT-----------------------------
------------------------------------------------------------
------------------------------------------------------------
------------------------------------------------------------
------------------------------------------------------------
>KP681614.1_Hu__GII4Sy_Slovenia_2014.136986
------------------------------------------------------------
------------------------------------------------------------
------------------------------------------------------------
------------------------------------------------------------
------------------------------------------------------------
------------------------------------------------------------
------------------------------------------------------------
------------------------------------------------------------
------------------------------------------------------------
------------------------------------------------------------
------------------------------------------------------------
---------------------------------------------------------TCA
AGATTCCCCATTCCTTTGGAAAAGTTGTTCACGGGTCCCAGCAGTGCCTTTGTTGTTCAA
CCACAAAACGGCAGGTGCACGACTGATGGCGTGCTCCTAGGCACCACCCAACTGTCTCCT
GTCAACATCTGCACCCTCAGAGGGGATGTCACCCACATCACAGGTAGCCGTAACTACACA
ATGAATTTGGCTTCTCAAAATTGGAACAATTATGACCCAACAGAAGAAATCCCAGCCCCC
CTAGGAACTCCAGATTTTGTGGGGAAGATTCAAGGCATGCTCACTCAAACCACAAGGACA
GATGGTTCAACACGCGGCCACAAAGCTACAGTGTACACTGGGAGCGCCGACTTTGCTCCA
AAACTGGGTAGAGTTCAATTTGGAACTGACACAGACAATGATTTTGAAGCTAACCAAAAC
ACAAAGTTCACCCCAGTCGGTGTCATCCAAGATGGTAGCACCACCCACCGAAATGAACCC
CAACAGTGGGTGCTCCCAAGTTACTCAGGCAGAAATACTCATAATGTGCATCTGGCCCCC
GCTGTAGCCCCCACTTTTCCGGGTGAGCAACTTCT-------------------------
------------------------------------------------------------
------------------------------------------------------------
------------------------------------------------------------
------------------------------------------------------------
------------------------------------------------------------
>KP681615.1_Hu__GII4Sy_Slovenia_2014.254795
------------------------------------------------------------
------------------------------------------------------------
------------------------------------------------------------
------------------------------------------------------------
------------------------------------------------------------
------------------------------------------------------------
------------------------------------------------------------
------------------------------------------------------------
------------------------------------------------------------
------------------------------------------------------------
------------------------------------------------------------
-------------------------------TTTTAACTGTTGAGGAGATGACCAATTCA
AGATTCCCCATTCCTTTGGAAAAGTTGTTCACGGGTCCCAGCAGTGCCTTTGTTGTTCAA
CCACAAAACGGCAGGTGCACGACTGATGGCGTGCTCCTAGGCACCACCCAACTGTCTCCT
GTCAACATCTGCACCCTCAGAGGGGATGTCACCCACATCACAGGTAGCCGTAACTACACA
ATGAATTTGGCTTCTCAAAATTGGAACAATTATGACCCAACAGAAGAAATCCCAGCCCCT
CTAGGAACTCCAGATTTTGTGGGGAAGATTCAAGGCATGCTCACTCAAACCACAAGGACA
GATGGTTCAACACGCGGCCACAAAGCTACAGTGTACACTGGGAGCGCCGACTTTGCTCCA
AAACTGGGTAGAGTTCAATTTGAAACTGACACAGACAATGATTTTGAAGCTAACCAAAAC
ACAAAGTTCACCCCAGTCGGTGTCATCCAAGATGGTAGCACCACCCACCGAAATGAACCC
CAACAGTGGGTGCTCCCAAGTTACTCAGGCAGAA--------------------------
------------------------------------------------------------
------------------------------------------------------------
------------------------------------------------------------
------------------------------------------------------------
------------------------------------------------------------
------------------------------------------------------------
>LC153121.1_Hu_GIIP16_GII4Sy_Japan_2016.043716
ATGAAGATGGCGTCGAGTGACGCCAACCCATCTGATGGGTCCGCAGCCAACCTCGTACCA
GAGGTCAACAATGAGGTTATGGCTTTGGAGCCCGTTGTCGGTGCCGCTATTGCGGCACCT
GTAGCGGGCCAACAAAATGTAATTGACCCCTGGATTAGAAATAATTTTGTACAAGCCCCT
GGTGGGGAGTTTACAGTATCCCCTAGAAACGCTCCAGGTGAAATACTATGGAGCGCGCCC
CTAGGCCCTGACCTAAATCCCTACCTATCTCATTTGGCCAGAATGTATAATGGTTATGCA
GGTGGTTTTGAAGTGCAGGTAATTCTCGCGGGGAACGCGTTCACCGCCGGGAAGATCATA
TTTGCAGCAGTCCCACCAAATTTTCCAACTGAAGGCTTAAGTCCTAGCCAGGTCACTATG
TTCCCCCATATAATAGTAGATGTTAGACAATTAGAACCTGTGCTGATCCCCTTACCCGAT
GTCAGGAATAATTTCTATCATTACAATCAGTCAAATGATTCCACTATTAAGTTGATAGCA
ATGTTGTATACACCACTTAGGGCTAATAATGCTGGGGATGATGTTTTCACAGTTTCGTGC
CGAGTTCTCACGAGGCCATCCCCCGATTTTGATTTTATATTTTTAGTGCCACCCACAGTT
GAGTCAAGAACTAAACCATTCTCTGTCCCAGTTTTAACTGTTGAGGAGATGACCAATTCA
AGATTCCCCATTCCTTTGGAAAAGTTGTTCACGGGCCCCAGCAGTGCCTTTGTTGTTCAA
CCACAAAACGGCAGGTGCACAACTGATGGCGTGCTCCTAGGCACCACCCAACTGTCTCCT
GTCAACATCTGCACCTTCAGAGGGGATGTCATCCACATCACAGGTAGTCGCAACTACACA
ATGAATTTGGCTTCTCAAAATTGGAACAACTATGACCCAACAGAAGAAATCCCAGCCCCT
CTAGGAACTCCAGATTTTGTGGGGAAGATTCAAGGTATGCTCACCCAAACCACAAGGACA
GATGGTTCAACACGCGGCCACAAAGCTACAGTGTACACTGGGAGCGCCGACTTTGCTCCA
AAACTGGGTAGAGTCCAATTTGAAACTGACACAGACCACGATTTTGAAGCTAATCAAAAC
ACAAAGTTCACCCCAGTCGGTGTCATCCAAGATGGTAGCACCACCCACCGAAACGAACCC
CAACAGTGGGTGCTCCCAAGTTACTCAGGCAGAAATACTCACAATGTACATCTGGCCCCC
GCTGTAGCCCCCACCTTCCCGGGTGAGCAACTTCTCTTCTTCAGATCCACCATGCCCGGA
TGCAGCGGGTACCCCAACATGGATTTGGACTGTCTGCTCCCCCAGGAATGGGTGCAGTAC
TTCTACCAAGAGGCAGCCCCAGCACAATCTGATGTGGCTCTGCTAAGATTTGTGAATCCA
GACACAGGTAGGGTTTTGTTTGAGTGCAAGCTTCACAAATCAGGCTATGTTACAGTGGCT
CACACTGGCCAACATGATTTGGTTATCCCCCCCAATGGTTACTTTAGGTTTGATTCCTGG
GTCAACCAGTTCTACACGCTTGCCCCCATGGGAAATGGAACGGGGCGTAGACGTGTAGTA
>LC153122.1_Hu_GIIP16_GII4Sy_Japan_2016.20765
ATGAAGATGGCGTCGAGTGACGCCAACCCATCTGATGGGTCCGCAGCCAACCTCGTACCA
GAGGTCAACAATGAGGTTATGGCTTTGGAGCCCGTTGTTGGTGCCGCTATTGCGGCACCT
GTAGCGGGCCAACAAAATGTAATTGACCCCTGGATTAGAAATAATTTTGTACAAGCCCCT
GGTGGGGAGTTCACAGTATCCCCTAGAAACGCTCCAGGTGAAATACTATGGAGCGCGCCC
CTAGGCCCTGACCTAAATCCCTACCTATCCCATTTGGCCAGAATGTACAATGGTTATGCA
GGTGGTTTTGAAGTGCAGGTAATTCTCGCGGGGAACGCGTTCACCGCCGGGAAGATCATA
TTTGCAGCAGTCCCACCAAATTTTCCAACTGAAGGCTTAAGTCCTAGCCAGGTCACTATG
TTCCCCCATATAATAGTGGATGTTAGACAATTAGAACCTGTGCTGATTCCCTTACCCGAT
GTCAGGAATAATTTCTATCATTACAATCAGTCAAATGATTCCACTATTAAGTTGATAGCA
ATGTTGTATACACCACTTAGGGCTAATAATGCTGGGGATGATGTTTTCACAGTCTCGTGC
CGAGTTCTCACGAGACCATCCCCCGATTTTGATTTCATATTTTTAGTGCCACCCACAGTT
GAGTCAAGAACTAAACCATTCTCTGTCCCAGTTTTAACTGTTGAGGAGATGACCAATTCA
AGATTCCCCATTCCTTTGGAAAAGTTGTTCACGGGCCCCAGCAGTGCCTTTGTTGTTCAA
CCACAAAACGGCAGGTGCACAACTGATGGCGTGCTTCTAGGCACCACCCAACTGTCTCCT
GTCAACATCTGCACCTTCAGAGGGGATGTCACCCACATCACAGGTAGTCGCAACTACACA
ATGAATTTGGTTTCTCAAAATTGGAACAACTATGACCCAACAGAAGAAATCCCAGCACCT
CTAGGAACTCCAGATTTTGTGGGGAAGATCCAAGGCATGCTCACCCAAACCACAAGGACA
GATGGTTCAACACGCGGCCACAAAGCTACAGTGTACACTGGGAGCGCCGACTTTGCTCCA
AAACTGGGTAGAGTTCAATTTGAAACTGACACAGACCATGATTTTGAAGCTAATCAAAAC
ACAAAGTTCACCCCAGTCGGTGTCATCCAAGATGGTAGCACCACCCACCGAAACGAACCC
CAACAGTGGGTGCTCCCAAGTTACTCAGGCAGAAATACTCACAATGTACATCTGGCCCCC
GCTGTAGCCCCCACCTTTCCGGGTGAGCAACTTCTCTTCTTCAGATCCACCATGCCCGGA
TGCAGCGGGTACCCCAACATGGATTTGGACTGTCTGCTCCCCCAGGAATGGGTGCAGTAC
TTCTACCAAGAGGCAGCCCCAGCACAATCTGATGTGGCTCTGCTAAGATTTGTAAATCCA
GACACAGGTAGGGTTTTGTTTGAGTGCAAGCTTCACAAATCAGGCTATGTTACAGTGGCT
CACACTGGCCAACATGATTTGGTTATCCCCCCCAATGGTTACTTTAGGTTTGATTCCTGG
GTCAACCAGTTCTACACGCTTGCCCCCATGGGAAATGGAACGGGGCGTAGACGTGCAGTA
>KR904238.1_Hu_GIIPe_GII4Sy_SA_2013.326027
ATGAAGATGGCGTCGAGTGACGCCAACCCATCTGATGGGTCCGCAGCCAACCTCGTACCA
GAGGTCAACAATGAGGTTATGGCTTTGGAGCCCGTTGTTGGTGCCGCTATTGCGGCACCT
GTAGCGGGCCAACAAAATGTAATTGACCCCTGGATTAGAAACAATTTTGTACAAGCCCCT
GGTGGAGAGTTTACAGTGTCCCCTAGAAACGCTCCAGGTGAAATACTATGGAGCGCGCCC
TTAGGCCCTGATCTAAATCCCTACCTATCCCATTTGGCCAGAATGTATAATGGTTATGCA
GGTGGTTTTGAAGTGCAGGTAATTCTCGCGGGGAACGCGTTCACCGCCGGGAAGATCATA
TTTGCAGCAGTCCCACCAAATTTTCCAACTGAAGGCTTAAGCCCCAGCCAGGTCACTATG
TTCCCCCATATAATAGTAGATGTTAGACAGCTAGAACCTGTGCTGATTCCCCTACCCGAT
GTCAGGAATAATTTCTATCATTACAATCAATCAAATGATTCCACTATTAAGTTGATAGCA
ATGTTGTATACACCACTTAGGGCTAATAATGCTGGGGACGATGTCTTCACAGTCTCTTGC
CGAGTTCTCACGAGACCATCCCCCGATTTTGATTTCATATTTTTAGTGCCACCCACAGTT
GAGTCAAGAACTAAACCATTCTCTGTCCCAGTTTTAACTGTTGAGGAGATGACCAATTCA
AGATTCCCCATTCCTTTGGAAAAGTTGTTCACGGGCCCCAGCAGTGCCTTTGTTGTTCAA
CCACAAAACGGCAGGTGCACAACTGATGGCGTGCTCCTAGGCACCACCCAACTGTCTCCT
GTCAACATCTGCACCTTCAGAGGGGATGTCACCCACATCACAGGTAGTCGTAACTACACA
ATGAATTTGGCTTCTCAAAATTGGAACAATTATGACCCAACAGAAGAAATCCCAGCCCCT
CTAGGAACTCCAGATTTTGTGGGGAAGATTCAAGGCATGCTCACCCAAACCACAAGGACA
GATGGTTCAACACGCGGCCACAAAGCTACAGTGTACACTGGGAGTGCCGACTTTGCTCCA
AAACTGGGTAGAGTTCAATTTGAAACTGACACAGACCATGATTTTGAAGCTAACCAAAAC
ACAAAGTTCACCCCAGTCGGTGTCATCCAAGATGGTAGCACCACCCACCGGAATGAACCC
CAACAGTGGGTGCTCCCAAGTTACTCAGGCAGAAATACTCATAATGTGCATCTGGCCCCC
GCTGTAGCCCCCACTTTTCCGGGTGAGCAACTTCCCTTCTTCAGATCCACCATGCCCGGA
TGCAGCGGGTACCCCAACATGGATTTGGACTGTCTGCTCCCCCAGGAATGGGTGCAGTAC
TTCTACCAAGAGGCAGCCCCAGCACAATCTGATGTGGCTCTGCTAAGATTTGTGAATCCA
GACACAGGTAGGGTTTTGTTTGAGTGTAAGCTTCACAAATCAGGCTATGTTACAGTGGCT
CACACTGGCCAACATGATTTGGTTATCCCCCCCTATGGTTACTTCAGGTTTGATTCCTGG
GTCAACCAGTTCTACACGCTTGCCCCCATGGGAAATGGAACGGGGCGTAGGCGAGCTTTA
>KJ710247.1_Hu_GIIPe_GII4Sy_SA_2012.852459
ATGAAGATGGCGTCGAATGACGCCAACCCATCTGATGGGTCCGCAGCCAACCTCGTACCA
GAGGTCAACAATGAGGTTATGGCTTTGGAGCCCGTTGTTGGTGCCGCTATTGCGGCACCT
GTAGCGGGCCAACAAAATGTAATTGACCCCTGGATTAGAAACAATTTTGTACAAGCCCCT
GGTGGAGAGTTTACAGTATCCCCTAGAAACGCTCCAGGTGAAATACTATGGAGCGCGCCC
TTAGGCCCTGATCTAAATCCCTACCTATCCCATTTGGCCAGAATGTACAATGGTTATGCA
GGTGGTTTTGAAGTGCAGGTAATTCTCGCGGGGAACGCGTTCACCGCCGGGAAGATCATA
TTTGCAGCAGTCCCACCAAATTTTCCAACTGAAGGCTTAAGCCCCAGCCAGGTCACTATG
TTCCCCCATATAATAGTAGATGTTAGACAACTAGAACCTGTGCTGATTCCCTTACCCGAT
GTCAGGAATAATTTCTATCATTACAATCAATCAAATGACTCCACTATTAAGTTGATAGCA
ATGTTGTATACACCACTTAGGGCTAATAATGCTGGGGACGATGTCTTCACAGTTTCTTGC
CGAGTTCTCACGAGACCATCCCCCGATTTTGATTTCATATTTTTAGTGCCACCCACAGTT
GAGTCAAGAACTAAACCATTCTCTGTCCCAGTTTTAACTATTGAGGAGATGACCAATTCA
AGATTCCCCATTCCTTTGGAAAAGTTGTTCACGGGCCCCAGCAGTGCCTTTGTTGTTCAA
CCACAAAACGGCAGGTGCACGACTGATGGCGTGCTCCTAGGCACCACTCAACTGTCTCCT
GTCAACATCTGCACCTTCAGAGGGGATGTCACCCACATCACAGGTAGTCGTAACTACACA
ATGAATTTGGCTTCTCAAAATTGGAACAATTATGACCCAACAGAAGAAATCCCAGCCCCT
CTAGGAACTCCAGATTTTGTGGGGAAGATTCAAGGCATGCTCACCCAAACCACAAGGACA
GATGGTTCAACACGCGGCCACAAAGCTACAGTGTACACTGGGAGTGCCGACTTTGCTCCA
AAACTGGGTAGGGTTCAATTTGAAACTGACACAGACCATGATTTTGAAGCTAACCAAAAC
ACAAAGTTCACCCCAATCGGTGTCATCCAAGATGGTAGCACCACCCACCGAAATGAACCC
CAACAGTGGGTGCTCCCAAGTTACTCAGGCAGAAATACTCATAATGTGCATCTGGCCCCC
GCTGTAGCCCCCACTTTTCCGGGTGAGCAACTTCTCTTCTTCAGATCCACCATGCCCGGA
TGCAGCGGGTACCCCAACATGGATTTGGACTGTCTGCTCCCCCAGGAATGGGTGCAGTAC
TTCTACCAAGAGGCAGCCCCAGCACAATCTGATGTGGCTCTGCTAAGATTTGTGAATCCA
GACACAGGTAGGGTTTTGTTTGAGTGTAAGCTTCACAAATCAGGCTATGTTACAGTGGCT
CACACTGGCCAACATGATTTGGTTATCCCCCCCAATGGTTACTTTAGGTTTGATTCCTGG
GTCAACCAGTTCTACACGCTTGCCCCCATGGGAAATGGAACGGGGCGCAGGCGAGCATTA
>KF378731.1_Hu_GIIP4NO_GII4Sy_Italy_2013.024658
ATGAAGATGGCGTCGAGTGACGCCAACCCATCTGATGGGTCCGCAGCCAACCTCGTACCA
GAGGTCAACAATGAGGTTATGGCTCTGGAGCCCGTTGTTGGTGCCGCTATTGCGGCACCT
GTAGCGGGCCAACAAAATGTAATTGACCCCTGGATTAGAAACAATTTTGTACAAGCCCCT
GGTGGAGAGTTTACAGTGTCCCCTAGAAACGCTCCAGGTGAAATACTATGGAGCGCGCCC
TTAGGCCCTGATCTAAATCCCTACCTATCCCATTTGGCTAGAATGTACAATGGTTATGCA
GGTGGTTTTGAAGTGCAGGTAATTCTCGCGGGGAACGCGTTCGCCGCCGGGAAGATCATA
TTTGCAGCAGTCCCACCAAATTTTCCAACTGAAGGCTTAAGCCCCAGCCAGGTCACTATG
TTCCCCCATATAATAGTAGATGTTAGACAACTAGAACCTGTGCTGATTCCCTTACCCGAT
GTCAGGAATAATTTCTATCATTACAATCAATCAAATGATTCCACTATTAAGTTGATAGCA
ATGTTGTATACACCACTTAGGGCTAATAATGCTGGGGACGATGTCTTCACAGTTTCTTGC
CGAGTTCTCACGAGACCATCCCCCGATTTTGATTTCATATTTTTAGTGCCACCCACAGTT
GAGTCAAGAACTAAACCATTCTCTGTCCCAGTTTTAACTGTTGAGGAGATGACCAATTCA
AGATTCCCCATTCCTTTGGAAAAGTTGTTCACGGGTCCCAGCAGTGCCTTTGTTGTTCAA
CCACAAAACGGCAGGTGCACGACTGATGGCGTGCTCCTAGGCACCACCCAACTGTCTCCT
GTCAACATCTGCACCCTCAGAGGGGATGTCACCCACATCACAGGTAGTCGTAACTACACA
ATGAATTTGGCTTCTCAAAATTGGAACAATTATGACCCAACAGAAGAAATCCCAGCCCCT
CTAGGAACTCCAGATTTTGTGGGGAAGATTCAAGGCATGCTCACTCAAACCACAAGGACA
GATGGTTCAACACGCGGTTACAAAGCTACAGTGTACACTGGGAGCGCCGACTTTGCTCCA
AAACTGGGTAGAGTTCAATTTGAAACTGACACAGACCATGATTTTGAAGCTAACCAAAAC
ACAAAGTTCACCCCAGTCGGTGTCATCCAAGATGGTAGCACCACCCACCGAAATGAACCC
CAGCAGTGGGTGCTCCCAAGTTACTCAGGCAGAAATACTCATAATGTGCATCTGGCCCCC
GCTGTAGCCCCCACTTTTCCGGGTGAGCAACTTCTCTTCTTCAGATCCACCATGCCCGGA
TGCAGCGGGTACCCCAACATGGATTTGGACTGTCTGCTCCCCCAGGAATGGGTGCAGTAC
TTCTACCAGGAGGCAGCCCCAGCACAATCTGATGTGGCTCTGCTAAGATTTGTGAATCCA
GACACAGGTAGGGTTTTGTTTGAGTGTAAGCTTCACAAATCAGGCTATGTTACAGTGGCT
CACACTGGCCAACATGATTTGGTTATCCCCCCCAACGGTTACTTTAGGTTTGATTCCTGG
GTCAACCAGTTCTACACGCTTGCCCCCATGGGAAATGGAACGGGGCGTAGACGTGTAGTA
>KF145148.1_Hu_GIIPe_GII4Sy_Japan_2012.5
ATGAAGATGGCGTCGAGTGACGCCAACCCATCTGATGGGTCCGCAGCCAACCTCGTCCCA
GAGGTCAACAATGAGGTTATGGCTCTGGAGCCCGTTGTTGGTGCCGCCATTGCGGCACCT
GTAGCGGGCCAACAAAATGTAATTGACCCCTGGATTAGGAACAATTTTGTACAAGCCCCT
GGTGGAGAGTTTACAGTATCCCCTAGAAACGCTCCAGGTGAAATACTATGGAGCGCGCCC
TTAGGCCCTGATCTAAATCCCTACCTTTCCCATTTGGCCAGAATGTACAATGGTTATGCA
GGTGGTTTTGAAGTGCAGGTAATTCTCGCGGGGAACGCGTTCACCGCCGGGAAGGTCATA
TTTGCAGCAGTCCCACCAAATTTTCCAACTGAAGGCTTAAGCCCCAGCCAGGTCACTATG
TTCCCCCATATAATAGTAGATGTTAGACAACTAGAACCTGTGCTGATTCCCTTACCCGAT
GTCAGGAATAATTTCTATCATTACAATCAATCAAATGACTCCACTATTAAGTTGATAGCA
ATGTTGTATACACCACTTAGGGCTAATAATGCTGGGGATGATGTCTTCACAGTTTCTTGC
CGAGTTCTCACGAGACCATCCCCCGATTTTGATTTCATATTTTTAGTGCCACCCACAGTT
GAGTCAAGAACTAAACCATTCTCTGTCCCAGTTTTAACTGTTGAGGAGATGACCAATTCA
AGATTCCCCATTCCTTTGGAAAAGTTGTTCACGGGCCCCAGCAGTGCCTTTGTTGTTCAA
CCACAAAACGGCAGGTGCACGACTGATGGCGTGCTCCTAGGCACCACCCAACTGTCTCCT
GTCAACATCTGCACCTTCAGAGGGGATGTCACCCACATCACAGGTAGTCGTAACTACACG
ATGAATTTGGCTTCTCAAAATTGGAACAATTATGACCCAACAGAAGAAATCCCAGCCCCT
CTAGGGACTCCAGATTTTGTGGGGAAAATTCAAGGCATGCTCACCCAAACCACAAGGACA
GATGGCTCAACACGCGGCCACAAAGCTACAGTGTACACTGGGAGCGCCGACTTTGCTCCA
AAACTGGGTAGAGTTCAATTTGAAACTGACACAGACCATGATTTTGAAGCTAACCAAAAC
ACAAAGTTCACCCCAGTCGGTGTTATCCAAGATGGTAGCACCACCCACCGAAATGAACCC
CAACAGTGGGTGCTCCCAAGTTACTCAGGCAGAAATACTCATAATGTGCATCTGGCCCCC
GCTGTAGCCCCCACTTTTCCGGGTGAGCAACTTCTCTTCTTCAGATCCACCATGCCCGGA
TGCAGCGGGTACCCCAACATGGATTTGGACTGTCTGCTCCCCCAGGAATGGGTGCAGTAC
TTCTACCAAGAGGCAGCCCCAGCACAATCTGATGTGGCTCTGCTAAGATTTGTGAATCCA
GACACAGGTAGGGTTTTGTTTGAGTGTAAGCTTCATAAATCAGGCTATGTTACAGTGGCT
CACACTGGCCAACATGATTTGGTTATCCCCCCCAATGGTTATTTTAGGTTTGATTCCTGG
GTTAACCAGTTCTACACGCTTGCCCCCATGGGAAATGGAACGGGGCGTAGACGTGTAGTA
>AB972499.1_Hu_GIIPe_GII4Sy_Japan_2011.5
ATGAAGATGGCGTCGAGTGACGCCAACCCATCTGATGGGTCCGCAGCCAACCTCGTCCCA
GAGGTCAACAATGAGGTTATGGCTCTGGAGCCCGTTGTTGGTGCCGCCATTGCGGCACCT
GTAGCGGGCCAACAAAATGTAATTGACCCCTGGATTAGAAACAATTTTGTACAAGCCCCT
GGTGGAGAGTTTACAGTATCCCCTAGAAACGCTCCAGGTGAGATACTATGGAGCGCGCCC
TTAGGCCCTGATCTAAATCCCTACCTTTCCCATTTGGCCAGAATGTACAATGGTTATGCA
GGTGGTTTTGAAGTGCAGGTAATTCTCGCGGGGAACGCGTTCACCGCCGGGAAGGTCATA
TTTGCAGCAGTCCCACCAAATTTTCCAACTGAAGGCTTAAGCCCCAGCCAGGTCACTATG
TTCCCCCATATAATAGTAGATGTTAGACAACTAGAACCTGTGCTGATTCCCTTACCCGAT
GTCAGGAATAATTTCTATCATTACAATCAATCAAATGACTCCACTATTAAGTTGATAGCA
ATGTTGTATACACCACTTAGGGCTAATAATGCTGGGGATGATGTCTTCACAGTTTCTTGC
CGAGTTCTCACGAGACCATCCCCCGATTTTGATTTCATATTTTTAGTGCCACCCACAGTT
GAGTCAAGAACTAAACCATTCTCTGTCCCAGTTTTAACTGTTGAGGAGATGACCAATTCA
AGATTCCCCATTCCTTTGGAAAAGTTGTTCACGGGCCCCAGCAGTGCCTTTGTTGTTCAA
CCACAAAACGGCAGGTGCACGACTGATGGCGTGCTCCTAGGCACCACCCAACTGTCTCCT
GTCAACATCTGCACCTTCAGAGGGGATGTCACCCACATCACAGGTAGTCGTAACTACACG
ATGAATTTGGCTTCTCAAAATTGGAACAATTATGACCCAACAGAAGAAATCCCAGCCCCT
CTAGGGACTCCAGATTTTGTGGGGAAAATTCAAGGCATGCTCACCCAAACCACAAGGACA
GATGGCTCAACACGCGGCCACAAAGCTACAGTGTACACTGGGAGCGCCGACTTTGCTCCA
AAACTGGGTAGAGTTCAATTTGAAACTGACACAGACCATGATTTTGAAGCTAACCAAAAC
ACAAAGTTCACCCCAGTCGGTGTTATCCAAGATGGTAGCACCACCCACCGAAATGAACCC
CAACAGTGGGTGCTCCCAAGTTACTCAGGCAGAAATACTCATAATGTGCATCTGGCCCCC
GCTGTAGCCCCCACTTTTCCGGGTGAGCAACTTCTCTTCTTCAGATCCACCATGCCCGGA
TGCAGCGGGTACCCCAACATGGATTTGGACTGTCTGCTCCCCCAGGAATGGGTGCAGTAC
TTCTACCAAGAGGCAGCCCCAGCACAATCTGATGTGGCTCTGCTAAGATTTGTGAATCCA
GACACAGGTAGGGTTTTGTTTGAGTGTAAGCTTCATAAATCAGGCTATGTTACAGTGGCT
CACACTGGCCAACATGATTTGGTTATCCCCCCCAATGGTTATTTTAGGTTTGATTCCTGG
GTCAACCAGTTCTACACGCTTGCCCCCATGGGAAATGGAACGGGGCGTAGACGTGTAGTA
>JX459907.1_Hu_GIIPe_GII4Sy_Australia_2012.374317
ATGAAGATGGCGTCGAGTGACGCCAACCCATCTGATGGGTCCGCAGCCAACCTCGTCCCA
GAGGTCAATAATGAGGTTATGGCTCTGGAGCCCGTTGTTGGTGCCGCCATTGCGGCACCT
GTAGCGGGCCAACAAAATGTAATTGACCCCTGGATTAGAAACAATTTTGTACAAGCCCCT
GGTGGAGAGTTCACAGTGTCCCCTAGAAACGCTCCAGGTGAAATACTATGGAGCGCGCCC
TTAGGTCCTGATCTAAATCCCTACCTATCCCATTTGGCCAGAATGTACAATGGTTATGCA
GGTGGTTTTGAAGTGCAGGTAATTCTCGCGGGGAACGCGTTCACCGCCGGGAAGGTCATA
TTTGCAGCAGTCCCACCAAATTTTCCAACTGAAGGCTTAAGCCCCAGCCAGGTCACTATG
TTCCCCCATATAGTAGTAGATGTTAGACAACTAGAACCTGTGCTGATTCCCTTACCCGAT
GTCAGGAATAACTTCTATCATTACAATCAATCAAATGACTCCACTATTAAGTTGATAGCA
ATGTTGTATACACCACTTAGGGCTAATAATGCTGGGGACGATGTCTTCACAGTTTCTTGC
CGAGTTCTCACGAGACCATCCCCCGATTTTGATTTCATATTTTTAGTGCCACCCACAGTT
GAGTCAAGAACTAAACCATTCTCTGTCCCAGTTTTAACTGTTGAGGAGATGACCAATTCA
AGATTCCCCATTCCTCTGGAAAAGTTGTTCACGGGCCCCAGCAGTGCCTTTGTTGTTCAA
CCACAAAACGGCAGGTGCACGACTGATGGCGTGCTCCTAGGCACCACCCAACTGTCTCCT
GTCAATATCTGCACCTTCAGAGGGGATGTCACCCACATCACAGGTAGTCGTAACTACACA
ATGAATTTGGCTTCTCAAAATTGGAACAATTATGACCCAACAGACGAAATCCCAGCCCCT
CTAGGGACTCCAGATTTTGTGGGGAAGATTCAAGGCATGCTCACCCAAACCACAAGGACA
GATGGCTCGACACGCGGCCACAAAGCTACAGTGTACACTGGGAGCGCCGACTTTGCTCCA
AAACTGGGTAGAGTTCAATTTGAAACTGACACAGACCATGATTTTGAAGCTAACCAAAAC
ACAAAGTTCACCCCAGTCGGTGTTATCCAAGATGGTAGCACCACCCACCGAAATGAACCC
CAACAGTGGGTGCTCCCAAGTTACTCAGGCAGAAATACTCATAATGTGCATCTGGCCCCC
GCTGTAGCCCCCACTTTTCCGGGTGAGCAACTTCTCTTCTTCAGATCCACCATGCCCGGA
TGCAGCGGGTACCCCAACATGGATTTGGACTGTCTGCTCCCCCAGGAATGGGTGCAGTAC
TTCTACCAAGAAGCAGCCCCAGCACAATCTGATGTGGCTCTGCTAAGATTTGTGAATCCA
GACACAGGTAGGGTTTTGTTTGAGTGTAAGCTTCATAAATCAGGCTATGTTACAGTGGCT
CACACTGGCCAACATGATTTGGTTATCCCCCCCAATGGTTATTTTAGGTTTGATTCCTGG
GTCAACCAGTTCTACACGCTTGCCCCCATGGGAAATGGAACGGGGCGTAGACGTGTAGTA
>LN854566.1_Hu_GIIP4NO_GII4Sy_Netherlands_2014.5
ATGAAGATGGCGTCGAGTGACGCCAACCCATCTGATGGGTCCGCAGCCAACCTCGTACCA
GAGGTCAACAATGAGGTTATGGCTCTGGAGCCCGTTGTTGGTGCCGCTATTGCGGCACCT
GTAGCGGGCCAACAAAATGTAATTGACCCCTGGATTAGAAACAATTTTGTACAAGCCCCT
GGTGGAGAGTTTACAGTGTCCCCTAGAAACGCTCCAGGTGAAATACTATGGAGCGCGCCC
TTAGGCCCTGATCTAAATCCCTACCTATCCCACTTAGCTAGAATGTACAATGGTTATGCA
GGTGGTTTTGAAGTGCAGGTAATTCTCGCGGGGAACGCGTTCACCGCTGGGAAGATCATA
TTTGCAGCAGTCCCACCAAATTTTCCAACTGAAGGCTTAAGCCCCAGCCAGGTTACTATG
TTCCCCCATATAATAGTAGATGTTAGACAACTAGAACCTGTGCTGATTCCCTTACCCGAT
GTCAGGAATAATTTCTATCATTACAATCAATCAAATGACTCCACTATTAAGTTGATAGCA
ATGTTGTATACACCACTTAGGGCTAATAATGCTGGGGACGATGTCTTCACAGTTTCTTGC
CGAGTTCTCACGAGACCATCCCCCGATTTTGATTTTATATTTTTAGTGCCACCCACAGTT
GAGTCAAGAACTAAGCCATTCTCTGTCCCAGTTTTAACTGTTGAGGAGATGACCAATTCA
AGATTCCCCATCCCTTTGGAAAAGTTGTTCACGGGTCCCAGCAGTGCCTTTGTTGTTCAA
CCACAAAACGGCAGGTGCACGACTGATGGCGTGCTCCTAGGCACCACCCAACTGTCCCCT
GTCAACATCTGCACCTTCAGAGGGGATGTTAGCCACATCACAGGTAGTCGTAACTACACA
ATGAATTTGGCTTCTCAAAATTGGAACAATTATGACCCAACAGAAGAAATCCCAGCCCCT
CTAGGAACTCCAGATTTTGTGGGGAAGATTCAAGGCATGCTCACTCAAACCACAAGGGCA
GATGGTTCAACACGCGGCCACAAAGCTACAGTGTACACTGGGAGCGCCGACTTTGCTCCA
AAACTGGGTAGAGTTCAATTTGAAACTGACACAGACCATGATTTTGAAGCTAACCAAAAC
ACAAAGTTCACCCCGGTCGGTGTCATCCAAGATGGTAGCACCACCCACCGAAATGAACCC
CAACAGTGGGTGCTCCCAAGTTACTCAGGCAGAAATACTCACAATGTGCATCTGGCCCCC
GCTGTAGCCCCCACTTTTCCGGGTGAACAACTTCTCTTCTTCAGATCCACCATGCCCGGA
TGCAGCGGGTACCCCAACATGGATTTGGACTGTCTGCTCCCCCAGGAATGGGTGCAGTAC
TTCTACCAAGAGGCAGCCCCAGCACAATCTGATGTGGCTCTGCTAAGATTTGTGAATCCA
GACACAGGTAGGGTTTTGTTTGAGTGTAAGCTTCACAAATCAGGTTATGTTACAGTGGCT
CACACTGGTCAACATGATTTGGTTATTCCCCCCAACGGTTACTTTAGGTTTGATTCCTGG
GTCAACCAGTTCTACACGCTTGCCCCCATGGGAAATGGAACGGGGCGTAGACGTGCAGTA
>LC175468.1_Hu_GIIP16_GII4Sy_Japan_2016.5
ATGAAGATGGCGTCGAGTGACGCCAACCCATCTGATGGGTCCGCAGCCAACCTCGTACCA
GAGGTCAACAATGAGGTTATGGCTTTGGAGCCCGTTGTTGGTGCCGCTATTGCGGCACCT
GTAGCGGGCCAGCAAAATGTAATTGACCCCTGGATTAGAAATAATTTTGTGCAAGCCCCT
GGTGGGGAGTTTACAGTATCCCCTAGAAACGCTCCAGGTGAAATACTATGGAGCGCGCCC
CTAGGCCCTGACCTAAATCCCTACCTATCCCATTTGGCCAGAATGTACAATGGTTATGCA
GGTGGTTTTGAAGTGCAGGTAATTCTCGCGGGGAACGCGTTCACCGCCGGGAAGATCATA
TTTGCAGCAGTCCCACCAAACTTTCCAACTGAAGGCTTAAGTCCTAGCCAGGTCACTATG
TTCCCCCATATAATAGTGGATGTTAGACAATTAGAACCTGTGCTGATTCCCTTACCCGAT
GTCAGGAATAATTTCTATCATTACAATCAGTCAAATGATTCCACTATTAAGTTGATAGCA
ATGTTGTATACACCACTTAGGGCTAATAATGCTGGGGATGATGTTTTCACAGTTTCGTGC
CGAGTTCTCACGAGACCATCCCCCGATTTTGATTTCATATTTTTAGTGCCACCCACAGTT
GAGTCAAGAACTAAACCATTCTCTGTCCCAGTTTTAACTGTTGAGGAGATGACCAATTCA
AGATTTCCCATTCCTTTGGAAAAGTTGTTCACGGGCCCCAGCAGTGCCTTTGTTGTTCAA
CCACAAAACGGCAGGTGCACAACTGATGGCGTGCTTCTAGGCACCACCCAACTGTCTCCT
GTCAACATCTGCACCTTCAGAGGGGATGTCACCCACATCACAGGTAGTCGCAACTACACA
ATGAATTTGGCTTCTCAAAATTGGAACAACTATGACCCAACAGAAGAAATCCCAGCACCT
CTAGGAACTCCAGATTTTGTGGGGAAGATCCAAGGCATGCTCACCCAAACCACAAGGACA
GATGGTTCAACACGCGGCCACAAAGCTACAGTGTACACTGGGAGCGCCGACTTTGCTCCA
AAACTGGGTAGAGTTCAATTTGAAACCGACACAGACCATGATTTTGAAGCTAATCAAAAC
ACAAAGTTCACCCCAGTCGGTGTCATCCAAGATGGTAGCACCACCCACCGAAACGAACCC
CAACAGTGGGTGCTCCCAAGTTACTCAGGCAGAAATACTCACAATGTACATCTAGCCCCC
GCTGTAGCCCCCACCTTTCCGGGTGAGCAACTGCTCTTCTTCAGATCCACCATGCCCGGA
TGCAGCGGGTACCCCAACATGGATTTGGACTGTCTGCTCCCCCAGGAATGGGTGCAGTAC
TTCTACCAAGAGGCAGCCCCAGCACAATCTGATGTGGCTCTGCTAAGATTTGTGAATCCA
GACACAGGTAGGGTTTTGTTTGAGTGCAAGCTTCACAAATCAGGCTATGTTACAGTGGCT
CACACTGGCCAACATGATTTGGTTATCCCCCCCAATGGTTACTTTAGGTTTGATTCCTGG
GTCAACCAGTTCTACACGCTTGCCCCCATGGGAAATGGAACGGGGCGTAGACGTGCAGTA
>KX907727.1_Hu_GIIP16_GII4Sy_USA_2015.86575342466
ATGAAGATGGCGTCGAGTGACGCCAACCCATCTGATGGGTCCGCAGCCAACCTCGTACCA
GAGGTCAACAATGAGGTTATGGCTTTGGAGCCCGTTGTTGGTGCCGCTATTGCGGCACCT
GTAGCGGGCCAACAAAATGTAATTGACCCCTGGATTAGAAATAATTTTGTACAAGCCCCT
GGTGGGGAGTTTACAGTATCCCCTAGAAACGCTCCAGGTGAAATACTATGGAGCGCGCCC
CTAGGCCCTGACCTAAATCCCTACCTATCCCATTTGGCCAGAATGTACAATGGTTATGCA
GGTGGTTTTGAAGTGCAGGTAATTCTCGCGGGGAACGCGTTCACCGCCGGGAAGATCATA
TTTGCAGCAGTCCCACCAAATTTTCCAACTGAAGGCTTAAGTCCTAGCCAGGTCACTATG
TTCCCCCATATAATAGTGGATGTTAGACAATTAGAACCTGTGCTGATTCCCTTACCCGAT
GTCAGGAATAATTTCTATCATTACAATCAGTCAAATGATCCCACTATTAAGTTGATAGCA
ATGTTGTATACACCACTTAGGGCTAATAATGCTGGGGATGATGTTTTCACAGTTTCGTGC
CGAGTTCTCACGAGACCATCCCCCGATTTTGATTTCATATTTTTAGTGCCACCCACAGTT
GAGTCAAGAACTAAACCATTCTCTGTCCCAGTTTTAACTGTTGAGGAGATGACCAATTCA
AGATTCCCCATTCCTTTGGAAAAGTTGTTCACGGGCCCCAGCAGTGCCTTTGTTGTTCAA
CCACAAAACGGCAGGTGCACAACTGATGGCGTGCTTCTAGGCACCACCCAACTGTCTCCT
GTCAACATCTGCACCTTCAGAGGGGATGTCACCCACATCACAGGTAGTCGCAACTACACA
ATGAATTTGGCTTCTCAAAATTGGAACAACTATGACCCAACAGAAGAAATCCCAGCCCCT
CTAGGAACTCCAGATTTTGTGGGGAAGATCCAAGGCATGCTCACCCAAACCACAAGGACA
GATGGTTCAACACGCGGCCACAAAGCTATAGTGTACACTGGGAGCGCCGACTTTGCTCCA
AAACTGGGTAGAGTTCAATTTGAAACTGACACAGACCATGATTTTGAAGCTAACCAAAAC
ACAAAGTTCACCCCAGTCGGTGTCATCCAAGATGGTAGCACCACCCACCGAAACGAACCC
CAACAGTGGGTGCTCCCAAGTTACTCAGGCAGAAATACTCACAATGTACATCTGGCCCCT
GCTGTAGCCCCCACCTTTCCGGGTGAGCAACTTCTCTTCTTCAGATCCACCATGCCCGGA
TGCAGCGGGTACCCCAACATGGATTTGGACTGTCTGCTCCCCCAGGAATGGGTGCAGTAC
TTCTACCAAGAGGCAGCCCCAGCACAATCTGATGTGGCTCTGCTAAGATTTGTGAATCCA
GACACAGGTAGGGTTTTGTTTGAGTGCAAGCTTCACAAATCAGGCTATGTTACAGTGGCT
CACACTGGCCAACATGATTTGGTTATCCCCCCCAATGGTTACTTTAGGTTTGATTCCTGG
GTCAACCAGTTCTACACGCTTGCCCCCATGGGAAATGGAACGGGGCGTAGACGTGCAGTA
>NOR-2565_3_Hu_GIIP16_GII4Sy_UK_2016.065574
ATGAAGATGGCGTCGAGTGACGCCAACCCATCTGATGGGTCCGCAGCCAACCTCGTACCA
GAGGTCAACAATGAGGTTATGGCTTTGGAGCCCGTTGTTGGTGCCGCTATTGCGGCACCT
GTAGCGGGCCAACAAAATGTAATTGACCCCTGGATTAGAAATAATTTTGTACAAGCCCCT
GGTGGGGAGTTTACAGTATCCCCTAGAAACGCTCCAGGTGAAATACTATGGAGCGCGCCC
CTAGGCCCTGACCTAAATCCCTACCTATCCCATTTGGCCAGAATGTACAATGGTTATGCA
GGTGGTTTTGAAGTGCAGGTAATTCTCGCGGGGAACGCGTTCACCGCCGGGAAGATCATA
TTTGCAGCAGTCCCACCAAATTTTCCAACTGAAGGCTTAAGTCCTAGCCAAGTCACTATG
TTCCCCCATATAATAGTAGATGTTAGACAATTAGAACCTGTGCTGATTCCCTTACCCGAT
GTTAGGAATAATTTCTATCATTATAATCAGTCAAATGACTCCACTATTAAGTTGATAGCA
ATGTTGTATACACCACTTAGGGCTAATAATGCTGGGGATGATGTTTTCACAGTTTCGTGC
CGAGTTCTCACGAGACCATCCCCCGATTTTGATTTCATATTTTTAGTGCCACCCACAGTT
GAGTCAAGAACTAAACCATTCTCTGTCCCAGTTTTAACTGTTGAGGAGATGACCAATTCA
AGATTCCCCATTCCTTTGGAAAAGTTGTTCACGGGCCCCAGCAGTGCCTTTGTTGTTCAA
CCACAAAACGGCAGGTGCACAACTGATGGCGTGCTCCTAGGCACCACCCAACTGTCTCCT
GTCAACATCTGCACCTTCAGAGGGGATGTCACCCACATCACAGGTAGTCGCAACTACACA
ATGAATTTGGCTTCTCAAAATTGGAACAATTATGACCCAACAGAAGAAATCCCAGCCCCT
CTAGGAACTCCAGATTTTGTGGGGAAGATTCAAGGCATGCTCACCCAAACCACAAGGACA
GATGGTTCAACACGCGGCCACAAAGCTACAGTGTACACTGGGAGCGCCGACTTTGCTCCA
AAACTGGGTAGAGTCCAATTTGAAACTGACACAGACCATGATTTTGAAGCTAATCAAAAC
ACAAAGTTCACCCCAGTCGGTGTCATCCAAGATGGTAGCACCACCCACCGAAACGAACCC
CAACAGTGGGTGCTCCCAAGTTACTCAGGCAGAAATACTCACAATGTACATCTGGCCCCC
GCTGTAGCCCCCACCTTTCCGGGTGAGCAACTTCTCTTCTTCAGATCCACCATGCCCGGA
TGCAGCGGGTACCCCAACATGGATTTGGACTGTCTGCTCCCCCAGGAATGGGTGCAGTAC
TTCTACCAAGAGGCAGCCCCAGCACAATCTGATGTGGCTCTGCTAAGATTTGTGAATCCA
GACACAGGTAGGGTTTTGTTTGAGTGCAAGCTTCACAAATCAGGCTATGTTACAGTGGCT
CACACTGGCCAACATGATTTGGTTATCCCTCCCAATGGTTACTTTAGGTTTGATTCCTGG
GTCAACCAGTTCTACACGCTTGCCCCCATGGGAAATGGAACGGGGCGTAGACGTGTAGTA
>NOR-2559_Hu_GIIP16_GII4Sy_UK_2016.016393
ATGAAGATGGCGTCGAGTGACGCCAACCCATCTGATGGGTCCGCAGCCAACCTCGTACCA
GAGGTCAACAATGAGGTTATGGCTTTGGAGCCCGTTGTTGGTGCCGCTATTGCGGCACCT
GTAGCGGGCCAACAAAATGTAATTGACCCCTGGATTAGAAATAATTTTGTACAAGCCCCT
GGTGGGGAGTTTACAGTATCCCCTAGAAACGCTCCAGGTGAAATACTATGGAGCGCGCCC
CTAGGCCCTGACCTAAATCCCTACCTATCCCATTTGGCCAGAATGTACAATGGTTATGCA
GGTGGTTTTGAAGTGCAGGTAATTCTCGCGGGGAACGCGTTCACCGCCGGGAAGATCATA
TTTGCAGCAGTCCCACCAAATTTTCCAACTGAAGGCTTAAGTCCTAGCCAGGTCACTATG
TTCCCCCATGTAATAGTGGATGTTAGACAATTAGAACCTGTGCTGATTCCCTTACCCGAT
GTCAGGAATAATTTCTATCATTACAATCAGTCAAATGATCCCACTATTAAGTTGATAGCA
ATGTTGTATACACCACTTAGGGCTAATAATGCTGGGGATGATGTTTTCACAGTTTCGTGC
CGAGTTCTCACGAGACCATCCCCCGATTTTGATTTCATATTTTTAGTGCCACCCACAGTT
GAGTCAAGAACTAAACCATTCTCTGTCCCAGTTTTGACTGTTGAGGAGATGACCAATTCA
AGATTCCCCATTCCTTTGGAAAAGTTGTTCACGGGCCCCAGCAGTGCCTTTGTTGTTCAA
CCACAAAACGGCAGGTGCACAACTGATGGCGTGCTTCTAGGCACCACCCAACTGTCTCCT
GTCAACATCTGCACCTTCAGAGGGGATGTCACCCACATCACAGGTAGTCGCAACTACACA
ATGAATTTGGCTTCTCAAAATTGGAACAACTATGACCCAACAGAAGAAATCCCAGCCCCT
CTAGGAACTCCAGATTTTGTGGGGAAGATCCAAGGCATGCTCACCCAAACCACAAGGACA
GATGGTTCAACACGCGGCCACAAAGCTATAGTGTACACTGGGAGCGCCGACTTTGCTCCA
AAACTGGGTAGAGTTCAATTTGAAACTGACACAGACCATGATTTTGAAGCTAACCAAAAC
ACAAAGTTCACCCCAGTCGGTGTCATCCAAGATGGTAGCACCACCCACCGAAACGAACCC
CAACAGTGGGTGCTCCCAAGTTACTCAGGCAGAAATACCCACAATGTACATCTGGCCCCT
GCTGTAGCCCCCACCTTTCCGGGTGAGCAACTTCTCTTCTTCAGATCCACCATGCCCGGA
TGCAGCGGGTACCCCAACATGGATTTGGACTGTCTGCTCCCCCAGGAATGGGTGCAGTAC
TTCTACCAAGAGGCAGCCCCAGCACAATCTGATGTGGCTCTGCTAAGATTTGTGAATCCA
GACACAGGTAGGGTTTTGTTTGAGTGCAAGCTTCACAAATCAGGCTATGTTACAGTGGCT
CACACTGGCCAACATGATTTGGTTATCCCCCCCAATGGTTACTTTAGGTTTGATTCCTGG
GTCAACCAGTTCTACACGCTTGCCCCCATGGGAAATGGAACGGGGCGTAGACGTGCAGTA
>NOR-2558_Hu_GIIP16_GII4Sy_UK_2016.013661
ATGAAGATGGCGTCGAGTGACGCCAACCCATCTGATGGGTCCGCAGCCAACCTCGTACCA
GAGGTCAACAATGAGGTTATGGCTTTGGAGCCCGTTGTTGGTGCCGCTATTGCGGCACCT
GTAGCGGGCCAACAAAATGTAATTGACCCCTGGATTAGAAATAATTTTGTACAAGCCCCT
GGTGGGGAGTTTACAGTATCCCCTAGAAACGCTCCAGGTGAAATACTATGGAGCGCGCCC
CTAGGCCCTGACCTAAATCCCTACCTATCCCATTTGGCCAGAATGTACAATGGTTATGCA
GGTGGTTTTGAAGTGCAAGTAATTCTCGCGGGGAACGCGTTCACCGCCGGGAAGATCATA
TTTGCAGCAGTCCCACCAAATTTTCCAACTGAAGGCTTAAGTCCTAGCCAGGTCACTATG
TTCCCCCATATAATAGTAGATGTTAGACAATTAGAACCTGTGCTGATTCCCTTACCCGAT
GTTAGGAATAATTTCTATCATTATAATCAGTCAAATGACTCCACTATTAAGTTGATAGCA
ATGTTGTATACACCACTTAGGGCTAATAATGCTGGGGATGATGTTTTCACAGTTTCGTGC
CGAGTTCTCACGAGACCATCCCCCGATTTTGATTTCATATTTTTAGTGCCACCTACAGTT
GAGTCAAGAACTAAACCATTCTCTGTCCCAGTTTTAACTGTTGAGGAGATGACCAATTCA
AGATTCCCCATTCCTTTGGAAAAGTTGTTCACGGGCCCCAGCAGTGCCTTTGTTGTTCAA
CCACAAAACGGCAGGTGCACAACTGATGGCGTGCTCCTAGGCACCACCCAACTGTCTCCT
GTCAACATCTGCACCTTCAGAGGGGATGTCACCCACATCACAGGTAGTCGCAACTACACA
ATGAATTTGGCTTCTCAAAATTGGAACAACTATGACCCAACAGAAGAAATCCCAGCCCCT
CTAGGAACTCCAGATTTTGTGGGAAAGATTCAAGGCATGCTCACCCAAACCACAAGGACA
GATGGTTCAACACGCGGCCACAAAGCTACAGTGTACACTGGGAGCGCCGACTTTGCTCCA
AAACTGGGTAGAGTTCAATTTGAAACTGACACAGACCATGATTTTGAAGCTAATCAAAAC
ACAAAGTTCACCCCAGTCGGTGTCATCCAAGATGGTAGCACCACCCACCGAAACGAACCC
CAACAGTGGGTGCTCCCAAGTTACTCAGGCAGAAATACTCACAATGTACATCTGGCCCCC
GCTGTAGCCCCCACCTTTCCGGGTGAGCAACTTCTCTTCTTCAGATCCACCATGCCCGGA
TGCAGCGGGTACCCCAACATGGATTTGGACTGTCTGCTCCCCCAGGAATGGGTGCAGTAC
TTCTACCAAGAGGCAGCCCCAGCACAATCTGATGTGGCTCTGCTAAGATTTGTGAATCCA
GACACAGGTAGGGTTTTGTTTGAGTGCAAGCTTCACAAATCAGGCTATGTCACAGTGGCT
CACACTGGCCAACATGATTTGGTTATCCCCCCCAATGGTTACTTTAGGTTTGATTCCTGG
GTCAACCAGTTCTACACGCTTGCCCCCATGGGAAATGGAACGGGGCGTAGACGTGTAGTA
>NOR-2518_Hu_GIIP16_GII4Sy_UK_2015.761644
ATGAAGATGGCGTCGAGTGACGCCAACCCATCTGATGGGTCCGCAGCCAACCTCGTACCA
GAGGTCAACAATGAGGTTATGGCTTTGGAGCCCGTTGTTGGTGCCGCTATTGCGGCACCT
GTAGCGGGCCAACAAAATGTAATTGACCCCTGGATTAGAAATAATTTTGTACAAGCCCCT
GGTGGGGAGTTTACAGTATCCCCTAGAAACGCTCCAGGTGAAATACTATGGAGCGCGCCC
CTAGGCCCTGACTTAAATCCCTACCTATCCCATTTGGCCAGAATGTACAATGGTTATGCA
GGTGGTTTTGAAGTGCAGGTAATTCTCGCGGGGAACGCGTTCACCGCCGGGAAGATCATA
TTTGCAGCAGTCCCACCAAATTTTCCAACTGAAGGCTTAAGTCCTAGCCAGGTCACTATG
TTCCCCCATATAATAGTAGATGTTAGACAATTAGAACCTGTGCTGATTCCCTTACCCGAT
GTTAGGAATAATTTCTATCATTATAATCAGTCAAATGACTCCACTATTAAGTTGATAGCA
ATGTTGTATACACCACTTAGGGCTAATAATGCTGGGGATGATGTTTTCACAGTCTCGTGC
CGAGTTCTCACGAGACCATCCCCCGATTTTGATTTCATATTTTTAGTGCCACCCACAGTT
GAGTCAAGAACTAAACCATTCTCTGTCCCAGTTTTAACTGTTGAGGAGATGACCAATTCA
AGATTCCCCATTCCTTTGGAAAAGTTGTTCACGGGCCCCAGCAGTGCCTTTGTTGTTCAA
CCACAAAACGGCAGGTGCACAACTGATGGCGTGCTCCTAGGCACCACCCAACTGTCTCCT
GTCAACATCTGCACCTTCAGAGGGGATGTCACCCACATCACAGGTAGTCGCAACTACACA
ATGAATTTGGCTTCTCAAAATTGGAACAACTATGACCCAACAGAAGAAATCCCAGCCCCT
CTAGGAACTCCAGATTTTGTGGGGAAGATTCAAGGCATGCTCACCCAAACCACAAGGACA
GATGGTTCAACACGCGGCCACAAAGCTACAGTGTACACTGGGAGCGCCGACTTTACTCCA
AAACTGGGTAGAGTTCAATTTGAAACTGACACAGACCATGATTTTGAAGCTAATCAAAAC
ACAAAGTTCACCCCAGTCGGTGTCATCCAAGATGGTAGCACCACCCACCGAAACGAACCC
CAACAGTGGGTGCTCCCAAGTTACTCAGGCAGAAATACTCACAATGTACATCTGGCCCCC
GCTGTGGCCCCCACCTTTCCGGGTGAGCAACTTCTCTTCTTCAGATCCACCATGCCCGGA
TGCAGCGGGTACCCCAACATGGATTTGGACTGTCTGCTCCCCCAGGAATGGGTGCAGTAC
TTCTACCAAGAGGCAGCCCCAGCACAATCTGATGTGGCTCTGCTAAGATTTGTGAATCCA
GACACAGGTAGGGTTTTGTTTGAGTGCAAGCTTCACAAATCAGGCTATGTTACAGTGGCT
CACACTGGCCAACATGATTTGGTTATCCCCCCCAATGGTTACTTTAGGTTTGATTCCTGG
GTCAACCAGTTCTACACGCTTGCCCCCATGGGAAATGGAACGGGGCGTAGACGTGTAGTA
>NOR-2516_Hu_GIIP16_GII4Sy_UK_2015.747945
ATGAAGATGGCGTCGAGTGACGCCAACCCATCTGATGGGTCCGCAGCCAACCTCGTACCA
GAGGTCAACAATGAGGTTATGGCTTTGGAGCCCGTTGTTGGTGCCGCTATTGCGGCACCT
GTGGCGGGCCAACAAAATGTAATTGACCCCTGGATTAGAAATAATTTTGTACAAGCCCCT
GGTGGGGAGTTTACAGTATCCCCTAGAAACGCTCCAGGTGAAATACTATGGAGCGCGCCC
CTAGGCCCTGACCTAAATCCCTACCTATCCCATTTGGCCAGAATGTACAATGGTTATGCA
GGTGGTTTTGAAGTGCAGGTAATTCTCGCGGGGAACGCGTTCACCGCCGGGAAGATCATA
TTTGCAGCAGTCCCACCAAATTTTCCAACTGAAGGCTTAAGTCCTAGCCAGGTCACTATG
TTCCCCCACATAATAGTAGATGTAAGACAATTAGAACCTGTGCTGATTCCCTTACCCGAT
GTCAGGAATAACTTCTATCATTACAATCAGTCAAATGACTCCACTATTAAGTTGATAGCA
ATGTTGTATACACCACTTAGGGCTAATAATGCTGGGGATGATGTTTTCACAGTTTCGTGC
CGAGTTCTCACGAGACCATCCCCCGATTTTGATTTCATATTTTTAGTGCCACCCACAGTT
GAATCAAGAACTAAACCATTCTCTGTCCCAGTTTTAACTGTTGAGGAGATGACCAATTCA
AGATTCCCCATTCCTTTGGAAAAGTTGTTCACGGGCCCCAGCAGTGCCTTTGTTGTTCAA
CCACAAAATGGCAGGTGCACAACTGATGGCGTGCTCCTAGGCACCACCCAACTGTCTCCT
GTCAACATCTGCACCTTCAGAGGGGATGTCACCCACATCACAGGTAGTCGCAACTACACA
ATGAATCTGGCTTCTCAAAATTGGAACAACTATGACCCAACAGAAGAAATCCCAGCCCCT
CTAGGAACTCCAGATTTTGTGGGGAAGATCCAAGGCATGCTCACCCAAACCACAAGGACA
GATGGTTCAACACGCGGCCACAAAGCTACAGTGTACACTGGGAGCGCCGACTTTGCTCCA
AAACTGGGTAGAGTTCAATTTGAAACTGACACAGACCATGATTTTGAAGCTAATCAAAAC
ACAAAGTTCACCCCAGTCGGTGTCATCCAAGATGGTAGCACCACCCACCGAAACGAACCC
CAACAGTGGGTGCTCCCAAGTTACTCAGGCAGAAACACTCACAATGTACATCTGGCCCCC
GCTGTAGCCCCCACCTTTCCGGGTGAGCAACTTCTCTTCTTCAGATCCACCATGCCCGGA
TGTAGCGGGTACCCCAACATGGATTTGGACTGTCTGCTCCCCCAGGAATGGGTGCAGTAC
TTCTACCAAGAGGCAGCCCCAGCACAATCTGATGTGGCTCTGCTAAGATTTGTGAATCCA
GACACAGGCAGGGTTTTGTTTGAGTGCAAGCTTCACAAATCAGGCTATGTTACAGTGGCT
CACACTGGCCAACATGATTTGGTTATCCCCCCCAATGGTTACTTTAGGTTTGATTCCTGG
GTCAACCAGTTCTACACGCTTGCCCCCATGGGAAATGGAACGGGGCGTAGACGTGCAGTA
>NOR-2515_Hu_GIIP16_GII4Sy_UK_2015.745205
ATGAAGATGGCGTCGAGTGACGCCAACCCATCTGATGGGTCCGCAGCCAACCTCGTACCA
GAGGTCAACAATGAGGTTATGGCTTTGGAGCCCGTTGTTGGTGCCGCTATTGCGGCACCT
GTGGCGGGCCAACAAAATGTAATTGACCCCTGGATTAGAAATAATTTTGTACAAGCCCCT
GGTGGGGAGTTTACAGTATCCCCTAGAAACGCTCCAGGTGAAATACTATGGAGCGCGCCC
CTAGGCCCTGACCTAAATCCCTACCTATCCCATTTGGCCAGAATGTACAATGGTTATGCA
GGTGGTTTTGAAGTGCAGGTAATTCTCGCGGGGAACGCGTTCACCGCCGGGAAGATCATA
TTTGCAGCAGTCCCACCAAATTTTCCAACTGAAGGCTTAAGTCCTAGCCAGGTCACTATG
TTCCCCCACATAATAGTAGATGTAAGACAATTAGAACCTGTGCTGATTCCCTTACCCGAT
GTCAGGAATAACTTCTATCATTACAATCAGTCAAATGACTCCACTATTAAGTTGATAGCA
ATGTTGTATACACCACTTAGGGCTAATAATGCTGGGGATGATGTTTTCACAGTTTCGTGC
CGAGTTCTCACGAGACCATCCCCCGATTTTGATTTCATATTTTTAGTGCCACCCACAGTT
GAATCAAGAACTAAACCATTCTCTGTCCCAGTTTTAACTGTTGAGGAGATGACCAATTCA
AGATTCCCCATTCCTTTGGAAAAGTTGTTCACGGGCCCCAGCAGTGCCTTTGTTGTTCAA
CCACAAAATGGCAGGTGCACAACTGATGGCGTGCTCCTAGGCACCACCCAACTGTCTCCT
GTCAACATCTGCACCTTCAGAGGGGATGTCACCCACATCACAGGTAGTCGCAACTACACA
ATGAATCTGGCTTCTCAAAATTGGAACAACTATGACCCAACAGAAGAAATCCCAGCCCCT
CTAGGAACTCCAGATTTTGTGGGGAAGATCCAAGGCATGCTCACCCAAACCACAAGGACA
GATGGTTCAACACGCGGCCACAAAGCTACAGTGTACACTGGGAGCGCCGACTTTGCTCCA
AAACTGGGTAGAGTTCAATTTGAAACTGACACAGACCATGATTTTGAAGCTAATCAAAAC
ACAAAGTTCACCCCAGTCGGTGTCATCCAAGATGGTAGCACCACCCACCGAAACGAACCC
CAACAGTGGGTGCTCCCAAGTTACTCAGGCAGAAACACTCACAATGTACATCTGGCCCCC
GCTGTAGCCCCCACCTTTCCGGGTGAGCAACTTCTCTTCTTCAGATCCACCATGCCCGGA
TGTAGCGGGTACCCCAACATGGATTTGGACTGTCTGCTCCCCCAGGAATGGGTGCAGTAC
TTCTACCAAGAGGCAGCCCCAGCACAATCTGATGTGGCTCTGCTAAGATTTGTGAATCCA
GACACAGGCAGGGTTTTGTTTGAGTGCAAGCTTCACAAATCAGGCTATGTTACAGTGGCT
CACACTGGCCAACATGATTTGGTTATCCCCCCCAATGGTTACTTTAGGTTTGATTCCTGG
GTCAACCAGTTCTACACGCTTGCCCCCATGGGAAATGGAACGGGGCGTAGACGTGCAGTA
>NOR-2520_Hu_GIIP16_GII4Sy_UK_2015.79726
ATGAAGATGGCGTCGAGTGACGCCAACCCATCTGATGGGTCCGCAGCCAACCTCGTACCA
GAGGTCAACAATGAGGTTATGGCTTTGGAGCCCGTTGTTGGTGCCGCTATTGCGGCACCT
GTAGCGGGCCAGCAAAATGTAATTGACCCCTGGATTAGAAATAATTTTGTACAAGCCCCT
GGTGGGGAGTTTACAGTATCCCCTAGAAACGCTCCAGGTGAAATACTATGGAGCGCGCCC
CTAGGCCCTGACCTAAATCCCTACCTATCCCATTTGGCCAGAATGTATAATGGTTATGCA
GGTGGTTTTGAAGTGCAGGTAATTCTCGCGGGGAACGCGTTCACCGCCGGGAAGATCATA
TTTGCAGCAGTCCCACCAAATTTTCCAACTGAAGGCTTAAGTCCTAGCCAGGTCACTATG
TTCCCCCATATAATAGTAGATGTTAGACAATTAGAACCTGTGCTGATTCCCTTACCCGAT
GTTAGGAATAATTTCTATCATTACAATCAGTCAAATGACTCCACTATTAAGTTGATAGCA
ATGTTGTATACACCACTTAGGGCTAATAATGCTGGGGATGATGTTTTCACAGTTTCGTGC
CGAGTTCTCACGAGACCATCTCCCGATTTTGATTTCATATTTTTAGTGCCACCCACAGTT
GAGTCAAGAACTAAACCATTCTCTGTCCCAGTTTTAACTGTTGAGGAGATGACCAATTCA
AGATTCCCCATTCCTTTGGAAAAGTTGTTCACGGGCCCCAGCAGTGCCTTTGTTGTTCAA
CCACAAAACGGCAGGTGCACAACTGATGGCGTGCTCCTAGGCACCACCCAACTGTCTCCT
GTCAACATCTGCACCTTCAGAGGGGATGTCACCCACATCACAGGTAGTCGCAACTACACA
ATGAATTTGGCTTCTCAAAATTGGAACAACTATGACCCAACAGAAGAAATCCCAGCCCCT
CTAGGAACTCCAGATTTTGTGGGGAAGATTCAAGGCATGCTTACCCAAACCACAAGGACA
GATGGTTCAACACGCGGCCACAAAGCTACAGTGTACACTGGGAGCGCCGACTTTGCTCCA
AAACTGGGTAGAGTTCAATTTGCAACTGACACAGACAATGATTTAGAAGCTAATCAAAAC
ACAAAGTTCACCCCAGTCGGTGTCATTCAAGATGGTAGCACCACCCACCGAAACGAACCC
CAACAGTGGGTGCTCCCAAGTTACTCAGGCAGAAATACTCACAATGTACATCTGGCCCCC
GCTGTAGCCCCCACCTTTCCGGGTGAGCAACTTCTCTTCTTCAGATCCACCATGCCCGGA
TGCAGCGGGTACCCCAACATGGATTTGGACTGTCTGCTCCCCCAGGAATGGGTGCAGTAC
TTCTACCAAGAGGCAGCCCCAGCACAATCTGATGTGGCTCTGCTAAGATTTGTGAATCCA
GACACAGGTAGGGTTTTGTTTGAGTGCAAGCTTCACAAATCAGGCTATGTTACAGTGGCT
CACACTGGCCAACATGATTTGGTTATCCCCCCTAATGGTTACTTTAGGTTTGATTCCTGG
GTCAACCAGTTCTACACGCTTGCCCCCATGGGAAATGGAACGGGGCGTAGACGTGTAGTA
