# Supplementary material for: The emerging GII.P16-GII.4 Sydney 2012 norovirus lineage is circulating worldwide, arose by late-2014 and contains polymerase changes that may increase virus transmission
Source: PLoS One. 2017 Jun 29;12(6):e0179572. doi: 10.1371/journal.pone.0179572 (PMC5491022; doi:10.1371/journal.pone.0179572)
Supplement: S3 File — The BEAST maximum clade credibility tree used in Fig 1. (NEX) [file pone.0179572.s003.nex]

#NEXUS
Begin taxa;
	Dimensions ntax=179;
		Taxlabels
			AB112308.1_GII.P16_GII.1_Japan_2001.12465753425
			AB233472.1_GII.P16__Japan_1999.82191780822
			AB447417.1_GII.P16_GII.16_India_2007.42739726027
			AB592962.1_GII.P16_GII.16_India_2009.20821917808
			AB592964.1_GII.P16_GII.16_India_2009.37534246575
			AB592965.1_GII.P16_GII.13_India_2009.41917808219
			AB629946.1_GII.P16_GII.2_Japan_2011.09315068493
			AB662861.1_GII.P16_GII.2_Japan_2008.87568306011
			AB662868.1_GII.P16_GII.2_Japan_2008.45765027322
			AB662870.1_GII.P16_GII.2_Japan_2009.8301369863
			AB662876.1_GII.P16_GII.2_Japan_2010.33150684932
			AB662880.1_GII.P16_GII.2_Japan_2010.33150684932
			AB662881.1_GII.P16_GII.2_Japan_2009.8301369863
			AB662884.1_GII.P16_GII.2_Japan_2009.8301369863
			AB662889.1_GII.P16_GII.2_Japan_2010.33150684932
			AB662893.1_GII.P16_GII.2_Japan_2010.33150684932
			AB662894.1_GII.P16_GII.2_Japan_2010.33150684932
			AB662895.1_GII.P16_GII.2_Japan_2010.33150684932
			AB662896.1_GII.P16_GII.2_Japan_2010.33150684932
			AB662897.1_GII.P16_GII.2_Japan_2010.33150684932
			AB662899.1_GII.P16_GII.2_Japan_2010.33150684932
			AB662900.1_GII.P16_GII.2_Japan_2010.33150684932
			AB682733.1_GII.P16_GII.2_Japan_2010.5
			AB757778.1_GII.P16_GII.13_India_2009.95068493151
			AB757783.1_GII.P16_GII.13_India_2010.16164383562
			AB757784.1_GII.P16_GII.3_India_2010.16164383562
			AB757788.1_GII.P16_GII.16_India_2010.94794520548
			AB757792.1_GII.P16_GII.16_India_2011.46575342466
			AB757793.1_GII.P16_GII.16_India_2011.54246575342
			AB809983.1_GII.P16__Nepal_2009.5
			AB809985.1_GII.P16_GII.13_Nepal_2009.5
			AB809986.1_GII.P16_GII.13_Nepal_2009.5
			AB809987.1_GII.P16_GII.13_Nepal_2009.5
			AB809988.1_GII.P16_GII.13_Nepal_2009.5
			AB809989.1_GII.P16_GII.13_Nepal_2009.5
			AB809990.1_GII.P16_GII.13_Nepal_2009.5
			AB809991.1_GII.P16_GII.13_Nepal_2009.5
			AB809992.1_GII.P16_GII.13_Nepal_2009.5
			AB809993.1_GII.P16_GII.13_Nepal_2009.5
			AB809994.1_GII.P16_GII.13_Nepal_2009.5
			AB809995.1_GII.P16_GII.13_Nepal_2009.5
			AB809996.1_GII.P16_GII.13_Nepal_2009.5
			AB809997.1_GII.P16_GII.13_Nepal_2009.5
			AB809998.1_GII.P16_GII.13_Nepal_2009.5
			AB809999.1_GII.P16_GII.13_Nepal_2010.5
			AB810000.1_GII.P16_GII.13_Nepal_2010.5
			AB810001.1_GII.P16_GII.13_Nepal_2010.5
			AB810002.1_GII.P16__Nepal_2010.5
			AB810004.1_GII.P16_GII.13_Nepal_2010.5
			AB810005.1_GII.P16_GII.13_Nepal_2010.5
			AB810006.1_GII.P16_GII.13_Nepal_2010.5
			AB810007.1_GII.P16_GII.13_Nepal_2010.5
			AB810008.1_GII.P16__Nepal_2010.5
			AB810010.1_GII.P16__Nepal_2010.5
			AB810012.1_GII.P16__Nepal_2010.5
			AB810014.1_GII.P16_GII.13_Nepal_2010.5
			AY682551.1_GII.P16_GII.16_France_1999.95890410959
			AY772730.1_GII.P16_GII.16_Germany_2000.5
			FJ383842.1_GII.P16_GII.16_Russia_2005.5
			FJ383876.1_GII.P16_GII.5_Russia_2005.5
			FJ383877.1_GII.P16_GII.16_Russia_2005.5
			GQ856476.1_GII.P16_GII.16_China_2008.07923497268
			JQ751039.1_GII.P16_GII.2_China_2010.29589041096
			JQ751040.1_GII.P16_GII.2_China_2010.33424657534
			JQ751041.1_GII.P16_GII.2_China_2010.37260273973
			JX439783.1_GII.P16_GII.2_South_Korea_2010.56438356164
			JX439829.1_GII.P16_GII.4_New_Orleans_2009_South_Korea_2010.25753424658
			JX439906.1_GII.P16_GII.2_South_Korea_2012.14480874317
			JX683114.1_GII.P16_GII.3_Bangladesh_2012.28415300546
			JX683115.1_GII.P16_GII.3_Bangladesh_2011.20547945205
			KC110854.1_GII.P16_GII.10_South_Korea_2011.89863013699
			KC110856.1_GII.P16_GII.2_South_Korea_2011.62465753425
			KC110857.1_GII.P16_GII.2_South_Korea_2011.89863013699
			KC464505.1_GII.P16_GII.2_Taiwan_2011.27671232877
			KC832470.1_GII.P16_GII.13_Germany_2012.82786885246
			KC832471.1_GII.P16_GII.13_Germany_2012.82786885246
			KC832472.1_GII.P16_GII.13_Germany_2012.82786885246
			KC832473.1_GII.P16_GII.13_Germany_2012.82786885246
			KC962460.1_GII.P16_GII.17_South_Africa_2011.20547945205
			KF738695.1_GII.P16_GII.3_Italy_2013.5
			KF738696.1_GII.P16_GII.3_Italy_2013.5
			KF895841.2_GII.P16_GII.3_Russia_2012.24043715847
			KF944110.2_GII.P16_GII.3_Russia_2011.09863013699
			KF944111.3_GII.P16_GII.3_Russia_2011.10136986301
			KJ145320.1_GII.P16_GII.2_Taiwan_2012.12431693989
			KJ145321.1_GII.P16_GII.2_Taiwan_2012.04371584699
			KJ145322.1_GII.P16_GII.13_Taiwan_2013.37260273973
			KJ156623.1_GII.P16_GII.13_Spain_2010.29863013699
			KJ196286.1_GII.P16_GII.17_Japan_2002.5
			KJ407074.2_GII.P16_GII.2_USA_2011.07945205479
			KJ473823.1_GII.P16_GII.3_Italy_2011.5
			KJ473824.1_GII.P16_GII.3_Italy_2012.5
			KJ473825.1_GII.P16_GII.13_Italy_2010.5
			KJ473826.1_GII.P16_GII.13_Italy_2012.5
			KJ504415.1_GII.P16_GII.3_Spain_2012.86885245902
			KJ504416.1_GII.P16_GII.3_Spain_2012.75136612022
			KJ504417.1_GII.P16_GII.3_Spain_2012.75409836066
			KJ504418.1_GII.P16_GII.3_Spain_2012.84972677596
			KJ504419.1_GII.P16_GII.3_Spain_2012.83606557377
			KJ504420.1_GII.P16_GII.3_Spain_2012.78142076503
			KJ504421.1_GII.P16_GII.3_Spain_2012.86338797814
			KJ504422.1_GII.P16_GII.3_Spain_2012.78142076503
			KJ504423.1_GII.P16_GII.3_Spain_2012.78142076503
			KM036380.1_GII.P16_GII.13_Taiwan_2013.37260273973
			KM044122.1_GII.P16_GII.2_China_2010.68767123288
			KM044166.1_GII.P16_GII.2_China_2011.13150684931
			KM044183.1_GII.P16_GII.13_China_2011.87397260274
			KM044193.1_GII.P16_GII.13_China_2012.08743169399
			KM044238.1_GII.P16_GII.13_China_2013.12054794521
			KM289170.1_GII.P16_GII.3_Germany_2014.50136986301
			KM289172.1_GII.P16_GII.3_Germany_2013.95890410959
			KM461697.1_GII.P16_GII.13_Taiwan_2014.20547945205
			KM461698.1_GII.P16_GII.13_Taiwan_2014.04383561644
			KM501037.1_GII.P16_GII.13_China_2013.57808219178
			KM501038.1_GII.P16_GII.13_China_2013.57808219178
			KP174834.1_GII.P16_GII.13_China_2013.2904109589
			KP195703.1_GII.P16_GII.16_China_2013.52328767123
			KP202189.1_GII.P16_GII.2_Australia_2009.72054794521
			KT779557.1_GII.P16_GII.3_Russia_2012.37431693989
			KX907727.1_GII.P16_GII.4_Sydney_2012_USA_2015.86575342466
			KY357449.1_GII.P16_GII.2_Germany_2016.79234972678
			KY357450.1_GII.P16_GII.2_Germany_2016.87568306011
			KY357451.1_GII.P16_GII.2_Germany_2016.87568306011
			KY357452.1_GII.P16_GII.2_Germany_2016.79234972678
			KY357453.1_GII.P16_GII.2_Germany_2016.87568306011
			KY357454.1_GII.P16_GII.2_Germany_2016.87568306011
			KY357455.1_GII.P16_GII.2_Germany_2016.87568306011
			KY357456.1_GII.P16_GII.2_Germany_2016.87568306011
			KY357457.1_GII.P16_GII.2_Germany_2016.87568306011
			KY357458.1_GII.P16_GII.2_Germany_2016.87568306011
			KY357459.1_GII.P16_GII.2_Germany_2016.87568306011
			KY357460.1_GII.P16_GII.2_Germany_2016.87568306011
			KY357461.1_GII.P16_GII.2_Germany_2016.87568306011
			KY357462.1_GII.P16_GII.2_Germany_2016.87568306011
			LC145786.1_GII.P16_GII.2_Japan_2012.66120218579
			LC145787.1_GII.P16_GII.2_Japan_2012.66120218579
			LC145788.1_GII.P16_GII.2_Japan_2012.66120218579
			LC145789.1_GII.P16_GII.2_Japan_2012.66120218579
			LC145790.1_GII.P16_GII.2_Japan_2012.66120218579
			LC145791.1_GII.P16_GII.2_Japan_2012.66120218579
			LC145792.1_GII.P16_GII.2_Japan_2012.66120218579
			LC145793.1_GII.P16_GII.2_Japan_2012.66120218579
			LC145794.1_GII.P16_GII.2_Japan_2012.66120218579
			LC145795.1_GII.P16_GII.2_Japan_2012.66120218579
			LC145796.1_GII.P16_GII.2_Japan_2012.66120218579
			LC145797.1_GII.P16_GII.2_Japan_2012.66120218579
			LC145798.1_GII.P16_GII.2_Japan_2014.12054794521
			LC145799.1_GII.P16_GII.2_Japan_2014.12054794521
			LC145800.1_GII.P16_GII.2_Japan_2014.12054794521
			LC145801.1_GII.P16_GII.2_Japan_2014.12054794521
			LC145802.1_GII.P16_GII.2_Japan_2014.12054794521
			LC145803.1_GII.P16_GII.2_Japan_2014.12054794521
			LC145804.1_GII.P16_GII.2_Japan_2014.12054794521
			LC145805.1_GII.P16_GII.2_Japan_2014.12054794521
			LC145806.1_GII.P16_GII.2_Japan_2014.12054794521
			LC145807.1_GII.P16_GII.2_Japan_2014.12054794521
			LC145808.1_GII.P16_GII.2_Japan_2014.12054794521
			LC147165.1_GII.P16_GII.2_Japan_2010.5
			LC147166.1_GII.P16_GII.2_Japan_2010.5
			LC147167.1_GII.P16_GII.2_Japan_2010.5
			LC147192.1_GII.P16_GII.2_Japan_2011.5
			LC147193.1_GII.P16_GII.2_Japan_2011.5
			LC147194.1_GII.P16_GII.2_Japan_2011.5
			LC147210.1_GII.P16_GII.2_Japan_2012.5
			LC147211.1_GII.P16_GII.2_Japan_2012.5
			LC147218.1_GII.P16_GII.2_Japan_2012.5
			LC153121.1_GII.P16_GII.4_Sydney_2012_Japan_2016.04371584699
			LC153122.1_GII.P16_GII.4_Sydney_2012_Japan_2016.20765027322
			LC175468.1_GII.P16_GII.4_Sydney_2012_Japan_2016.5
			NOR-2515_GII.P16_GII.4_Sydney_2012_UK_2015.745205
			NOR-2516_GII.P16_GII.4_Sydney_2012_UK_2015.747945
			NOR-2518_GII.P16_GII.4_Sydney_2012_UK_2015.761644
			NOR-2520_GII.P16_GII.4_Sydney_2012_UK_2015.79726
			NOR-2558_GII.P16_GII.4_Sydney_2012_UK_2016.013661
			NOR-2559_GII.P16_GII.4_Sydney_2012_UK_2016.016393
			NOR-2565_3_GII.P16_GII.4_Sydney_2012_UK_2016.065574
			NOR-2598_GII.P16_GII.3_UK_2016.251366
			NOR-2604_3_GII.P16_GII.3_UK_2016.26776
			NOR-2610_2_GII.P16_GII.3_UK_2016.300546
			;
End;
Begin trees;
	Translate
		1 AB112308.1_GII.P16_GII.1_Japan_2001.12465753425,
		2 AB233472.1_GII.P16__Japan_1999.82191780822,
		3 AB447417.1_GII.P16_GII.16_India_2007.42739726027,
		4 AB592962.1_GII.P16_GII.16_India_2009.20821917808,
		5 AB592964.1_GII.P16_GII.16_India_2009.37534246575,
		6 AB592965.1_GII.P16_GII.13_India_2009.41917808219,
		7 AB629946.1_GII.P16_GII.2_Japan_2011.09315068493,
		8 AB662861.1_GII.P16_GII.2_Japan_2008.87568306011,
		9 AB662868.1_GII.P16_GII.2_Japan_2008.45765027322,
		10 AB662870.1_GII.P16_GII.2_Japan_2009.8301369863,
		11 AB662876.1_GII.P16_GII.2_Japan_2010.33150684932,
		12 AB662880.1_GII.P16_GII.2_Japan_2010.33150684932,
		13 AB662881.1_GII.P16_GII.2_Japan_2009.8301369863,
		14 AB662884.1_GII.P16_GII.2_Japan_2009.8301369863,
		15 AB662889.1_GII.P16_GII.2_Japan_2010.33150684932,
		16 AB662893.1_GII.P16_GII.2_Japan_2010.33150684932,
		17 AB662894.1_GII.P16_GII.2_Japan_2010.33150684932,
		18 AB662895.1_GII.P16_GII.2_Japan_2010.33150684932,
		19 AB662896.1_GII.P16_GII.2_Japan_2010.33150684932,
		20 AB662897.1_GII.P16_GII.2_Japan_2010.33150684932,
		21 AB662899.1_GII.P16_GII.2_Japan_2010.33150684932,
		22 AB662900.1_GII.P16_GII.2_Japan_2010.33150684932,
		23 AB682733.1_GII.P16_GII.2_Japan_2010.5,
		24 AB757778.1_GII.P16_GII.13_India_2009.95068493151,
		25 AB757783.1_GII.P16_GII.13_India_2010.16164383562,
		26 AB757784.1_GII.P16_GII.3_India_2010.16164383562,
		27 AB757788.1_GII.P16_GII.16_India_2010.94794520548,
		28 AB757792.1_GII.P16_GII.16_India_2011.46575342466,
		29 AB757793.1_GII.P16_GII.16_India_2011.54246575342,
		30 AB809983.1_GII.P16__Nepal_2009.5,
		31 AB809985.1_GII.P16_GII.13_Nepal_2009.5,
		32 AB809986.1_GII.P16_GII.13_Nepal_2009.5,
		33 AB809987.1_GII.P16_GII.13_Nepal_2009.5,
		34 AB809988.1_GII.P16_GII.13_Nepal_2009.5,
		35 AB809989.1_GII.P16_GII.13_Nepal_2009.5,
		36 AB809990.1_GII.P16_GII.13_Nepal_2009.5,
		37 AB809991.1_GII.P16_GII.13_Nepal_2009.5,
		38 AB809992.1_GII.P16_GII.13_Nepal_2009.5,
		39 AB809993.1_GII.P16_GII.13_Nepal_2009.5,
		40 AB809994.1_GII.P16_GII.13_Nepal_2009.5,
		41 AB809995.1_GII.P16_GII.13_Nepal_2009.5,
		42 AB809996.1_GII.P16_GII.13_Nepal_2009.5,
		43 AB809997.1_GII.P16_GII.13_Nepal_2009.5,
		44 AB809998.1_GII.P16_GII.13_Nepal_2009.5,
		45 AB809999.1_GII.P16_GII.13_Nepal_2010.5,
		46 AB810000.1_GII.P16_GII.13_Nepal_2010.5,
		47 AB810001.1_GII.P16_GII.13_Nepal_2010.5,
		48 AB810002.1_GII.P16__Nepal_2010.5,
		49 AB810004.1_GII.P16_GII.13_Nepal_2010.5,
		50 AB810005.1_GII.P16_GII.13_Nepal_2010.5,
		51 AB810006.1_GII.P16_GII.13_Nepal_2010.5,
		52 AB810007.1_GII.P16_GII.13_Nepal_2010.5,
		53 AB810008.1_GII.P16__Nepal_2010.5,
		54 AB810010.1_GII.P16__Nepal_2010.5,
		55 AB810012.1_GII.P16__Nepal_2010.5,
		56 AB810014.1_GII.P16_GII.13_Nepal_2010.5,
		57 AY682551.1_GII.P16_GII.16_France_1999.95890410959,
		58 AY772730.1_GII.P16_GII.16_Germany_2000.5,
		59 FJ383842.1_GII.P16_GII.16_Russia_2005.5,
		60 FJ383876.1_GII.P16_GII.5_Russia_2005.5,
		61 FJ383877.1_GII.P16_GII.16_Russia_2005.5,
		62 GQ856476.1_GII.P16_GII.16_China_2008.07923497268,
		63 JQ751039.1_GII.P16_GII.2_China_2010.29589041096,
		64 JQ751040.1_GII.P16_GII.2_China_2010.33424657534,
		65 JQ751041.1_GII.P16_GII.2_China_2010.37260273973,
		66 JX439783.1_GII.P16_GII.2_South_Korea_2010.56438356164,
		67 JX439829.1_GII.P16_GII.4_New_Orleans_2009_South_Korea_2010.25753424658,
		68 JX439906.1_GII.P16_GII.2_South_Korea_2012.14480874317,
		69 JX683114.1_GII.P16_GII.3_Bangladesh_2012.28415300546,
		70 JX683115.1_GII.P16_GII.3_Bangladesh_2011.20547945205,
		71 KC110854.1_GII.P16_GII.10_South_Korea_2011.89863013699,
		72 KC110856.1_GII.P16_GII.2_South_Korea_2011.62465753425,
		73 KC110857.1_GII.P16_GII.2_South_Korea_2011.89863013699,
		74 KC464505.1_GII.P16_GII.2_Taiwan_2011.27671232877,
		75 KC832470.1_GII.P16_GII.13_Germany_2012.82786885246,
		76 KC832471.1_GII.P16_GII.13_Germany_2012.82786885246,
		77 KC832472.1_GII.P16_GII.13_Germany_2012.82786885246,
		78 KC832473.1_GII.P16_GII.13_Germany_2012.82786885246,
		79 KC962460.1_GII.P16_GII.17_South_Africa_2011.20547945205,
		80 KF738695.1_GII.P16_GII.3_Italy_2013.5,
		81 KF738696.1_GII.P16_GII.3_Italy_2013.5,
		82 KF895841.2_GII.P16_GII.3_Russia_2012.24043715847,
		83 KF944110.2_GII.P16_GII.3_Russia_2011.09863013699,
		84 KF944111.3_GII.P16_GII.3_Russia_2011.10136986301,
		85 KJ145320.1_GII.P16_GII.2_Taiwan_2012.12431693989,
		86 KJ145321.1_GII.P16_GII.2_Taiwan_2012.04371584699,
		87 KJ145322.1_GII.P16_GII.13_Taiwan_2013.37260273973,
		88 KJ156623.1_GII.P16_GII.13_Spain_2010.29863013699,
		89 KJ196286.1_GII.P16_GII.17_Japan_2002.5,
		90 KJ407074.2_GII.P16_GII.2_USA_2011.07945205479,
		91 KJ473823.1_GII.P16_GII.3_Italy_2011.5,
		92 KJ473824.1_GII.P16_GII.3_Italy_2012.5,
		93 KJ473825.1_GII.P16_GII.13_Italy_2010.5,
		94 KJ473826.1_GII.P16_GII.13_Italy_2012.5,
		95 KJ504415.1_GII.P16_GII.3_Spain_2012.86885245902,
		96 KJ504416.1_GII.P16_GII.3_Spain_2012.75136612022,
		97 KJ504417.1_GII.P16_GII.3_Spain_2012.75409836066,
		98 KJ504418.1_GII.P16_GII.3_Spain_2012.84972677596,
		99 KJ504419.1_GII.P16_GII.3_Spain_2012.83606557377,
		100 KJ504420.1_GII.P16_GII.3_Spain_2012.78142076503,
		101 KJ504421.1_GII.P16_GII.3_Spain_2012.86338797814,
		102 KJ504422.1_GII.P16_GII.3_Spain_2012.78142076503,
		103 KJ504423.1_GII.P16_GII.3_Spain_2012.78142076503,
		104 KM036380.1_GII.P16_GII.13_Taiwan_2013.37260273973,
		105 KM044122.1_GII.P16_GII.2_China_2010.68767123288,
		106 KM044166.1_GII.P16_GII.2_China_2011.13150684931,
		107 KM044183.1_GII.P16_GII.13_China_2011.87397260274,
		108 KM044193.1_GII.P16_GII.13_China_2012.08743169399,
		109 KM044238.1_GII.P16_GII.13_China_2013.12054794521,
		110 KM289170.1_GII.P16_GII.3_Germany_2014.50136986301,
		111 KM289172.1_GII.P16_GII.3_Germany_2013.95890410959,
		112 KM461697.1_GII.P16_GII.13_Taiwan_2014.20547945205,
		113 KM461698.1_GII.P16_GII.13_Taiwan_2014.04383561644,
		114 KM501037.1_GII.P16_GII.13_China_2013.57808219178,
		115 KM501038.1_GII.P16_GII.13_China_2013.57808219178,
		116 KP174834.1_GII.P16_GII.13_China_2013.2904109589,
		117 KP195703.1_GII.P16_GII.16_China_2013.52328767123,
		118 KP202189.1_GII.P16_GII.2_Australia_2009.72054794521,
		119 KT779557.1_GII.P16_GII.3_Russia_2012.37431693989,
		120 KX907727.1_GII.P16_GII.4_Sydney_2012_USA_2015.86575342466,
		121 KY357449.1_GII.P16_GII.2_Germany_2016.79234972678,
		122 KY357450.1_GII.P16_GII.2_Germany_2016.87568306011,
		123 KY357451.1_GII.P16_GII.2_Germany_2016.87568306011,
		124 KY357452.1_GII.P16_GII.2_Germany_2016.79234972678,
		125 KY357453.1_GII.P16_GII.2_Germany_2016.87568306011,
		126 KY357454.1_GII.P16_GII.2_Germany_2016.87568306011,
		127 KY357455.1_GII.P16_GII.2_Germany_2016.87568306011,
		128 KY357456.1_GII.P16_GII.2_Germany_2016.87568306011,
		129 KY357457.1_GII.P16_GII.2_Germany_2016.87568306011,
		130 KY357458.1_GII.P16_GII.2_Germany_2016.87568306011,
		131 KY357459.1_GII.P16_GII.2_Germany_2016.87568306011,
		132 KY357460.1_GII.P16_GII.2_Germany_2016.87568306011,
		133 KY357461.1_GII.P16_GII.2_Germany_2016.87568306011,
		134 KY357462.1_GII.P16_GII.2_Germany_2016.87568306011,
		135 LC145786.1_GII.P16_GII.2_Japan_2012.66120218579,
		136 LC145787.1_GII.P16_GII.2_Japan_2012.66120218579,
		137 LC145788.1_GII.P16_GII.2_Japan_2012.66120218579,
		138 LC145789.1_GII.P16_GII.2_Japan_2012.66120218579,
		139 LC145790.1_GII.P16_GII.2_Japan_2012.66120218579,
		140 LC145791.1_GII.P16_GII.2_Japan_2012.66120218579,
		141 LC145792.1_GII.P16_GII.2_Japan_2012.66120218579,
		142 LC145793.1_GII.P16_GII.2_Japan_2012.66120218579,
		143 LC145794.1_GII.P16_GII.2_Japan_2012.66120218579,
		144 LC145795.1_GII.P16_GII.2_Japan_2012.66120218579,
		145 LC145796.1_GII.P16_GII.2_Japan_2012.66120218579,
		146 LC145797.1_GII.P16_GII.2_Japan_2012.66120218579,
		147 LC145798.1_GII.P16_GII.2_Japan_2014.12054794521,
		148 LC145799.1_GII.P16_GII.2_Japan_2014.12054794521,
		149 LC145800.1_GII.P16_GII.2_Japan_2014.12054794521,
		150 LC145801.1_GII.P16_GII.2_Japan_2014.12054794521,
		151 LC145802.1_GII.P16_GII.2_Japan_2014.12054794521,
		152 LC145803.1_GII.P16_GII.2_Japan_2014.12054794521,
		153 LC145804.1_GII.P16_GII.2_Japan_2014.12054794521,
		154 LC145805.1_GII.P16_GII.2_Japan_2014.12054794521,
		155 LC145806.1_GII.P16_GII.2_Japan_2014.12054794521,
		156 LC145807.1_GII.P16_GII.2_Japan_2014.12054794521,
		157 LC145808.1_GII.P16_GII.2_Japan_2014.12054794521,
		158 LC147165.1_GII.P16_GII.2_Japan_2010.5,
		159 LC147166.1_GII.P16_GII.2_Japan_2010.5,
		160 LC147167.1_GII.P16_GII.2_Japan_2010.5,
		161 LC147192.1_GII.P16_GII.2_Japan_2011.5,
		162 LC147193.1_GII.P16_GII.2_Japan_2011.5,
		163 LC147194.1_GII.P16_GII.2_Japan_2011.5,
		164 LC147210.1_GII.P16_GII.2_Japan_2012.5,
		165 LC147211.1_GII.P16_GII.2_Japan_2012.5,
		166 LC147218.1_GII.P16_GII.2_Japan_2012.5,
		167 LC153121.1_GII.P16_GII.4_Sydney_2012_Japan_2016.04371584699,
		168 LC153122.1_GII.P16_GII.4_Sydney_2012_Japan_2016.20765027322,
		169 LC175468.1_GII.P16_GII.4_Sydney_2012_Japan_2016.5,
		170 NOR-2515_GII.P16_GII.4_Sydney_2012_UK_2015.745205,
		171 NOR-2516_GII.P16_GII.4_Sydney_2012_UK_2015.747945,
		172 NOR-2518_GII.P16_GII.4_Sydney_2012_UK_2015.761644,
		173 NOR-2520_GII.P16_GII.4_Sydney_2012_UK_2015.79726,
		174 NOR-2558_GII.P16_GII.4_Sydney_2012_UK_2016.013661,
		175 NOR-2559_GII.P16_GII.4_Sydney_2012_UK_2016.016393,
		176 NOR-2565_3_GII.P16_GII.4_Sydney_2012_UK_2016.065574,
		177 NOR-2598_GII.P16_GII.3_UK_2016.251366,
		178 NOR-2604_3_GII.P16_GII.3_UK_2016.26776,
		179 NOR-2610_2_GII.P16_GII.3_UK_2016.300546
;
tree TREE1 = (((((1[&height=15.751025585873329,height_95%_HPD={15.751024417579174,15.75102692632936},height_median=15.751025553792715,height_range={15.751022530719638,15.751028448343277},length=2.150257856616721,length_95%_HPD={0.3467080593109131,4.337687015533447},length_median=1.927485466003418,length_range={0.3467080593109131,8.36842155456543},rate=0.005541041265509921,rate_95%_HPD={0.00153610…
End;
