# Supplementary material for: The emerging GII.P16-GII.4 Sydney 2012 norovirus lineage is circulating worldwide, arose by late-2014 and contains polymerase changes that may increase virus transmission
Source: PLoS One. 2017 Jun 29;12(6):e0179572. doi: 10.1371/journal.pone.0179572 (PMC5491022; doi:10.1371/journal.pone.0179572)
Supplement: S4 File — The BEAST maximum clade credibility tree used in Fig 2. (NEX) [file pone.0179572.s004.nex]

#NEXUS
Begin taxa;
	Dimensions ntax=70;
		Taxlabels
			AB972499.1_GII.Pe_GII.4_Sydney_2012_Japan_2011.5
			JX459907.1_GII.Pe_GII.4_Sydney_2012_Australia_2012.374317
			KC517370.1__GII.4_Sydney_2012_Taiwan_2012.363388
			KF060062.1__GII.4_Sydney_2012_Australia_2012.709016
			KF060080.1__GII.4_Sydney_2012_Australia_2012.625683
			KF060089.1__GII.4_Sydney_2012_Australia_2012.290984
			KF060110.1__GII.4_Sydney_2012_Australia_2012.374317
			KF060111.1__GII.4_Sydney_2012_Australia_2012.374317
			KF060125.1__GII.4_Sydney_2012_New_Zealand_2012.875683
			KF060126.1__GII.4_Sydney_2012_New_Zealand_2012.875683
			KF060127.1__GII.4_Sydney_2012_New_Zealand_2012.875683
			KF060130.1__GII.4_Sydney_2012_New_Zealand_2012.625683
			KF060132.1__GII.4_Sydney_2012_New_Zealand_2012.625683
			KF060133.1__GII.4_Sydney_2012_New_Zealand_2012.625683
			KF060134.1__GII.4_Sydney_2012_New_Zealand_2012.709016
			KF060136.1__GII.4_Sydney_2012_New_Zealand_2012.709016
			KF060137.1__GII.4_Sydney_2012_New_Zealand_2012.709016
			KF060138.1__GII.4_Sydney_2012_New_Zealand_2012.124317
			KF060139.1__GII.4_Sydney_2012_New_Zealand_2012.709016
			KF060140.1__GII.4_Sydney_2012_New_Zealand_2012.79235
			KF060141.1__GII.4_Sydney_2012_New_Zealand_2012.79235
			KF060142.1__GII.4_Sydney_2012_New_Zealand_2012.290984
			KF060144.1__GII.4_Sydney_2012_New_Zealand_2012.79235
			KF060145.1__GII.4_Sydney_2012_New_Zealand_2012.79235
			KF060147.1__GII.4_Sydney_2012_New_Zealand_2012.79235
			KF060148.1__GII.4_Sydney_2012_New_Zealand_2012.79235
			KF060149.1__GII.4_Sydney_2012_New_Zealand_2012.79235
			KF060150.1__GII.4_Sydney_2012_New_Zealand_2012.79235
			KF060151.1__GII.4_Sydney_2012_New_Zealand_2012.79235
			KF060152.1__GII.4_Sydney_2012_New_Zealand_2012.79235
			KF060153.1__GII.4_Sydney_2012_New_Zealand_2012.875683
			KF145148.1_GII.Pe_GII.4_Sydney_2012_Japan_2012.5
			KF378731.1_GII.P4_New_Orleans_2009_GII.4_Sydney_2012_Italy_2013.024658
			KJ710247.1_GII.Pe_GII.4_Sydney_2012_South_Africa_2012.852459
			KP681613.1__GII.4_Sydney_2012_Slovenia_2014.136986
			KP681614.1__GII.4_Sydney_2012_Slovenia_2014.136986
			KP681615.1__GII.4_Sydney_2012_Slovenia_2014.254795
			KR131783.1__GII.4_Sydney_2012_India_2013.5
			KR904222.1__GII.4_Sydney_2012_South_Africa_2013.630137
			KR904223.1__GII.4_Sydney_2012_South_Africa_2013.657534
			KR904224.1__GII.4_Sydney_2012_South_Africa_2013.673973
			KR904226.1__GII.4_Sydney_2012_South_Africa_2013.731507
			KR904227.1__GII.4_Sydney_2012_South_Africa_2013.709589
			KR904238.1_GII.Pe_GII.4_Sydney_2012_South_Africa_2013.326027
			KX354017.1__GII.4_Sydney_2012_USA_2012.8306010929
			KX354018.1__GII.4_Sydney_2012_USA_2012.83333333333
			KX354019.1__GII.4_Sydney_2012_USA_2012.83333333333
			KX354033.1__GII.4_Sydney_2012_USA_2013.02191780822
			KX354043.1__GII.4_Sydney_2012_USA_2012.87158469945
			KX354044.1__GII.4_Sydney_2012_USA_2012.85245901639
			KX354045.1__GII.4_Sydney_2012_USA_2012.85245901639
			KX354140.1__GII.4_Sydney_2012_USA_2015.98904109589
			KX354141.1__GII.4_Sydney_2012_USA_2015.94520547945
			KX354142.1__GII.4_Sydney_2012_USA_2015.95890410959
			KX354143.1__GII.4_Sydney_2012_USA_2015.95068493151
			KX354144.1__GII.4_Sydney_2012_USA_2015.95068493151
			KX354145.1__GII.4_Sydney_2012_USA_2015.92602739726
			KX354146.1__GII.4_Sydney_2012_USA_2015.86575342466
			KX907727.1_GII.P16_GII.4_Sydney_2012_USA_2015.86575342466
			LC153121.1_GII.P16_GII.4_Sydney_2012_Japan_2016.043716
			LC153122.1_GII.P16_GII.4_Sydney_2012_Japan_2016.20765
			LC175468.1_GII.P16_GII.4_Sydney_2012_Japan_2016.5
			LN854566.1_GII.P4_New_Orleans_2009_GII.4_Sydney_2012_Netherlands_2014.5
			NOR-2515_GII.P16_GII.4_Sydney_2012_UK_2015.745205
			NOR-2516_GII.P16_GII.4_Sydney_2012_UK_2015.747945
			NOR-2518_GII.P16_GII.4_Sydney_2012_UK_2015.761644
			NOR-2520_GII.P16_GII.4_Sydney_2012_UK_2015.79726
			NOR-2558_GII.P16_GII.4_Sydney_2012_UK_2016.013661
			NOR-2559_GII.P16_GII.4_Sydney_2012_UK_2016.016393
			NOR-2565_GII.P16_GII.4_Sydney_2012_UK_2016.065574
			;
End;
Begin trees;
	Translate
		1 AB972499.1_GII.Pe_GII.4_Sydney_2012_Japan_2011.5,
		2 JX459907.1_GII.Pe_GII.4_Sydney_2012_Australia_2012.374317,
		3 KC517370.1__GII.4_Sydney_2012_Taiwan_2012.363388,
		4 KF060062.1__GII.4_Sydney_2012_Australia_2012.709016,
		5 KF060080.1__GII.4_Sydney_2012_Australia_2012.625683,
		6 KF060089.1__GII.4_Sydney_2012_Australia_2012.290984,
		7 KF060110.1__GII.4_Sydney_2012_Australia_2012.374317,
		8 KF060111.1__GII.4_Sydney_2012_Australia_2012.374317,
		9 KF060125.1__GII.4_Sydney_2012_New_Zealand_2012.875683,
		10 KF060126.1__GII.4_Sydney_2012_New_Zealand_2012.875683,
		11 KF060127.1__GII.4_Sydney_2012_New_Zealand_2012.875683,
		12 KF060130.1__GII.4_Sydney_2012_New_Zealand_2012.625683,
		13 KF060132.1__GII.4_Sydney_2012_New_Zealand_2012.625683,
		14 KF060133.1__GII.4_Sydney_2012_New_Zealand_2012.625683,
		15 KF060134.1__GII.4_Sydney_2012_New_Zealand_2012.709016,
		16 KF060136.1__GII.4_Sydney_2012_New_Zealand_2012.709016,
		17 KF060137.1__GII.4_Sydney_2012_New_Zealand_2012.709016,
		18 KF060138.1__GII.4_Sydney_2012_New_Zealand_2012.124317,
		19 KF060139.1__GII.4_Sydney_2012_New_Zealand_2012.709016,
		20 KF060140.1__GII.4_Sydney_2012_New_Zealand_2012.79235,
		21 KF060141.1__GII.4_Sydney_2012_New_Zealand_2012.79235,
		22 KF060142.1__GII.4_Sydney_2012_New_Zealand_2012.290984,
		23 KF060144.1__GII.4_Sydney_2012_New_Zealand_2012.79235,
		24 KF060145.1__GII.4_Sydney_2012_New_Zealand_2012.79235,
		25 KF060147.1__GII.4_Sydney_2012_New_Zealand_2012.79235,
		26 KF060148.1__GII.4_Sydney_2012_New_Zealand_2012.79235,
		27 KF060149.1__GII.4_Sydney_2012_New_Zealand_2012.79235,
		28 KF060150.1__GII.4_Sydney_2012_New_Zealand_2012.79235,
		29 KF060151.1__GII.4_Sydney_2012_New_Zealand_2012.79235,
		30 KF060152.1__GII.4_Sydney_2012_New_Zealand_2012.79235,
		31 KF060153.1__GII.4_Sydney_2012_New_Zealand_2012.875683,
		32 KF145148.1_GII.Pe_GII.4_Sydney_2012_Japan_2012.5,
		33 KF378731.1_GII.P4_New_Orleans_2009_GII.4_Sydney_2012_Italy_2013.024658,
		34 KJ710247.1_GII.Pe_GII.4_Sydney_2012_South_Africa_2012.852459,
		35 KP681613.1__GII.4_Sydney_2012_Slovenia_2014.136986,
		36 KP681614.1__GII.4_Sydney_2012_Slovenia_2014.136986,
		37 KP681615.1__GII.4_Sydney_2012_Slovenia_2014.254795,
		38 KR131783.1__GII.4_Sydney_2012_India_2013.5,
		39 KR904222.1__GII.4_Sydney_2012_South_Africa_2013.630137,
		40 KR904223.1__GII.4_Sydney_2012_South_Africa_2013.657534,
		41 KR904224.1__GII.4_Sydney_2012_South_Africa_2013.673973,
		42 KR904226.1__GII.4_Sydney_2012_South_Africa_2013.731507,
		43 KR904227.1__GII.4_Sydney_2012_South_Africa_2013.709589,
		44 KR904238.1_GII.Pe_GII.4_Sydney_2012_South_Africa_2013.326027,
		45 KX354017.1__GII.4_Sydney_2012_USA_2012.8306010929,
		46 KX354018.1__GII.4_Sydney_2012_USA_2012.83333333333,
		47 KX354019.1__GII.4_Sydney_2012_USA_2012.83333333333,
		48 KX354033.1__GII.4_Sydney_2012_USA_2013.02191780822,
		49 KX354043.1__GII.4_Sydney_2012_USA_2012.87158469945,
		50 KX354044.1__GII.4_Sydney_2012_USA_2012.85245901639,
		51 KX354045.1__GII.4_Sydney_2012_USA_2012.85245901639,
		52 KX354140.1__GII.4_Sydney_2012_USA_2015.98904109589,
		53 KX354141.1__GII.4_Sydney_2012_USA_2015.94520547945,
		54 KX354142.1__GII.4_Sydney_2012_USA_2015.95890410959,
		55 KX354143.1__GII.4_Sydney_2012_USA_2015.95068493151,
		56 KX354144.1__GII.4_Sydney_2012_USA_2015.95068493151,
		57 KX354145.1__GII.4_Sydney_2012_USA_2015.92602739726,
		58 KX354146.1__GII.4_Sydney_2012_USA_2015.86575342466,
		59 KX907727.1_GII.P16_GII.4_Sydney_2012_USA_2015.86575342466,
		60 LC153121.1_GII.P16_GII.4_Sydney_2012_Japan_2016.043716,
		61 LC153122.1_GII.P16_GII.4_Sydney_2012_Japan_2016.20765,
		62 LC175468.1_GII.P16_GII.4_Sydney_2012_Japan_2016.5,
		63 LN854566.1_GII.P4_New_Orleans_2009_GII.4_Sydney_2012_Netherlands_2014.5,
		64 NOR-2515_GII.P16_GII.4_Sydney_2012_UK_2015.745205,
		65 NOR-2516_GII.P16_GII.4_Sydney_2012_UK_2015.747945,
		66 NOR-2518_GII.P16_GII.4_Sydney_2012_UK_2015.761644,
		67 NOR-2520_GII.P16_GII.4_Sydney_2012_UK_2015.79726,
		68 NOR-2558_GII.P16_GII.4_Sydney_2012_UK_2016.013661,
		69 NOR-2559_GII.P16_GII.4_Sydney_2012_UK_2016.016393,
		70 NOR-2565_GII.P16_GII.4_Sydney_2012_UK_2016.065574
;
tree TREE1 = (((1[&height=4.999999998978082,height_95%_HPD={4.999999898951501,5.000000101514161},height_median=4.999999998137355,height_range={4.999999820254743,5.000000167638063},length=0.11191141627772061,length_95%_HPD={2.0042146206833422E-4,0.2741476893424988},length_median=0.09009792655706406,length_range={2.0042146206833422E-4,0.6749212741851807},rate=0.007210626454063787,rate_95%_HPD={0.00…
End;
