# Supplementary material for: The emerging GII.P16-GII.4 Sydney 2012 norovirus lineage is circulating worldwide, arose by late-2014 and contains polymerase changes that may increase virus transmission
Source: PLoS One. 2017 Jun 29;12(6):e0179572. doi: 10.1371/journal.pone.0179572 (PMC5491022; doi:10.1371/journal.pone.0179572)
Supplement: S5 File — (XML) [file pone.0179572.s005.xml]

<?xml version="1.0" encoding="UTF-8" standalone="no"?><beast beautitemplate='Standard' beautistatus='' namespace="beast.core:beast.evolution.alignment:beast.evolution.tree.coalescent:beast.core.util:beast.evolution.nuc:beast.evolution.operators:beast.evolution.sitemodel:beast.evolution.substitutionmodel:beast.evolution.likelihood" version="2.0">


    <data
id="norovirus">
                            <sequence id="seq_AB112308.1_Hu_GIIP16_GII1_Japan_2001.12465753425" taxon="AB112308.1_Hu_GIIP16_GII1_Japan_2001.12465753425" totalcount="4" value="------------------------------------------------------------------------------------------------------------------------------------------------------------------------------------------------------------------------------------------------------------------------------------------------------------------------------------------------------------------------------------------------------------------------------------------------------------------------------------------------------------------------------------------------------------------------------------------------------------------------------------------------------------------------------------------------------------------------------------------------------------------------------------------------------------------------------------------------------------------------------------------------------------------------------------------------------------------------------CTGTTGACTCTCTGTGCTTTGTCTGAAGTCACCAACCTGTCCCCTGACATCGTGCAGGCAAATTCCATGTTCTCATTTTACGGTGATGACGAGATCGTCAGCACCGATATAAAATTAGACCCTGAAAAGTTAACCACCAAATTGAGGGAGTATGGTCTGAAACCAACCCGCCCAGACAAAACCGAGGGACCTCTGATCATCAGTGAGGATTTGAATGGACTCACCTTCCTCCGGAGGACAGTTTCTCGTGACCCAGCTGGCTGGTTTGGGAAGTTAGACCAAAGCTCGATACTGAGGCAGATGTATTGGACCAGAGGACCAAACCATGAAGACCCCAATGAAACAATGATACCCCACTCTCAAAGACCCATACAGCTCATGGCACTGCTTGGTGAGGCCTCTCTTCATGGACCCTCTTTCTACAGCAAGATTAGTAAATTGGTCATAACTGAACTCAAAGAAGGTGGGATGGATTTTTACGTGCCAAGGCAGGAACCTATGTTCAGGTGGATGAGGTTTTCTGACTTGAGCTCGTGGGAGGGCGATCGCAATCTGGCTCCCAGTTTTGTGAATGAAGATGGCGTCGAA"/>
                            <sequence id="seq_AB233472.1_Hu_GIIP16__Japan_1999.82191780822" taxon="AB233472.1_Hu_GIIP16__Japan_1999.82191780822" totalcount="4" value="------------------------------------------------------------------------------------------------------------------------------------------------------------------------------------------------------------------------------------------------------------------------------------------------------------------------------------------------------------------------------------------------------------------------------------------------------------------------------------------------------------------------------------------------------------------------------------------------------------------------------------------------------------------------------------------------------------------------------------------------------------------------ACACAACAGAGGGCTGTTCTGGCAGCGGCCTTGGAAATAATGGTCAGATTCTCTGCAGAACCACAACTGGCGCAAACAGTCGCCGAAGATCTACTGGCCCCCAGTGTGGTGGATGTAGGAGACTTCAAAATTTCAATAAATGAGGGGCTCCCTTCTGGTGTACCATGCACTTCCCAGTGGAACTCCATCACACACTGGCTGCTGACTCTCTGCGCTTTGTCTGAAGTCACCAACCTGTCCCCTGACATCGTGCAGGCAAACTCCATGTTCTCATTTTACGGTGATGACGAGATTGTCAGCACCGATATAAAATTGGACCCTGAAAAGTTAACCACCAAATTGAGGGAGTATGGTCTGAAACCAACTCGCCCAGACAAAACCGAGGGACCCTTGATCATCAGTGAGGATTTGGACGGACTCACTTTCCTTCGGAGGACAGTTTCTCGTGACCCAGCTGGCTGGTTTGGGAAGTTAGATCAAAGCTCAATACTAAGGCAAATGTATTGGACCAGGGGACCAAATCATGAAGACCCCAATGAAACAATGATACCTCACTCTCAAAGACCCATACAGCTCATGGCACTGCTTGGTGAGGCCTCCCTTCACGGACCCTCCTTCTACAGCAAGATTAGTAAATTGGTCATAACTGAACTCAAAGAAGGTGGGATGGATTTTTACGTGCCAAGGCAGGAACCTATGTTCAGGTGGATGAGGTTTTCT------------------------------------------------------------------"/>
                            <sequence id="seq_AB447417.1_Hu_GIIP16_GII16_India_2007.42739726027" taxon="AB447417.1_Hu_GIIP16_GII16_India_2007.42739726027" totalcount="4" value="------------------------------------------------------------------------------------------------------------------------------------------------------------------------------------------------------------------------------------------------------------------------------------------------------------------------------------------------------------------------------------------------------------------------------------------------------------------------------------------------------------------------------------------------------------------------------------------------------------------------------------------------------------------------------------------------------------------------------------------------------------------------------------------------------------------GTCAGATTCTCTGCAGAACCGCAACTGGCACAAACAGTCGCTGAAGACCTGCTGGCCCCTAGTGTAGTAGATGTGGGAGATTTCAAAATCTCAATAAATGAGGGGCTTCCTTCTGGTGTACCATGCACTTCCCAGTGGAACTCTATCACACATTGGCTGTTAACCCTCTGTGCTTTGTCTGAAGTCACTAACCTGTCCCCTGACATCGTGCAGGCAAACTCCATGTTCTCGTTTTACGGTGATGATGAGATTGTCAGCACCGATATAAAATTAGACCCTGAAAAGTTAACCACCAAATTGAGGGAATATGGTCTGAAACCAACCCGCCCAGATAAAACTGAGGGACCACTGATTATCAGCGAGGATTTGGACGGACTCACCTTCCTCCGGAGAACAGTTTCCCGTGACCCAGCTGGCTGGTTCGGAAAGTTGGATCAAAGCTCAATACTAAGGCAGATGTACTGGACCAGAGGACCAAACCATGAAGACCCCAATGAAACAATGATACCCCACTCTCAAAGACCCATACAGCTTATGGCACTGCTTGGTGAGGCTTCCCTCCATGGACCCTCTTTTTACAGCAAAATTAGTAAATTGGTCATAACTGAACTCAAAGAAGGTGGGATGGATTTTTACGTGCCGAGGCAGGAACCTATGTTCAGGTGGATGAGGTTCTCTGACTTGAGCACGTGGGAGGGCGATCGCAATCTGGCTCCCAGCTTTGTGAATGAAGATGGCGTCGAA"/>
                            <sequence id="seq_AB592962.1_Hu_GIIP16_GII16_India_2009.20821917808" taxon="AB592962.1_Hu_GIIP16_GII16_India_2009.20821917808" totalcount="4" value="--------------------------------------------------------------------------------------------------------------------------------------------------------------------------------------------------------------------------------------------------------------------------------------------------------------------------------------------------------------------------------------------------------------------------------------------------------------------------------------------------------------------------------------------------------------------------------------------------------------------------------------------------------------------------------------------------------------------------------------------------------------------------------------------------------------------------------------------------------------------------CCCCAGTGTGGTAGATGTAGGAGACTTTAAAATTTCAATAAATGAAGGGCTCCCCTCTGGTGTACCTTGCCCTTCTCAATGGAATTCCATCGCACATTGGCTGCTAACCCTCTGTGCCTTGTCTGAAGTCACCAAACTGTCCCCTGACATTGTACAGGCAAATTCCATGTTCTCATTTTACGGTGATGACGAGATTGTCAGCACCGATATAAAATTGGACCCTGAAAAGTTAACCACCAAATTGAAGGAGTACGGCCTGAAACCAACTCGCCCAGACAAAACCGAGGGACCCCTGATCATCAGTGAGGATTTGAACGGACTCACTTTCCTCCGGAGGACGGTGACTCGTGACCCAGCTGGCTGGTTTGGAAAATTGGACCAAAGCTCAATATTGAGGCAGATGTACTGGACTAGAGGACCAAATCATGAAGACCCCAATGAGACAATGATACCCCACTCTCAAAGACCCATACAGCTCATGGCACTGCTTGGTGAGGCCTCCCTTCACGGACCCTCTTTCTATAGCAAAATTAGTAAATTGGTCATAACTGAACTCAAAGAAGGTGGGATGGACTTTTACGTGCCAAGGCAGGAACCCATGTTCAGGTGGATGAGGTTTTCTGACTTGAGCACGTGGGAGGGCGATCGCAATCTGGCTCCCAATTTTGTGAATGAAGATGGCGTCGAG"/>
                            <sequence id="seq_AB592964.1_Hu_GIIP16_GII16_India_2009.37534246575" taxon="AB592964.1_Hu_GIIP16_GII16_India_2009.37534246575" totalcount="4" value="-----------------------------------------------------------------------------------------------------------------------------------------------------------------------------------------------------------------------------------------------------------------------------------------------------------------------------------------------------------------------------------------------------------------------------------------------------------------------------------------------------------------------------------------------------------------------------------------------------------------------------------------------------------------------------------------------------------------------------------------------------------------------------------------------------------------------------------------------------------------------------------------------------------------------------CCCCTCTGGTGTACCATGCACTTCTCAATGGAATTCCATTACACACTGGTTGCTAACCCTCTGTGCCTTGTCTGAAGTCACCAAACTGTCCCCTGACATTGTACAGGCAAATTCCATGTTCTCATTTTACGGTGATGACGAGATTGTCAGCACCGATATAAAATTGGACCCTGAAAAGTTAACCACCAAATTGAAGGAGTACGGCCTGAAACCAACTCGCCCAGACAAAACCGAGGGACCCCTGATCATCAGTGAGGATTTGAACGGACTCACTTTCCTCCGGAGGACGGTGACTCGTGACCCAGCTGGCTGGTTTGGAAAATTGGACCAAAGCTCAATATTGAGGCAGATGTACTGGACTAGAGGACCAAATCATGAAGACCCCAATGAGACAATGATACCCCACTCTCAAAGACCCATACAGCTCATGGCACTGCTTGGTGAGGCCTCCCTTAACGGACCCTCTTTCTACAGCAAAATTAGTAAATTGGTCATAACTGAACTCAAAGAAGGTGGGATGGACTTTTACGTGCCAAGGCAGGAACCCATGTTCAGGTGGATGAGGTTTTCTGACTTGAGCACGTGGGAGGGCGATCGCAATCTGGCTCCCAATTTTGTGAATGAAGATGGCGTCGAG"/>
                            <sequence id="seq_AB592965.1_Hu_GIIP16_GII13_India_2009.41917808219" taxon="AB592965.1_Hu_GIIP16_GII13_India_2009.41917808219" totalcount="4" value="-------------------------------------------------------------------------------------------------------------------------------------------------------------------------------------------------------------------------------------------------------------------------------------------------------------------------------------------------------------------------------------------------------------------------------------------------------------------------------------------------------------------------------------------------------------------------------------------------------------------------------------------------------------------------------------------------------------------------------------------------------------------------------------------------------------------------------------------------------------------------------------------------------------------ATGAAGGGCTCCCCCCTGGTGTACCATGCACTTCTCAATGGAACTCCATCGCACACTGGCTGCTAACCCTCTGTGCCTTGTCTGAAGTCACCAAACTGTCCCCTGACATTGTACAGGCAAATTCCATGTTCTCATTTTACGGTGATGACGAGATTGTCAGCACCGATATAAAATTGGACCCTGAAAAGTTAACCACCAAATTGAAGGAGTACGGCCTGAAACCAACTCGCCCAGACAAAACCGAGGGACCCCTGATCATCAGTGAGGATTTGAACGGACTCACTTTCCTCCGGAGGACGGTGACTCGTGACCCAGCTGGCTGGTTTGGAAAATTGGACCAAAGCTCAATATTGAGGCAGATGTACTGGACTAGAGGACCAAATCATGAGGACCCCAATGAGACAATGATACCCCACTCTCAAAGACCCATACAGCTCATGGCACTGCTTGGTGAGGCCTCCCTTCACGGACCCTCTTTCTACAGCAAAATTAGTAAATTGGTCATAACTGAACTCAAAGAAGGTGGGATGGACTTTTACGTGCCAAGGCAGGAACCCATGTTCAGGTGGATGAGGTTTTCTGACTTGAGCACGTGGGAGGGCGATCGCAATCTGGCTCCCAATTTTGTGAATGAAGATGGCGTCGAA"/>
                            <sequence id="seq_AB629946.1_Hu_GIIP16_GII2_Japan_2011.09315068493" taxon="AB629946.1_Hu_GIIP16_GII2_Japan_2011.09315068493" totalcount="4" value="-----------------------------------------------------------------------------------------------------------------------------------------------------------------------------------------------------------------------------------------------------------------------------------------------------------------------------------------------------------------------------------------------------------------------------------------------------------------------------------------------------------------------------------------------------------------------------------------------------------------------------------------------------------------------------------------------------------------------------------------------------------CCGCTGGGATTCAACACAACAGAGGGCAGTACTAGCAGCAGCCTTGGAAATCATGGTCAGGTTCTCTGCAGAGCCACAATTGGCACAGATAGTCGCTGAGGATCTGCTGGCCCCCAGTGTGGTAGATGTAGGAGACTTTAAAATTTCAATAAATGAGGGGCTCCCCTCTGGTGTACCATGCACTTCTCAATGGAATTCCATCGCACACTGGCTGCTAACCCTCTGTGCCTTGTCTGAAGTCACCAAACTGTCCCCTGACATTGTACAGGCAAATTCCATGTTCTCATTTTACGGTGATGACGAGATTGTCAGCACCGATATAAAATTGGACCCTGAAAAGTTAACCACCAAATTGAAGGAGTATGGCCTGAAACCAACTCGCCCAGACAAAACCGAGGGACCCCTGATCATCAGTGAGGATTTGAATGGACTCACTTTCCTCCGGAGGACGGTGACTCGTGACCCAGCTGGCTGGTTTGGAAAATTGGACCAAAGCTCAATATTGAGGCAGATGTACTGGACTAGAGGACCAAATCATGAAGACCCCAATGAGACAATGATACCCCACTCTCAAAGACCCATACAGCTCATGGCACTGCTTGGTGAGGCCTCCCTTCACGGACCCTCTTTCTACAGCAAAATCAGTAAATTGGTCATAACTGAACTCAAAGAAGGTGGGATGGACTTTTACGTGCCAAGACAGGAACCCATGTTCAGGTGGATGAGGTTTTCTGACTTGAGCACGTGGGAGGGCGATCGCAATCTGGCTCCCAATTTTGTGAATGAAGATGGCGTCGAA"/>
                            <sequence id="seq_AB662861.1_Hu_GIIP16_GII2_Japan_2008.87568306011" taxon="AB662861.1_Hu_GIIP16_GII2_Japan_2008.87568306011" totalcount="4" value="---------------------------------------------------------------------------------------------------------------------------------------------------------------------------------------------------------------------------------------------------------------------------------------------------------------------------------------------------------------------------------------------------------------------------------------------------------------------------------------------------------------------------------------------------------------------------------------------------------------------------------------------------------------------------------------------------------------------------------------------------------------------------------------------------------------------------------------------GCGCAAACAGTTGCTGAGGATCTGCTGGCCCCCAGTGTGGTAGATGTCGGAGACTTCAAAATTTCAATAAATGAGGGACTCCCTTCTGGTGTACCATGCACTTCCCAGTGGAACTCCATCTCACACTGGCTGCTAACTCTCTGTGCTTTGTCTGAAGTCACCAATCTGTCTCCTGACATCGTGCAGGCAAATTCCATGTTCTCATTTTACGGTGATGACGAGATCGTCAGTACTGATATAAAATTGGACCCTGAAAAGTTGACCACCAAATTGAGGGAGTATGGTCTGAGACCAACTCGCCCAGACAAAACCGAGGGGCCCCTGATCATCAGTGAGGATTTGGACGGGCTCACCTTCCTCCGGAGGACGGTTTCTCGTGACCCAGCCGGTTGGTTTGGAAAGTTAGATCAAAGCTCAATACTAAGGCAGATGTATTGGACCAGAGGACCAAACCATGAAGACCCCAATGAGACAATGATACCCCACTCTCAAAGACCCATACAGCTCATGGCACTGCTTGGTGAGGCCTCCCTTCACGGACCCTCTTTCTACAGCAAGATCAGTAAATTGGTCATAACTGAACTCAAAGAAGGTGGGATGGACTTTTACGTGCCAAGACAGGAACCTATGTTCAGATGGATGAGGTTTTCTGACTTGAGCACGTGGGAGGGCGATCGCAATCTGGCTCCCAGTTTTGTGAATGAAGATGGCGTCGAA"/>
                            <sequence id="seq_AB662868.1_Hu_GIIP16_GII2_Japan_2008.45765027322" taxon="AB662868.1_Hu_GIIP16_GII2_Japan_2008.45765027322" totalcount="4" value="---------------------------------------------------------------------------------------------------------------------------------------------------------------------------------------------------------------------------------------------------------------------------------------------------------------------------------------------------------------------------------------------------------------------------------------------------------------------------------------------------------------------------------------------------------------------------------------------------------------------------------------------------------------------------------------------------------------------------------------------------------------------------------------------------------------------------------------------GCGCAAACAGTTGCTGAGGATCTGCTGGCCCCCAGTGTGGTAGATGTCGGAGACTTCAAGATTTCAATAAATGAGGGACTCCCTTCTGGTGTACCATGCACTTCCCAGTGGAACTCCATCTCACACTGGCTGCTAACTCTCTGTGCTTTGTCTGAAGTCACCGATCTGTCTCCTGACATCGTGCAGGCAAATTCCATGTTCTCATTTTACGGTGATGACGAGATCGTCAGCACCGATATAAAATTGGACCCTGAAAAGTTAACCACTAAATTGAGGGAGTATGGTCTGAAACCAACTCGCCCAGACAAAACCGAGGGGCCCCTGATCATCAGTGAGGATTTGGACGGGCTCACCTTCCTCCGGAGGACGGTTTCTCGTGACCCAGCCGGTTGGTTTGGAAAGTTAGACCAAAGCTCAATACTAAGGCAGATGTATTGGACCAGAGGACCAAACCATGAAGACCCCAATGAGACAATGATACCCCACTCTCAAAGACCCATACAGCTCATGGCACTACTTGGTGAGGCCTCCCTTCACGGACCCTCTTTCTACAGCAAGATTAGTAAATTGGTCATAACTGAACTCAAAGAAGGTGGGATGGACTTTTACGTGCCAAGACAGGAACCTATGTTCAGATGGATGAGGTTTTCTGACTTGAGCACGTGGGAGGGCGATCGCAATCTGGCTCCCAGTTTTGTGAATGAAGATGGCGTCGAA"/>
                            <sequence id="seq_AB662870.1_Hu_GIIP16_GII2_Japan_2009.8301369863" taxon="AB662870.1_Hu_GIIP16_GII2_Japan_2009.8301369863" totalcount="4" value="---------------------------------------------------------------------------------------------------------------------------------------------------------------------------------------------------------------------------------------------------------------------------------------------------------------------------------------------------------------------------------------------------------------------------------------------------------------------------------------------------------------------------------------------------------------------------------------------------------------------------------------------------------------------------------------------------------------------------------------------------------------------------------------------------------------------------------------------GCCCAAACAGTTGCTGAGGATCTGCTGGCCCCCAGTGTGGTAGATGTCGGAGACTTCAAAATTTCAATAAATGAGGGACTCCCTTCTGGTGTACCATGCACTTCCCAGTGGAATTCCATCTCACACTGGTTGCTAACTCTTTGCGCTTTGTCTGAAGTCACCAATCTGTCTCCTGACATCGTGCAGGCAAATTCTATGTTCTCATTTTACGGTGATGACGAGATCGTCAGCACCGATATAAAATTGGACCCTGAAAAGTTAACCACCAAATTGAGGGAGTATGGTCTAAAACCAACTCGCCCAGACAAAACCGAGGGGCCCCTGATCATCAGTGAGGATTTGGACGGTCTCACCTTCCTCCGGAGGACGGTTTCTCGTGACCCAGCCGGTTGGTTTGGAAAGTTAGATCAAAGCTCAATACTAAGGCAGATGTATTGGACTAGAGGACCAAACCATGAAGACCCCAATGAGACAATGGTACCCCACTCTCAAAGACCCATACAGCTCATGGCACTGCTTGGTGAGGCCTCCCTTCACGGACCCTCTTTCTACAGCAAGATTAGTAAATTGGTCATAACTGAACTTAAAGAAGGTGGGATGGACTTTTACGTGCCAAGACAGGAACCCATGTTCAGATGGATGAGGTTTTCTGACTTGAGCACGTGGGAGGGCGATCGCAATCTGGCTCCCAGTTTTGTGAATGAAGATGGCGTCGAA"/>
                            <sequence id="seq_AB662876.1_Hu_GIIP16_GII2_Japan_2010.33150684932" taxon="AB662876.1_Hu_GIIP16_GII2_Japan_2010.33150684932" totalcount="4" value="---------------------------------------------------------------------------------------------------------------------------------------------------------------------------------------------------------------------------------------------------------------------------------------------------------------------------------------------------------------------------------------------------------------------------------------------------------------------------------------------------------------------------------------------------------------------------------------------------------------------------------------------------------------------------------------------------------------------------------------------------------------------------------------------------------------------------------------------GCCCAAACAGTTGCTGAGGATCTGCTGGCCCCCAGTGTGGTAGATGTCGGAGACTTCAAAATTTCAATAAGTGAGGGACTCCCTTCTGGTGTACCATGCACTTCCCAGTGGAATTCCATCTCACACTGGTTGCTAACTCTTTGTGCTTTGTCTGAAGTCACCAATCTGTCTCCTGACATCGTGCAGGCAAATTCTATGTTCTCATTTTACGGTGATGACGAGATCGTCAGCACCGACATAAAATTGGATCCTGAAAAGTTAACCACCAAATTGAGGGAGTATGGTCTAAAACCAACTCGCCCAGACAAAACCGAGGGGCCCCTGATCATCAGTGAGGATTTGGACGGTCTCACCTTCCTCCGGAGGACGGTTTCTCGTGACCCAGCCGGTTGGTTTGGAAAGTTAGATCAAAGCTCAATACTAAGGCAGATGTATTGGACTAGAGGACCAAACCATGAAGACCCCAATGAGACAATGGTACCCCACTCTCAAAGACCCATACAGCTCATGGCACTGCTTGGTGAGGCCTCCCTTCACGGACCCTCTTTCTACAGCAAGATTAGTAAATTGGTCATAACTGAACTTAAAGAAGGTGGGATGGACTTTTACGTGCCAAGACAGGAACCCATGTTCAGATGGATGAGGTTTTCTGACTTGAGCACGTGGGAGGGCGATCGCAATCTGGCTCCCAGTTTTGTGAATGAAGATGGCGTCGAA"/>
                            <sequence id="seq_AB662880.1_Hu_GIIP16_GII2_Japan_2010.33150684932" taxon="AB662880.1_Hu_GIIP16_GII2_Japan_2010.33150684932" totalcount="4" value="---------------------------------------------------------------------------------------------------------------------------------------------------------------------------------------------------------------------------------------------------------------------------------------------------------------------------------------------------------------------------------------------------------------------------------------------------------------------------------------------------------------------------------------------------------------------------------------------------------------------------------------------------------------------------------------------------------------------------------------------------------------------------------------------------------------------------------------------GCCCAAACAGTTGCTGAGGATCTGCTGGCCCCCAGTGTGGTAGATGTCGGAGACTTCAAAATTTCAATAAATGAGGGACTCCCTTCTGGTGTACCATGCACTTCCCAGTGGAATTCCATCTCACACTGGTTGCTAACTCTTTGTGCTTTGTCTGAAGTCACCAATCTGTCTCCTGACATCGTGCAGGCAAATTCTATGTTCTCATTTTACGGTGATGACGAGATCGTCAGCACCGATATAAAATTGGACCCTGAAAAGTTAACCACCAAATTGAGGGAGTATGGTCTAAAACCAACTCGCCCAGACAAAACCGAGGGGCCCCTGATCATCAGTGAGGATTTGGACGGTCTCACCTTCCTCCGGAGGACGGTTTCTCGTGACCCAGCCGGTTGGTTTGGAAAGTTAGATCAAAGCTCAATACTAAGGCAGATGTATTGGACTAGAGGACCAAACCATGAAGACCCCAATGAGACAATGGTACCCCACTCTCAAAGACCCATACAGCTCATGGCACTGCTTGGTGAGGCCTCCCTTCACGGACCCTCTTTCTACAGCAAGATTAGTAAATTGGTCATAACTGAACTTAAAGAAGGTGGGATGGACTTTTACGTGCCAAGACAGGAACCCATGTTCAGATGGATGAGGTTTTCTGACTTGAGCACGTGGGAGGGCGATCGCAATCTGGCTCCCAGTTTTGTGAATGAAGATGGCGTCGAA"/>
                            <sequence id="seq_AB662881.1_Hu_GIIP16_GII2_Japan_2009.8301369863" taxon="AB662881.1_Hu_GIIP16_GII2_Japan_2009.8301369863" totalcount="4" value="---------------------------------------------------------------------------------------------------------------------------------------------------------------------------------------------------------------------------------------------------------------------------------------------------------------------------------------------------------------------------------------------------------------------------------------------------------------------------------------------------------------------------------------------------------------------------------------------------------------------------------------------------------------------------------------------------------------------------------------------------------------------------------------------------------------------------------------------GCCCAAACAGTTGCTGAGGATCTGCTGGCCCCCAGTGTGGTAGATGTCGGAGACTTCAAAATTTCAATAAATGAGGGACTCCCTTCTGGTGTACCATGCACTTCCCAGTGGAATTCCATCTCACACTGGTTGCTAACTCTTTGTGCTTTGTCTGAAGTCACCAATCTGTCTCCTGACATCGTGCAGGCAAATTCTATGTTCTCATTTTACGGTGATGACGAGATCGTCAGCACCGATATAAAATTGGACCCTGAAAAGTTAACCACCAAATTGAGGGAGTATGGTCTAAAACCAACTCGCCCAGACAAAACCGAGGGGCCCCTGATCATCAGTGAGGATTTGGACGGTCTCACCTTCCTCCGGAGGACGGTTTCTCGTGACCCAGCCGGTTGGTTTGGAAAGTTAGATCAAAGTTCAATACTAAGGCAGATGTATTGGACTAGAGGACCAAACCATGAAGACCCCAATGAGACAATGATACCCCACTCTCAAAGACCCATACAGCTCATGGCACTGCTTGGTGAGGCCTCCCTTCACGGACCCTCTTTCTACAGCAAGATTAGTAAATTGGTCATAACTGAACTTAAAGAAGGTGGGATGGACTTTTACGTGCCAAGACAGGAACCCATGTTCAGATGGATGAGGTTTTCTGACTTGAGCACGTGGGAGGGCGATCGCAATCTGGCTCCCAGTTTTGTGAATGAAGATGGCGTCGAA"/>
                            <sequence id="seq_AB662884.1_Hu_GIIP16_GII2_Japan_2009.8301369863" taxon="AB662884.1_Hu_GIIP16_GII2_Japan_2009.8301369863" totalcount="4" value="---------------------------------------------------------------------------------------------------------------------------------------------------------------------------------------------------------------------------------------------------------------------------------------------------------------------------------------------------------------------------------------------------------------------------------------------------------------------------------------------------------------------------------------------------------------------------------------------------------------------------------------------------------------------------------------------------------------------------------------------------------------------------------------------------------------------------------------------GCCCAAACAGTTGCTGAGGATCTGCTGGCCCCCAGTGTGGTAGATGTCGGAGACTTCAAAATTTCAATAAATGAGGGACTCCCTTCTGGTGTACCATGCACTTCCCAGTGGAATTCCATCTCACACTGGTTGCTAACTCTTTGTGCTTTGTCTGAAGTCACCAATCTGTCTCCTGACATCGTGCAGGCAAATTCTATGTTCTCATTTTACGGTGATGACGAGATCGTCAGCACCGATATAAAATTGGACCCTGAAAAGTTAACCACCAAATTGAGGGAGTATGGTCTAAAACCAACTCGCCCAGACAAAACCGAGGGGCCCCTGATCATCAGTGAGGATTTGGACGGTCTCACCTTCCTCCGGAGGACGGTTTCTCGTGACCCAGCCGGTTGGTTTGGAAAGTTAGATCAAAGTTCAATACTAAGGCAGATGTATTGGACTAGAGGACCAAACCATGAAGACCCCAATGAGACAATGATACCCCACTCTCAAAGACCCATACAGCTCATGGCACTGCTTGGTGAGGCCTCCCTTCACGGACCCTCTTTCTACAGCAAGATTAGTAAATTGGTCATAACTGAACTTAAAGAAGGTGGGATGGACTTTTACGTGCCAAGACAGGAACCCATGTTCAGATGGATGAGGTTTTCTGACTTGAGCACGTGGGAGGGCGATCGCAATCTGGCTCCCAGTTTTGTGAATGAAGATGGCGTCGAA"/>
                            <sequence id="seq_AB662889.1_Hu_GIIP16_GII2_Japan_2010.33150684932" taxon="AB662889.1_Hu_GIIP16_GII2_Japan_2010.33150684932" totalcount="4" value="---------------------------------------------------------------------------------------------------------------------------------------------------------------------------------------------------------------------------------------------------------------------------------------------------------------------------------------------------------------------------------------------------------------------------------------------------------------------------------------------------------------------------------------------------------------------------------------------------------------------------------------------------------------------------------------------------------------------------------------------------------------------------------------------------------------------------------------------GCCCAAACAGTTGCTGAGGATCTGCTGGCCCCCAGTGTGGTAGATGTCGGAGACTTCAAAATTTCAATAAATGAGGGACTCCCTTCTGGTGTACCATGCACTTCCCAGTGGAATTCCATCTCACACTGGTTGCTAACTCTTTGCGCTTTGTCTGAAGTCACCAATCTGTCTCCTGACATCGTGCAGGCGAATTCTATGTTCTCATTTTACGGTGATGACGAGATCGTCAGCACCGATATAAAATTGGACCCTGAAAAGTTAACCACCAAATTGAGGGAGTATGGTCTAAAACCAACTCGCCCAGACAAAACCGAGGGGCCCCTGATCATCAGTGAGGATTTGGACGGTCTCACCTTCCTCCGGAGGACGGTTTCTCGTGACCCAGCCGGTTGGTTTGGAAAGTTAGATCAAAGCTCAATACTAAGGCAGATGTATTGGACTAGAGGACCAAACCATGAAGACCCCAATGAGACAATGGTACCCCACTCTCAAAGACCCATACAGCTCATGGCACTGCTTGGTGAGGCCTCCCTTCACGGGCCCTCTTTCTACAGCAAGATTAGTAAATTGGTCATAACTGAACTTAAAGAAGGTGGGATGGACTTTTACGTGCCAAGACAGGAACCCATGTTCAGATGGATGAGGTTTTCTGACTTGAGCACGTGGGAGGGCGATCGCAATCTGGCTCCCAGTTTTGTGAATGAAGATGGCGTCGAA"/>
                            <sequence id="seq_AB662893.1_Hu_GIIP16_GII2_Japan_2010.33150684932" taxon="AB662893.1_Hu_GIIP16_GII2_Japan_2010.33150684932" totalcount="4" value="---------------------------------------------------------------------------------------------------------------------------------------------------------------------------------------------------------------------------------------------------------------------------------------------------------------------------------------------------------------------------------------------------------------------------------------------------------------------------------------------------------------------------------------------------------------------------------------------------------------------------------------------------------------------------------------------------------------------------------------------------------------------------------------------------------------------------------------------GCCCAAACAGTTGCTGAGGATCTGCTGGCCCCCAGTGTGGTAGATGTCGGAGACTTCAAAATTTCAATAAATGAGGGACTCCCTTCTGGTGTACCATGCACTTCCCAGTGGAATTCCATCTCACACTGGTTGCTAACTCTTTGCGCTTTGTCTGAAGTCACCAATCTGTCTCCTGACATCGTGCAGGCAAATTCTATGTTCTCATTTTACGGTGATGACGAGATCGTCAGCACCGATATAAAATTGGACCCTGAAAAGTTAACCACCAAATTGAGGGAGTATGGTCTAAAACCAACTCGCCCAGACAAAACCGAGGGGCCCCTGATCATCAGTGAGGATTTGGACGGTCTCACCTTCCTCCGGAGGACGGTTTCTCGTGACCCAGCCGGTTGGTTTGGAAAGTTAGATCAAAGCTCAATACTAAGGCAGATGTATTGGACTAGAGGACCAAACCATGAAGACCCCAATGAGACAATGGTACCCCACTCTCAAAGACCCATACAGCTCATGGCACTGCTTGGTGAGGCCTCCCTTCACGGGCCCTCTTTCTACAGCAAGATTAGTAAATTGGTCATAACTGAACTTAAAGAAGGTGGAATGGACTTTTACGTGCCAAGACAGGAACCCATGTTCAGATGGATGAGGTTTTCTGACTTGAGCACGTGGGAGGGCGATCGCAATCTGGCTCCCAGTTTTGTGAATGAAGATGGCGTCGAA"/>
                            <sequence id="seq_AB662894.1_Hu_GIIP16_GII2_Japan_2010.33150684932" taxon="AB662894.1_Hu_GIIP16_GII2_Japan_2010.33150684932" totalcount="4" value="---------------------------------------------------------------------------------------------------------------------------------------------------------------------------------------------------------------------------------------------------------------------------------------------------------------------------------------------------------------------------------------------------------------------------------------------------------------------------------------------------------------------------------------------------------------------------------------------------------------------------------------------------------------------------------------------------------------------------------------------------------------------------------------------------------------------------------------------GCCCAAACAGTTGCTGAGGATCTGCTGGCCCCCAGTGTGGTAGATGTCGGAGACTTCAAAATTTCAATAAATGAGGGACTCCCTTCTGGTGTACCATGCACTTCCCAGTGGAATTCCATCTCACACTGGTTGCTAACTCTTTGCGCTTTGTCTGAAGTCACCAATCTGTCTCCTGACATCGTGCAGGCAAATTCTATGTTCTCATTTTACGGTGATGACGAGATCGTCAGCACCGATATAAAATTGGACCCTGAAAAGTTAACCACCAAATTGAGGGAGTATGGTCTAAAACCAACTCGCCCAGACAAAACCGAGGGGCCCCTGATCATCAGTGAGGATTTGGACGGTCTCACCTTCCTCCGGAGGACGGTTTCTCGTGACCCAGCCGGTTGGTTTGGAAAGTTAGATCAAAGCTCAATACTAAGGCAGATGTATTGGACTAGAGGACCAAACCATGAAGACCCCAATGAGACAATGGTACCCCACTCTCAAAGACCCATACAGCTCATGGCACTGCTTGGTGAGGCCTCCCTTCACGGGCCCTCTTTCTACAGCAAGATTAGTAAATTGGTCATAACTGAACTTAAAGAAGGTGGGATGGACTTTTACGTGCCAAGACAGGAACCCATGTTCAGATGGATGAGGTTTTCTGACTTGAGCACGTGGGAGGGCGATCGCAATCTGGCTCCCAGTTTTGTGAATGAAGATGGCGTCGAA"/>
                            <sequence id="seq_AB662895.1_Hu_GIIP16_GII2_Japan_2010.33150684932" taxon="AB662895.1_Hu_GIIP16_GII2_Japan_2010.33150684932" totalcount="4" value="---------------------------------------------------------------------------------------------------------------------------------------------------------------------------------------------------------------------------------------------------------------------------------------------------------------------------------------------------------------------------------------------------------------------------------------------------------------------------------------------------------------------------------------------------------------------------------------------------------------------------------------------------------------------------------------------------------------------------------------------------------------------------------------------------------------------------------------------GCCCAAACAGTTGCTGAGGATCTGCTGGCCCCCAGTGTGGTAGATGTCGGAGACTTCAAAATTTCAATAAATGAGGGACTCCCTTCTGGTGTACCATGCACTTCCCAGTGGAATTCCATCTCACACTGGTTGCTAACTCTTTGTGCTTTGTCTGAAGTCACCAATCTGTCTCCTGACATCGTGCAGGCAAACTCTATGTTCTCATTTTACGGTGATGACGAGATCGTCAGCACCGATATAAAATTGGACCCTGAAAAGTTAACCACCAAATTGAGGGAGTATGGTCTAAAACCAACTCGCCCAGACAAAACCGAGGGGCCCCTGATCATCAGTGAGGATTTGGACGGTCTCACCTTCCTCCGGAGGACGGTTTCTCGTGACCCAGCCGGTTGGTTTGGAAAGTTAGATCAAAGTTCAATACTAAGGCAGATGTATTGGACTAGAGGACCAAACCATGAAGACCCCAATGAGACAATGATACCCCACTCTCAAAGACCCATACAGCTCATGGCACTGCTTGGTGAGGCCTCCCTTCACGGACCCTCTTTCTACAGCAAGATTAGTAAATTGGTCATAACTGAACTTAAAGAAGGTGGGATGGACTTTTACGTGCCAAGACAGGAACCCATGTTCAGATGGATGAGGTTTTCTGACTTGAGCACGTGGGAGGGCGATCGCAATCTGGCTCCCAGTTTTGTGAATGAAGATGGCGTCGAA"/>
                            <sequence id="seq_AB662896.1_Hu_GIIP16_GII2_Japan_2010.33150684932" taxon="AB662896.1_Hu_GIIP16_GII2_Japan_2010.33150684932" totalcount="4" value="---------------------------------------------------------------------------------------------------------------------------------------------------------------------------------------------------------------------------------------------------------------------------------------------------------------------------------------------------------------------------------------------------------------------------------------------------------------------------------------------------------------------------------------------------------------------------------------------------------------------------------------------------------------------------------------------------------------------------------------------------------------------------------------------------------------------------------------------GCCCAAACAGTTGCTGAGGATCTGCTGGCCCCCAGTGTGGTAGATGTCGGAGACTTCAAAATTTCAATAAGTGAGGGACTCCCTTCTGGTGTACCATGCACTTCCCAGTGGAATTCCATCTCACACTGGCTGCTAACTCTTTGTGCTTTGTCTGAAGTCACCAATCTGTCTCCTGACATCGTGCAGGCAAATTCTATGTTCTCATTTTACGGTGATGACGAGATCGTCAGCACCGACATAAAATTGGATCCTGAAAAGTTAACCACCAAATTGAGGGAGTATGGTCTAAAACCAACTCGCCCAGACAAAACCGAGGGGCCCCTGATCATCAGTGAGGATTTGGACGGTCTCACCTTCCTCCGGAGGACGGTTTCTCGTGACCCAGCCGGTTGGTTTGGAAAGTTAGATCAAAGCTCAATACTAAGGCAGATGTATTGGACTAGAGGACCAAACCATGAAGACCCCAATGAGACAATGGTACCCCACTCTCAAAGACCCATACAGCTCATGGCACTGCTTGGTGAGGCCTCCCTTCACGGACCCTCTTTCTACAGCAAGATTAGTAAATTGGTCATAACTGAACTTAAAGAAGGTGGGATGGACTTTTACGTGCCAAGACAGGAACCCATGTTCAGATGGATGAGGTTTTCTGACTTGAGCACGTGGGAGGGCGATCGCAATCTGGCTCCCAGTTTTGTGAATGAAGATGGCGTCGAA"/>
                            <sequence id="seq_AB662897.1_Hu_GIIP16_GII2_Japan_2010.33150684932" taxon="AB662897.1_Hu_GIIP16_GII2_Japan_2010.33150684932" totalcount="4" value="---------------------------------------------------------------------------------------------------------------------------------------------------------------------------------------------------------------------------------------------------------------------------------------------------------------------------------------------------------------------------------------------------------------------------------------------------------------------------------------------------------------------------------------------------------------------------------------------------------------------------------------------------------------------------------------------------------------------------------------------------------------------------------------------------------------------------------------------GCCCAAACAGTTGCTGAGGATCTGCTGGCCCCCAGTGTGGTAGATGTCGGAGACTTCAAAATTTCAATAAATGAGGGACTCCCTTCTGGTGTACCATGCACTTCCCAGTGGAATTCCATCTCACACTGGTTGCTAACTCTTTGTGCTTTGTCTGAAGTCACCAATCTGTCTCCTGACATCGTGCAGGCAAATTCTATGTTCTCATTTTACGGTGATGACGAGATCGTCAGCACCGATATAAAATTGGACCCTGAAAAGTTAACCACCAAATTGAGGGAGTATGGTCTAAAACCAACTCGCCCAGACAAAACCGAGGGGCCCCTGATCATCAGTGAGGATTTGGACGGTCTCACCTTCCTCCGGAGGACGGTTTCTCGTGACCCAGCCGGTTGGTTTGGAAAGTTAGATCAAAGTTCAATACTAAGGCAGATGTATTGGACTAGAGGACCAAACCATGAAGACCCCAATGAGACAATGATACCCCACTCTCAAAGACCCATACAGCTCATGGCACTGCTTGGTGAGGCCTCCCTTCACGGACCCTCTTTCTACAGCAAGATTAGTAAATTGGTCATAACTGAACTTAAAGAAGGTGGGATGGACTTTTACGTGCCAAGACAGGAACCCATGTTCAGATGGATGAGGTTTTCTGACTTGAGCACGTGGGAGGGCGATCGCAATCTGGCTCCCAGTTTTGTGAATGAAGATGGCGTCGAA"/>
                            <sequence id="seq_AB662899.1_Hu_GIIP16_GII2_Japan_2010.33150684932" taxon="AB662899.1_Hu_GIIP16_GII2_Japan_2010.33150684932" totalcount="4" value="---------------------------------------------------------------------------------------------------------------------------------------------------------------------------------------------------------------------------------------------------------------------------------------------------------------------------------------------------------------------------------------------------------------------------------------------------------------------------------------------------------------------------------------------------------------------------------------------------------------------------------------------------------------------------------------------------------------------------------------------------------------------------------------------------------------------------------------------GCCCAAACAGTTGCTGAGGATCTGCTGGCCCCCAGTGTGGTAGATGTCGGAGACTTCAAAATTTCAATAAATGAGGGACTCCCTTCTGGTGTACCATGCACTTCCCAGTGGAATTCCATCTCACACTGGTTGCTAACTCTTTGCGCTTTGTCTGAAGTCACCAATCTGTCTCCTGACATCGTGCAGGCAAATTCTATGTTCTCATTTTACGGTGATGACGAGATCGTCAGCACCGATATAAAATTGGACCCTGAAAAGTTAACCACCAAATTGAGGGAGTATGGTTTAAAACCAACTCGCCCAGACAAAACCGAGGGGCCCCTGATCATCAGTGAGGATTTGGACGGTCTCACCTTCCTCCGGAGGACGGTTTCTCGTGACCCAGCCGGTTGGTTTGGAAAGTTAGATCAAAGCTCAATACTAAGGCAGATGTATTGGACTAGAGGACCAAACCATGAAGACCCCAATGAGACAATGGTACCCCACTCTCAAAGACCCATACAGCTCATGGCACTGCTTGGTGAGGCCTCCCTTCACGGACCCTCTTTCTACAGCAAGATTAGTAAATTGGTCATAACTGAACTTAAAGAAGGTGGGATGGACTTTTACGTGCCAAGACAGGAACCCATGTTCAGATGGATGAGGTTTTCTGACTTGAGCACGTGGGAGGGCGATCGCAATCTGGCTCCCAGTTTTGTGAATGAAGATGGCGTCGAA"/>
                            <sequence id="seq_AB662900.1_Hu_GIIP16_GII2_Japan_2010.33150684932" taxon="AB662900.1_Hu_GIIP16_GII2_Japan_2010.33150684932" totalcount="4" value="---------------------------------------------------------------------------------------------------------------------------------------------------------------------------------------------------------------------------------------------------------------------------------------------------------------------------------------------------------------------------------------------------------------------------------------------------------------------------------------------------------------------------------------------------------------------------------------------------------------------------------------------------------------------------------------------------------------------------------------------------------------------------------------------------------------------------------------------GCCCAAACAGTTGCTGAGGATCTGCTGGCCCCCAGTGTGGTAGATGTCGGAGACTTCAAAATTTCAATAAATGAGGGACTCCCTTCTGGTGTACCATGCACTTCCCAGTGGAATTCCATCTCACACTGGTTGCTAACTCTTTGTGCTTTGTCTGAAGTCACCAATCTGTCTCCTGACATCGTGCAGGCAAATTCTATGTTCTCATTTTACGGTGATGACGAGATCGTCAGCACCGATATAAAATTGGACCCTGAAAAGTTAACCACCAAATTGAGGGAGTATGGTCTAAAACCAACTCGCCCAGACAAAACCGAGGGGCCCCTGATCATCAGTGAGGATTTGGACGGTCTCACCTTCCTCCGGAGGACGGTTTCTCGTGACCCAGCCGGTTGGTTTGGAAAGTTAGATCAAAGTTCAATACTAAGGCAGATGTATTGGACTAGAGGACCAAACCATGAAGACCCCAATGAGACAATGATACCCCACTCTCAAAGACCCATACAGCTCATGGCACTGCTTGGTGAGGCCTCCCTTCACGGACCCTCTTTCTACAGCAAGATTAGTAAATTGGTCATAACTGAACTTAAAGAAGGTGGGATGGACTTTTACGTGCCAAGACAGGAACCCATGTTCAGATGGATGAGGTTTTCTGACTTGAGCACGTGGGAGGGCGATCGCAATCTGGCTCCCAGTTTTGTGAATGAAGATGGCGTCGAA"/>
                            <sequence id="seq_AB682733.1_Hu_GIIP16_GII2_Japan_2010.5" taxon="AB682733.1_Hu_GIIP16_GII2_Japan_2010.5" totalcount="4" value="------------------------------------------------------------------------------------------------------------------------------------------------------------------------------------------------------------------------------------------------------------------------------------------------------------------------------------------------------------------------------------------------------------------------------------------------------------------------------------------------------------------------------------------------------------------------------------------------------------------------------------------------------------------------------------------------------------------------------------------------------------------GATTCAACACAACAGAGGGCAGTACTAGCAGCAGCCTTGGAAATCATGGTCAGGTTCTCTGCAGAGCCACAATTGGCACAGATAGTCGCTGAGGATCTGCTGGCCCCCAGTGTGGTAGATGTAGGAGACTTTAAGATTTCAATAAGTGAAGGGCTCCCCTCTGGTGTACCATGCACTTCTCAATGGAACTCCATCGCACACTGGCTGCTAACCCTCTGTGCCTTGTCTGAAGTCACCAAACTGTCCCCTGACATTGTACAGGCAAATTCCATGTTCTCATTTTACGGTGATGACGAGATTGTCAGCACCGATATAAAATTGGACCCTGAAAAGTTGACCACCAAATTGAAGGAGTACGGCCTGAAACCAACCCGCCCAGACAAAACTGAGGGGCCCCTGATCATCAGTGAAGATTTGAACGGACTCACTTTTCTCCGGAGGACGGTGACTCGTGACCCAGCTGGCTGGTTTGGAAAATTGGACCAAAGTTCAATATTGAGGCAGATGTACTGGACTAGAGGACCAAATCATGAAGACCCCAATGAGACAATGATACCCCACTCTCAAAGACCCATACAGCTCATGGCACTGCTTGGTGAGGCTTCCCTTCACGGACCCTCTTTCTACAGCAAAATCAGTAAATTGGTCATAACTGAACTCAAAGAAGGTGGGATGGACTTTTACGTGCCAAGGCAGGAACCCATGTTCAGGTGGATGAGGTTTTCTGACTTGAGCACGTGGGAGGGCGATCGCAATCTGGCTCCCAATTTTGTGAATGAAGATGGCGTCGAA"/>
                            <sequence id="seq_AB757778.1_Hu_GIIP16_GII13_India_2009.95068493151" taxon="AB757778.1_Hu_GIIP16_GII13_India_2009.95068493151" totalcount="4" value="------------------------------------------------------------------------------------------------------------------------------------------------------------------------------------------------------------------------------------------------------------------------------------------------------------------------------------------------------------------------------------------------------------------------------------------------------------------------------------------------------------------------------------------------------------------------------------------------------------------------------------------------------------------------------------------------------------------------------------------------------------------------------------------------------------------------------------------------------------------------------------------------------------------------------CCCTCTGGTGTACCATGCACTTCTCAATGGAATTCCATCGCACACTGGCTGCTAACCCTCTGTGCCTTGTCTGAAGTCACCAAACTGTCCCCTGACATTGTACAGGCAAATTCTATGTTCTCATTTTACGGTGATGACGAGATTGTCAGCACCGATATAAAATTGGACCCTGAAAAGTTAACCACCAAATTGAAGGAGTACGGCCTGAAACCAACTCGCCCAGACAAAACCGAGGGACCCCTGATCATCAGTGAGGATTTGAACGGACTCACTTTCCTCCGGAGAACGGTGACTCGTGACCCAGCTGGCTGGTTTGGAAAATTGGACCAAAGCTCAATATTGAGGCAGATGTACTGGACTAGAGGACCAAATCATGAAGACCCCAGTGAGACAATGATACCCCACTCTCAAAGACCCATACAGCTCATGGCACTGCTTGGTGAGGCCTCCCTTCACGGACCCTCTTTCTACAGCAAAATTAGTAAATTGGTCATAACTGAACTCAAAGAAGGTGGGATGGACTTTTACGTGCCAAGGCAGGAACCCATGTTCAGGTGGATGAGGTTTTCTGACTTGAGCACGTGGGAGGGCGATCGCAATCTGGCTCCCAATTTTGTGAATGAAGATGGCGTCGAA"/>
                            <sequence id="seq_AB757783.1_Hu_GIIP16_GII13_India_2010.16164383562" taxon="AB757783.1_Hu_GIIP16_GII13_India_2010.16164383562" totalcount="4" value="-----------------------------------------------------------------------------------------------------------------------------------------------------------------------------------------------------------------------------------------------------------------------------------------------------------------------------------------------------------------------------------------------------------------------------------------------------------------------------------------------------------------------------------------------------------------------------------------------------------------------------------------------------------------------------------------------------------------------------------------------------------------------------------------------------------------------------------------------------------TGAGGATCTGCTGGCCCCCAGTGTGGTAGATGTAGGAGATTTTAAAATTTCAATAAATGAGGGGCTCCCCTCTGGTGTACCATGCACTTCTAAATGGAATTCCATCGCACACTGGCTGCTAACCCTCTGTGCCTTGTCTGAAGTCACCAAACTGTCCCCTGACATTGTACCGGCAAATTCCATGTTCTCATTTTACGGTGATGACGAGATTGTCAGCACCGATATAAAATTGGACCCTGAAAAGTTAACCACCAAATTGAAGGAGTACGGCCTGAAACCAACTCGCCCAGACAAAACCGAGGGACCCCTGATCATCAGTGAGGATTTGAACGGACTCACTTTCCTCCGGAGAACGGTGACTCGTGACCCAGCTGGCTGGTTTGGAAAATTGGACCAAAGCTCAATATTGAGGCAGATGTACTGGACTAGAGGACCAAATCATGAAGACCCCAGTGAGACAATGATACCCCACTCTCAAAGACCCATACAGCTCATGGCACTGCTTGGTGAGGCCTCCCTTCACGGACCCTCTTTTTACAGCAAAATTAGTAAATTGGTCATAACTGAACTCAAAGAAGGTGGGATGGACTTTTACGTGCCAAGGCAGGAACCCATGTTCAGGTGGATGAGGTTTTCTGACTTGAGCACGTGGGAGGGCGATCGCAATCTGGCTCCCAATTTTGTGAATGAAGATGGCGTCGAA"/>
                            <sequence id="seq_AB757784.1_Hu_GIIP16_GII3_India_2010.16164383562" taxon="AB757784.1_Hu_GIIP16_GII3_India_2010.16164383562" totalcount="4" value="-------------------------------------------------------------------------------------------------------------------------------------------------------------------------------------------------------------------------------------------------------------------------------------------------------------------------------------------------------------------------------------------------------------------------------------------------------------------------------------------------------------------------------------------------------------------------------------------------------------------------------------------------------------------------------------------------------------------------------------------------------------------------------------------------------------------------------------------------------------AGGATCTGTTGGCCCCCAGTGTGGTTGATGTAGGAGACTTTAAAATTTCAATAAATGAAGGGCTCCCCTCTGGTGTACCATGCACTTCTAAATGGAATTCCGTCGCACACTGGCTGCTAACCCTCTGTGCCTTGTCTGAAGTCACCAAGCTGTCCCCTGACATTGTACAGGCAAATTCTATGTTCTCATTTTACGGTGATGACGAGATTGTCAGCACCGATATAAAATTGGACCCTGAAAAGTTAACCACCAAATTGAAGGAGTACGGCCTGAAACCAACTCGCCCAGACAAAACCGAGGGACCCCTGATCATCAGTGAGGATTTGGACGGACTCACCTTCCTCCGGAGGACGGTGACTCGTGACCCAGCTGGCTGGTTTGGAAAATTGGACCAAAGTTCAATATTGAGGCATATGTACTGGACTAGAGGACCAAATCATGAAGACCCCAATGAGACAATGATACCCCACTCTCAAAGACCCATACAGCTCATGGCACTGCTTGGTGAGGCCTCCCTTCACGGACCCTCTTTCTACAGCAAAATTAGTAAATTGGTCATAACTGAACTCAAAGAAGGTGGGATGGACTTTTACGTGCCAAGGCAGGAACCCATGTTCAGGTGGATGAGGTTTTCTGACTTGAGCACGTGGGAGGGCGATCGCAATCTGGCTCCCAATTTTGTGAATGAAGATGGCGTCGAA"/>
                            <sequence id="seq_AB757788.1_Hu_GIIP16_GII16_India_2010.94794520548" taxon="AB757788.1_Hu_GIIP16_GII16_India_2010.94794520548" totalcount="4" value="--------------------------------------------------------------------------------------------------------------------------------------------------------------------------------------------------------------------------------------------------------------------------------------------------------------------------------------------------------------------------------------------------------------------------------------------------------------------------------------------------------------------------------------------------------------------------------------------------------------------------------------------------------------------------------------------------------------------------------------------------------------------------------------------------------------------------------------------------------------------------CCCCAGTGTGGTAGATGTAGGAGACTTTAAAATTTCAATAAATGAAGGGCTCCCCTCTGGTGTACCTTGCCCTTCTCAATGGAATTCCATCGCACATTGGCTGCTAACCCTCTGTGCCTTGTCTGAAGTCACCAAACTGTCCCCTGACATTGTACAGGCAAATTCCATGTTCTCAATTTACGGTGATGACGAGATCGTCAGCACCGACATAAAATTGGACCCTGAAAAGTTAACCACCAAATTGAAGGAGTACGGCCTGAAACCAACTCGCCCAGACAAAACCGAGGGACCCCTGATCATCAGTGAGGATCTGAACGGACTCACTTTCCTCCGGAGGACGGTGACTCGTGACCCAGCTGGCTGGTTTGGAAAATTGGACCAAAGCTCAATATTGAGGCAGATGTACTGGACTAGAGGACCAAATCATGAAGACCCCAATGAGACAATGATACCCCACTCTCAAAGACCCATACAGCTCATGGCACTGCTTGGAGAAGCCTCCCTTCACGGACCCTCTTTCTACAGCAAAATTAGTAAATTGGTCATAACTGAACTCAAAGAAGGTGGGATGGACTTTTACGTGCCAAGGCAGGAACCCATGTTCAGGTGGATGAGGTTTTCTGACTTGAGCACGTGGGAGGGCGATCGCAATCTGGCTCCCAATTTTGTGAATGAAGATGGCGTCGAG"/>
                            <sequence id="seq_AB757792.1_Hu_GIIP16_GII16_India_2011.46575342466" taxon="AB757792.1_Hu_GIIP16_GII16_India_2011.46575342466" totalcount="4" value="--------------------------------------------------------------------------------------------------------------------------------------------------------------------------------------------------------------------------------------------------------------------------------------------------------------------------------------------------------------------------------------------------------------------------------------------------------------------------------------------------------------------------------------------------------------------------------------------------------------------------------------------------------------------------------------------------------------------------------------------------------------------------------------------------------------------------------------------------------------------------------------------------------------------------------------------------------------------------CTGGGTGCTAACCCTCTGTGCCTTGTCTGAAGTCACCAAACTGGCCCCTGACATTGTTCAGTCAAATTCCATGTTTTCATTTTACGGTGATGACGAGATTGTCAGCACCGATATAAAATTGGACCCTGAAAAGTTAACCACCAAATTGAAGGAGTACGGCCTGAAACCAACTCGCCCAGACAAAACCGAGGGACCCCTGATCATCAGTGAGGACTTGAACGGACTCACTTTCCTCCGGAGGACGGTGACTCGTGACCCAGCTGGCTGGTTTGGAAAATTGGACCAAAGCTCAATATTGAGGCAGATGTACTGGACTAGAGGACCAAATCATGAAGACCCCAATGAGACAATGATTCCCCACTCTCAAAGACCCATACAGCTCATGGCACTGCTTGGTGAGGAATCCCTTCACGGACCTTCTTTTTACAGTAAAATTAGTAAATTGGTCATAACTGAACTCAAAGAAGGTGGGATGGATTTTTACGTGCCAAGACAGGAACCTATGTTCAGGTGGATGAGGTTTTCTGACTTGAGCACGTGGGAGGGCGATCGCAATCTGGCTCCCAGTTTTGTGAATGAAGATGGCGTCGAG"/>
                            <sequence id="seq_AB757793.1_Hu_GIIP16_GII16_India_2011.54246575342" taxon="AB757793.1_Hu_GIIP16_GII16_India_2011.54246575342" totalcount="4" value="-------------------------------------------------------------------------------------------------------------------------------------------------------------------------------------------------------------------------------------------------------------------------------------------------------------------------------------------------------------------------------------------------------------------------------------------------------------------------------------------------------------------------------------------------------------------------------------------------------------------------------------------------------------------------------------------------------------------------------------------------------------------------------------------------------------------------------------------------------------------------CCCCCAGTGTTGTAGATGTAGGAGACTTTAAAATTTCAATAAATGAAGGGCTCCCCTCTGGTGTACCATGCACTTCTCAATGGAATTCCATCGCACACTGGCTGCTAACCCTCTGTGCCTTGTCTGAAGTCACCAAACTGTCCCCTGACATTGTACAGGCAAATTCCATGTTTTCATTTTACGGTGATGACGAGATTGTCAGCACCGATATAAAATTGGACCCTGAAAAGTTAACCACCAAATTGAAGGAGTACGGCCTAAAACCAACTCGCCCAGACAAAACCGAGGGACCCCTGGTCATCAGTGAGGATTTGAACGGACTCACTTTCCTCCGGAGGACGGTGACTCGTGACCCAGCTGGCTGGTTTGGAAGATTGGACCAAAGCTCAATATTGAGGCAGATGTACTGGACTAGAGGACCAAATCATGAAGACCCCAATGAGACAATGATACCCCACTCTCAAAGACCCATACAGCTCATGGCACTGCTTGGTGAGGCCTCCCTTCACGGACCCTCTTTCTACAGTAAAATTAGTAAATTGGTCATAACTGAACTCAAAGAAGGTGGGATGGATTTTTACGTGCCAAGACAGGAACCTATGTTCAGGTGGATGAGGTTTTCTGACTTGAGCACGTGGGAGGGCGATCGCAATCTGGCTCCCAGTTTTGTGAATGAAGATGGCGTCGAG"/>
                            <sequence id="seq_AB809983.1_Hu_GIIP16__Nepal_2009.5" taxon="AB809983.1_Hu_GIIP16__Nepal_2009.5" totalcount="4" value="-------------------------------------------------------------------------------------------------------------------------------------------------------------------------------------------------------------------------------------------------------------------------------------------------------------------------------------------------------------------------------------------------------------------------------------------------------------------------------------------------------------------------------------------------------------------------------------------------------------------------------------------------------------------------------------------------------------------------------------------------------------------------------------------------------------------------------------------------------------------------------GTGTGGTAGATGTAGGAGACTTTAAAATTTCAATAAATGAAGGGCTCCCCTCTGGTGTACCATGCACTTCTCAATGGAATTCCATCGCACACTGGCTGCTAACCCTCTGTGCCTTGTCTGAAGTCACCAAACTGTCCCCTGACATTGTACAGGCAAATTCCATGTTCTCATTTTACGGTGATGACGAGATTGTCAGCACCGATATAAAATTGGACCCTGAAAAGTTAACCACCAAATTGAAGGAGTACGGCCTGAAACCAACTCGCCCAGACAAAACCGAGGGACCCCTGATCATCAGTGAGGATTTGAACGGACTCACTTTCCTCCGGAGGACGGTGACTCGTGACCCAGCTGGCTGGTTTGGAAAATTGGACCAAAGCTCAATATTGAGGCAGATGTACTGGACTAGAGGACCAAATCATGAAGACCCCAATGAGACAATGATACCCCACTCTCAAAGACCCATACAACTCATGGCACTGCTTGGTGAGGCCTCCCTTCACGGACCCTCTTTCTACAGCAAAATTAGTAAATTGGTTATAACTGAACTCAAAGAAGGTGGGATGGACTTTTACG-----------------------------------------------------------------------------------------------------------"/>
                            <sequence id="seq_AB809985.1_Hu_GIIP16_GII13_Nepal_2009.5" taxon="AB809985.1_Hu_GIIP16_GII13_Nepal_2009.5" totalcount="4" value="------------------------------------------------------------------------------------------------------------------------------------------------------------------------------------------------------------------------------------------------------------------------------------------------------------------------------------------------------------------------------------------------------------------------------------------------------------------------------------------------------------------------------------------------------------------------------------------------------------------------------------------------------------------------------------------------------------------------------------------------------------------------------------------------------------------------------------------------------------------------------------------------------AAAATTTCAATAAATGAAGGGCTCCCCTCTGGTGTACCATGCACTTCTCAATGGAATTCCATCGCACACTGGCTGCTAACCCTCTGTGCCTTGTCTGAAGTCACCAAACTGTCCCCTGACATTGTACAGGCAAATTCCATGTTCTCATTTTACGGTGATGACGAGATTGTCAGCACCGATATAAAATTGGACCCTGAAAAGTTAACCACCAAATTGAAGGAGTACGGCCTGAAACCAACTCGCCCAGACAAAACCGAGGGACCCCTGATCATCAGTGAGGATTTGAACGGACTCACTTTCCTCCGGAGGACGGTGACTCGTGACCCAGCTGGCTGGTTTGGAAAATTGGACCAAAGCTCAATATTGAGGCAGATGTACTGGACTAGAGGACCAAATCATGAAGACCCCAATGAGACAATGATACCCCACTCTCAAAGACCCATACAACTCATGGCACTGCTTGGTGAGGCCTCCCTTCACGGACCCTCTTTCTACAGCAAAATTAGTAAATTGGTCATAACTGAACTCAAAGAAGGTGGGATGGACTTTTACGTGCCAAGGCAGGAACCCATGTTCAGGTGGATGAGGTTTTCTGACTTGAGCACGTGGGAGGGCGATCGCAATCTGGCTCCCAATTTTGTGAATGAAGATGGCGTCGAA"/>
                            <sequence id="seq_AB809986.1_Hu_GIIP16_GII13_Nepal_2009.5" taxon="AB809986.1_Hu_GIIP16_GII13_Nepal_2009.5" totalcount="4" value="-----------------------------------------------------------------------------------------------------------------------------------------------------------------------------------------------------------------------------------------------------------------------------------------------------------------------------------------------------------------------------------------------------------------------------------------------------------------------------------------------------------------------------------------------------------------------------------------------------------------------------------------------------------------------------------------------------------------------------------------------------------------------------------------------------------------------------------------------------------------------------------------------------------------------------------------ACCATGCACTTCTCAATGGAATTCCATCGCACACTGGCTGCTAACCCTCTGTGCCTTGTCTGAAGTCACCAAACTGTCCCCTGACATTGTACAGGCAAATTCCATGTTCTCATTTTACGGTGATGACGAGATTGTCAGCACCGATATAAAATTGGACCCTGAAAAGTTAACCACCAAATTGAAGGAGTACGGCCTGAAACCAACTCGCCCAGACAAAACCGAGGGACCCCTGATCATCAGTGAGGATTTGAACGGACTCACTTTCCTCCGGAGGACGGTGACTCGTGACCCAGCTGGATGGTTTGGAAAATTGGACCAAAGCTCAATATTGAGGCAGATGTACTGGACTAGAGGACCAAATCATGAAGACCCCAATGAGACAATGATACCCCACTCTCAAAGACCCATACAACTCATGGCACTGCTTGGTGAGGCCTCCCTTCACGGACCCTCTTTCTACAGCAAAATTAGTAAATTGGTTATAACTGAACTCAAAGAAGGTGGGATGGACTTTTACGTGCCAAGGCAGGAACCCATGTTCAGGTGGATGAGGTTTTCTGACTTGAGCACGTGGGAGGGCGATCGCAATCTGGCTCCCAATTTTGTGAATGAAGATGGCGTCGAA"/>
                            <sequence id="seq_AB809987.1_Hu_GIIP16_GII13_Nepal_2009.5" taxon="AB809987.1_Hu_GIIP16_GII13_Nepal_2009.5" totalcount="4" value="------------------------------------------------------------------------------------------------------------------------------------------------------------------------------------------------------------------------------------------------------------------------------------------------------------------------------------------------------------------------------------------------------------------------------------------------------------------------------------------------------------------------------------------------------------------------------------------------------------------------------------------------------------------------------------------------------------------------------------------------------------------------------------------------------------------------------------------------------------------------------------------------------------------------------CCCTCTGGTGTACCATGCACTTCTCAATGGAATTCCATCGCACACTGGCTGCTAACCCTCTGTGCCTTGTCTGAAGTCACCAAACTGTCCCCTGACATTGTACAGGCAAATTCCATGTTCTCATTTTACGGTGATGACGAGATTGTCAGCACCGATATAAAATTGGACCCTGAAAAGTTAACCACCAAATTGAAGGAGTACGGCCTGAAACCAACTCGCCCAGACAAAACCGAGGGACCCCTGATCATCAGTGAGGATTTGAACGGACTCACTTTCCTCCGGAGGACGGTGACTCGTGACCCAGCTGGCTGGTTTGGAAAATTGGACCAAAGCTCAATATTGAGGCAGATGTACTGGACTAGAGGACCAAATCATGAAGACCCCAATGAGACAATGATACCCCACTCTCAAAGACCCATACAACTCATGGCACTGCTTGGTGAGGCCTCCCTTCACGGACCCTCTTTCTACAGCAAAATTAGTAAATTGGTTATAACTGAACTCAAAGAAGGTGGGATGGACTTTTACGTGCCAAGGCAGGAACCCATGTTCAGGTGGATGAGGTTTTCTGACTTGAGCACGTGGGAGGGCGATCGCAATCTGGCTCCCAATTTTGTGAATGAAGATGGCGTCGAA"/>
                            <sequence id="seq_AB809988.1_Hu_GIIP16_GII13_Nepal_2009.5" taxon="AB809988.1_Hu_GIIP16_GII13_Nepal_2009.5" totalcount="4" value="------------------------------------------------------------------------------------------------------------------------------------------------------------------------------------------------------------------------------------------------------------------------------------------------------------------------------------------------------------------------------------------------------------------------------------------------------------------------------------------------------------------------------------------------------------------------------------------------------------------------------------------------------------------------------------------------------------------------------------------------------------------------------------------------------------------------------------------------------------------------------------------------------------------------------------GGTGTACCATGCACTTCTCAATGGAATTCCATCGCACACTGGCTGCTAACCCTCTGTGCCTTGTCTGAAGTCACCAAACTGTCCCCTGACATTGTACAGGCAAATTCCATGTTCTCATTTTACGGTGATGACGAGATTGTCAGCACCGATATAAAATTGGACCCTGAAAAGTTAACCACCAAATTGAAGGAGTACGGCCTGAAACCAACTCGCCCAGACAAAACCGAGGGACCCCTGATCATCAGTGAGGATTTGAACGGACTCACTTTCCTCCGGAGGACGGTGACTCGTGACCCAGCTGGCTGGTTTGGAAAATTGGACCAAAGCTCAATATTGAGGCAGATGTACTGGACTAGAGGACCAAATCATGAAGACCCCAATGAGACAATGATACCCCACTCTCAAAGACCCATACAACTCATGGCACTGCTTGGTGAGGCCTCCCTTCACGGACCCTCTTTCTACAGCAAAATTAGTAAATTGGTTATAACTGAACTCAAAGAAGGTGGGATGGACTTTTACGTGCCAAGGCAGGAACCCATGTTCAGGTGGATGAGGTTTTCTGACTTGAGCACGTGGGAGGGCGATCGCAATCTGGCTCCCAATTTTGTGAATGAAGATGGCGTCGAA"/>
                            <sequence id="seq_AB809989.1_Hu_GIIP16_GII13_Nepal_2009.5" taxon="AB809989.1_Hu_GIIP16_GII13_Nepal_2009.5" totalcount="4" value="---------------------------------------------------------------------------------------------------------------------------------------------------------------------------------------------------------------------------------------------------------------------------------------------------------------------------------------------------------------------------------------------------------------------------------------------------------------------------------------------------------------------------------------------------------------------------------------------------------------------------------------------------------------------------------------------------------------------------------------------------------------------------------------------------------------------------------------------------------------------------------------------------------------------------------------------TGCACTTCTCAATGGAATTCCATCGCACACTGGCTGCTAACCCTCTGTGCCTTGTCTGAAGTCACCAAACTGTCCCCTGACATTGTACAGGCAAATTCCATGTTCTCATTTTACGGTGATGACGAGATTGTCAGCACCGATATAAAATTGGACCCTGAAAAGTTAACCACCAAATTGAAGGAGTACGGCCTGAAACCAACTCGCCCAGACAAAACCGAGGGACCCCTGATCATCAGTGAGGATTTGAACGGACTCACTTTCCTCCGGAGGACGGTGACTCGTGACCCAGCTGGCTGGTTTGGAAAATTGGACCAAAGCTCAATATTGAGGCAGATGTACTGGACTAGAGGACCAAATCATGAAGACCCCAATGAGACAATGATACCCCACTCTCAAAGACCCATACAACTCATGGCACTGCTTGGTGAGGCCTCCCTTCACGGACCCTCTTTCTACAGCAAAATTAGTAAATTGGTTATAACTGAACTCAAAGAAGGTGGGATGGACTTTTACGTGCCAAGGCAGGAACCCATGTTCAGGTGGATGAGGTTTTCTGACTTGAGCACGTGGGAGGGCGATCGCAATCTGGCTCCCAATTTTGTGAATGAAGATGGCGTCGAA"/>
                            <sequence id="seq_AB809990.1_Hu_GIIP16_GII13_Nepal_2009.5" taxon="AB809990.1_Hu_GIIP16_GII13_Nepal_2009.5" totalcount="4" value="---------------------------------------------------------------------------------------------------------------------------------------------------------------------------------------------------------------------------------------------------------------------------------------------------------------------------------------------------------------------------------------------------------------------------------------------------------------------------------------------------------------------------------------------------------------------------------------------------------------------------------------------------------------------------------------------------------------------------------------------------------------------------------------------------------------------------------------------------------------------CTGGCCCCCAGTGTGGTAGATGTAGGAGACTTTAAAATTTCAATAAATGAAGGGCTCCCCTCTGGTGTACCATGCACTTCTCAATGGAATTCCATCGCACACTGGCTGCTAACCCTCTGTGCCTTGTCTGAAGTCACCAAACTGTCCCCTGACATTGTACAGGCAAATTCCATGTTCTCATTTTACGGTGATGACGAGATTGTCAGCACCGATATAAAATTGGACCCTGAAAAGTTAACCACCAAATTGAAGGAGTACGGCCTGAAACCAACTCGCCCAGACAAAACCGAGGGACCCCTGATCATCAGTGAGGATCTGAACGGACTCACTTTCCTCCGGAGGACGGTGACTCGTGACCCAGCTGGCTGGTTTGGAAAATTGGACCAAAGCTCAATATTGAGGCAGATGTACTGGACTAGAGGACCAAATCATGAAGACCCCAATGAGACAATGATACCCCACTCTCAAAGACCCATACAACTCATGGCACTGCTTGGTGAGGCCTCCCTTCACGGACCCTCTTTCTACAGCAAAATTAGTAAATTGGTTATAACTGAACTCAAAGAAGGTGGGATGGACTTTTACGTGCCAAGGCAGGAACCCATGTTCAGGTGGATGAGGTTTTCTGACTTGAGCACGTGGGAGGGCGATCGCAATCTGGCTCCCAATTTTGTGAATGAAGATGGCGTCGAA"/>
                            <sequence id="seq_AB809991.1_Hu_GIIP16_GII13_Nepal_2009.5" taxon="AB809991.1_Hu_GIIP16_GII13_Nepal_2009.5" totalcount="4" value="----------------------------------------------------------------------------------------------------------------------------------------------------------------------------------------------------------------------------------------------------------------------------------------------------------------------------------------------------------------------------------------------------------------------------------------------------------------------------------------------------------------------------------------------------------------------------------------------------------------------------------------------------------------------------------------------------------------------------------------------------------------------------------------------------------------------------------------------------------------------------------------------------------------------------------------------------------------------------------------------------------TCACCAAACTGTCCCCTGACATTGTACAGGCAAATTCCATGTTCTCATTTTACGGTGATGACGAGATTGTCAGCACCGATATAAAATTGGACCCTGAAAAGTTAACCACCAAATTGAAGGAGTACGGCCTGAAACCAACTCGCCCAGACAAAACCGAGGGACCCCTGATCATCAGTGAGGATTTGAACGGACTCACTTTCCTCCGGAGGACGGTGACTCGTGACCCAGCTGGCTGGTTTGGAAAATTGGACCAAAGCTCAATATTGAGGCAGATGTACTGGACTAGAGGACCAAATCATGAAGACCCCAATGAGACAATGATACCCCACTCTCAAAGACCCATACAACTCATGGCACTGCTTGGTGAGGCCTCCCTTCACGGACCCTCTTTCTACAGCAAAATTAGTAAATTGGTTATAACTGAACTCAAAGAAGGTGGGATGGACTTTTACGTGCCAAGGCAGGAACCCATGTTCAGGTGGATGAGGTTTTCTGACTTGAGCACGTGGGAGGGCGATCGCAATCTGGCTCCCAATTTTGTGAATGAAGATGGCGTCGAA"/>
                            <sequence id="seq_AB809992.1_Hu_GIIP16_GII13_Nepal_2009.5" taxon="AB809992.1_Hu_GIIP16_GII13_Nepal_2009.5" totalcount="4" value="-------------------------------------------------------------------------------------------------------------------------------------------------------------------------------------------------------------------------------------------------------------------------------------------------------------------------------------------------------------------------------------------------------------------------------------------------------------------------------------------------------------------------------------------------------------------------------------------------------------------------------------------------------------------------------------------------------------------------------------------------------------------------------------------------------------------------------------------------------------------------------------------------ACTTTAAAATTTCAATAAATGAAGGGCTCCCCTCTGGTGTACCATGCACTTCTCAATGGAATTCCATCGCACACTGGCTGCTAACCCTCTGTGCCTTGTCTGAAGTCACCAAACTGTCCCCTGACATTGTACAGGCAAATTCCATGTTCTCATTTTACGGTGATGACGAGATTGTCAGCACCGATATAAAATTGGACCCTGAAAAGTTAACCACCAAATTGAAGGAGTACGGCCTGAAACCAACTCGCCCAGACAAAACCGAGGGACCCCTGATCATCAGTGAGGATTTGAACGGACTCACTTTCCTCCGGAGGACGGTGACTCGTGACCCAGCTGGCTGGTTTGGAAAATTGGACCAAAGCTCAATATTGAGGCAGATGTACTGGACTAGAGGACCAAATCATGAAGACCCCAATGAGACAATGATACCCCACTCTCAAAGACCCATACAACTCATGGCACTGCTTGGTGAGGCCTCCCTTCACGGACCCTCTTTCTACAGCAAAATTAGTAAATTGGTTATAACTGAACTCAAAGAAGGTGGGATGGACTTTTACGTGCCAAGGCAGGAACCCATGTTCAGGTGGATGAGGTTTTCTGACTTGAGCACGTGGGAGGGCGATCGCAATCTGGCTCCCAATTTTGTGAATGAAGATGGCGTCGAA"/>
                            <sequence id="seq_AB809993.1_Hu_GIIP16_GII13_Nepal_2009.5" taxon="AB809993.1_Hu_GIIP16_GII13_Nepal_2009.5" totalcount="4" value="---------------------------------------------------------------------------------------------------------------------------------------------------------------------------------------------------------------------------------------------------------------------------------------------------------------------------------------------------------------------------------------------------------------------------------------------------------------------------------------------------------------------------------------------------------------------------------------------------------------------------------------------------------------------------------------------------------------------------------------------------------------------------------------------------------------------------------------------------ATAGTCGCTGAGGATCTGCTGGCCCCCAGTGTGGTAGATGTAGGAGACTTTAAAATTTCAATAAATGAAGGGCTCCCCTCTGGTGTACCATGCACTTCTCAATGGAATTCCATCGCACACTGGCTGCTAACCCTCTGCGCCTTGTCTGAAGTCACCAAACTGTCCCCTGACATTGTACAGGCAAATTCCATGTTCTCATTTTACGGTGATGACGAGATTGTCAGCACCGATATAAAATTGGACCCTGAAAAGTTAACCACCAAATTGAAGGAGTACGGCCTGAAACCAACTCGCCCAGACAAAACCGAGGGACCCCTGATCATCAGTGAGGATTTGAACGGACTCACTTTCCTCCGGAGGACGGTGACTCGTGACCCAGCTGGCTGGTTTGGAAAATTGGACCAAAGCTCAATATTGAGGCAGATGTACTGGACTAGAGGACCAAATCATGAAGACCCCAATGAGACAATGATACCCCACTCTCAAAGACCCATACAACTCATGGCACTGCTTGGTGAGGCCTCCCTTCACGGACCCTCTTTCTACAGCAAAATTAGTAAATTGGTTATAACTGAACTCAAAGAAGGTGGGATGGACTTTTACGTGCCAAGGCAGGAACCCATGTTCAGGTGGATGAGGTTTTCTGACTTGAGCACGTGGGAGGGCGATCGCAATCTGGCTCCCAATTTTGTGAATGAAGATGGCGTCGAA"/>
                            <sequence id="seq_AB809994.1_Hu_GIIP16_GII13_Nepal_2009.5" taxon="AB809994.1_Hu_GIIP16_GII13_Nepal_2009.5" totalcount="4" value="-------------------------------------------------------------------------------------------------------------------------------------------------------------------------------------------------------------------------------------------------------------------------------------------------------------------------------------------------------------------------------------------------------------------------------------------------------------------------------------------------------------------------------------------------------------------------------------------------------------------------------------------------------------------------------------------------------------------------------------------------------------------------------------------------------------------------------------------------------------------------------------TAGATGTAGGAGACTTTAAAATTTCAATAAATGAAGGGCTCCCCTCTGGTGTACCATGCACTTCTCAATGGAATTCCATCGCACACTGGCTGCTAACCCTCTGTGCCTTGTCTGAAGTCACCAAACTGTCCCCTGACATTGTACAGGCAAATTCCATGTTCTCATTTTACGGTGATGACGAGATTGTCAGCACCGATATAAAATTGGACCCTGAAAAGTTAACCACCAAATTGAAGGAGTACGGCCTGAAACCAACTCGCCCAGACAAAACCGAGGGACCCCTGATCATCAGTGAGGATTTGAACGGACTCACTTTCCTCCGGAGGACGGTGACTCGTGACCCAGCTGGCTGGTTTGGAAAATTGGACCAAAGCTCAATATTGAGGCAGATGTACTGGACTAGAGGACCAAATCATGAAGACCCCAATGAGACAATGATACCCCACTCTCAAAGACCCATACAACTCATGGCACTGCTTGGTGAGGCCTCCCTTCACGGACCCTCTTTCTACAGCAAAATTAGTAAATTGGTTATAACTGAACTCAAAGAAGGTGGGATGGACTTTTACGTGCCAAGGCAGGAACCCATGTTCAGGTGGATGAGGTTTTCTGACTTGAGCACGTGGGAGGGCGATCGCAATCTGGCTCCCAATTTTGTGAATGAAGATGGCGTCGAA"/>
                            <sequence id="seq_AB809995.1_Hu_GIIP16_GII13_Nepal_2009.5" taxon="AB809995.1_Hu_GIIP16_GII13_Nepal_2009.5" totalcount="4" value="---------------------------------------------------------------------------------------------------------------------------------------------------------------------------------------------------------------------------------------------------------------------------------------------------------------------------------------------------------------------------------------------------------------------------------------------------------------------------------------------------------------------------------------------------------------------------------------------------------------------------------------------------------------------------------------------------------------------------------------------------------------------------------------------------------------------------------------------------------------------------------------------------------------------------------------------------------TGGAATTCCATCGCACACTGGCTGCTAACCCTCTGTGCCTTGTCTGAAGTCACCAAACTGTCCCCTGACATTGTACAGGCAAATTCCATGTTCTCATTTTACGGTGATGACGAGATTGTCAGCACCGATATAAAATTGGACCCTGAAAAGTTAACCACCAAATTGAAGGAGTACGGCCTGAAACCAACTCGCCCAGACAAAACCGAGGGACCCCTGATCATCAGTGAGGATTTGAACGGACTCACTTTCCTCCGGAGGACGGTGACTCGTGACCCAGCTGGCTGGTTTGGAAAATTGGACCAAAGCTCAATATTGAGGCAGATGTACTGGACTAGAGGACCAAATCATGAAGACCCCAATGAGACAATGATACCCCACTCTCAAAGACCCATACAACTCATGGCACTGCTTGGTGAGGCCTCCCTTCACGGACCCTCTTTCTACAGCAAAATTAGTAAATTGGTTATAACTGAACTCAAAGAAGGTGGGATGGACTTTTACGTGCCAAGGCAGGAACCCATGTTCAGGTGGATGAGGTTTTCTGACTTGAGCACGTGGGAGGGCGATCGCAATCTGGCTCCCAATTTTGTGAATGAAGATGGCGTCGAA"/>
                            <sequence id="seq_AB809996.1_Hu_GIIP16_GII13_Nepal_2009.5" taxon="AB809996.1_Hu_GIIP16_GII13_Nepal_2009.5" totalcount="4" value="----------------------------------------------------------------------------------------------------------------------------------------------------------------------------------------------------------------------------------------------------------------------------------------------------------------------------------------------------------------------------------------------------------------------------------------------------------------------------------------------------------------------------------------------------------------------------------------------------------------------------------------------------------------------------------------------------------------------------------------------------------------------------------------------------------------------------------------------------------------------------------------------------TTAAAATTTCAATAAATGAAGGGCTCCCCTCTGGTGTACCATGCACTTCTCAATGGAATTCCATCGCACACTGGCTGCTAACCCTCTGTGCCTTGTCTGAAGTCACCACACTGTCCCCTGACATTGTACAGGCAAATTCCATGTTCTCATTTTACGGTGATGACGAGATTGTCAGCACCGATATAAAATTGGACCCTGAAAAGTTAACCACCAAATTGAAGGAGTACGGCCTGAAACCAACTCGCCCAGACAAAACCGAGGGACCCCTGATCATCAGTGAGGATTTGAACGGACTCACTTTTCTCCGGAGGACGGTGACTCGTGACCCAGCTGGCTGGTTTGGAAAATTGGACCAAAGCTCAATATTGAGGCAGATGTACTGGACTAGAGGACCAAATCATGAAGACCCCAATGAGACAATGATACCCCACTCTCAAAGACCCATACAACTCATGGCACTGCTTGGTGAGGCCTCCCTTCACGGACCCTCTTTCTACAGCAAAATTAGTAAATTGGTTATAACTGAACTCAAAGAAGGTGGGATGGACTTTTACGTGCCAAGGCAGGAACCCATGTTCAGGTGGATGAGGTTTTCTGACTTGAGCACGTGGGAGGGCGATCGCAATCTGGCTCCCAATTTTGTGAATGAAGATGGCGTCGAA"/>
                            <sequence id="seq_AB809997.1_Hu_GIIP16_GII13_Nepal_2009.5" taxon="AB809997.1_Hu_GIIP16_GII13_Nepal_2009.5" totalcount="4" value="------------------------------------------------------------------------------------------------------------------------------------------------------------------------------------------------------------------------------------------------------------------------------------------------------------------------------------------------------------------------------------------------------------------------------------------------------------------------------------------------------------------------------------------------------------------------------------------------------------------------------------------------------------------------------------------------------------------------------------------------------------------------------------------------------------------------------------------------------GTCGCTGAGGATCTGCTGGCCCCCAGTGTGGTAGATGTAGGAGACTTTAAAATTTCAATAAATGAAGGGCTCCCCTCTGGTGTACCATGCACTTCTCAATGGAATTCCATCGCACACTGGCTGCTAACCCTCTGTGCCTTGTCTGAAGTCACCAAACTGTCCCCCGACATTGTACAGGCAAATTCCATGTTCTCATTTTACGGTGATGACGAGATTGTCAGCACCGATATAAAATTGGACCCTGAAAAGTTAACCACCAAATTGAAAGAGTACGGTCTGAAACCAACTCGCCCAGACAAAACCGAGGGACCCCTGATCATCAGTGAGGATTTGAACGGACTCACTTTCCTCCGGAGGACGGTGACTCGTGACCCAGCTGGCTGGTTTGGAAAATTGGACCAAAGCTCAATATTGAGGCAGATGTACTGGACTAGAGGACCAAATCATGAAGACCCCAATGAGACAATGATACCCCACTCTCAAAGACCCATACAACTCATGGCACTGCTTGGTGAGGCCTCCCTTCACGGACCCTCTTTCTACAGCAAAATTAGTAAATTGGTTATAACTGAACTCAAAGAAGGTGGGATGGACTTTTACGTGCCAAGGCAGGAACCCATGTTCAGGTGGATGAGGTTTTCTGACTTGAGCACGTGGGAGGGCGATCGCAATCTGGCTCCCAATTTTGTGAATGAAGATGGCGTCGAA"/>
                            <sequence id="seq_AB809998.1_Hu_GIIP16_GII13_Nepal_2009.5" taxon="AB809998.1_Hu_GIIP16_GII13_Nepal_2009.5" totalcount="4" value="------------------------------------------------------------------------------------------------------------------------------------------------------------------------------------------------------------------------------------------------------------------------------------------------------------------------------------------------------------------------------------------------------------------------------------------------------------------------------------------------------------------------------------------------------------------------------------------------------------------------------------------------------------------------------------------------------------------------------------------------------------------------------------------------------------------------------------------------------GTCGCTGAGGATTTGCTGGCACCCAGTGTGGTAGATGTAGGAGACTTTAAAGTTTCAATAAATGAAGGGCTCCCCTCTGGTGTACCATGCACTTCTCAATGGAATTCCATCGCACACTGGCTGCTAACCCTCTGTGCCTTGTCTGAAGTCACCAAACTGTCCCCTGACATTGTACAGGCAAATTCCATGTTCTCATTTTACGGTGATGACGAGATTGTCAGCACCGATATAAAATTGGACCCTGAAAAGTTAACCACCAAATTGAAGGAGTACGGCCTGAAACCAACTCGCCCAGACAAAACCGAGGGACCCCTGATCATCAGTGAGGATTTGAACGGACTCACTTTCCTCCGGAGGACGGTGACTCGTGACCCAGCTGGCTGGTTTGGAAAATTGGACCAAAGCTCAATATTGAGGCAGATGTACTGGACTAGAGGACCAAATCATGAAGACCCCAATGAGACAATGATACCCCACTCTCAAAGACCCATACAGCTCATGGCACTGCTTGGTGAGGCCTCCCTTCACGGACCCTCTTTCTACAGCAAAATTAGTAAATTGGTCATAACTGAACTCAAAGAAGGTGGGATGGACTTTTACGTGCCAAGGCAGGAACCCATGTTCAGGTGGATGAGGTTTTCTGACTTGAGCACGTGGGAGGGCGATCGCAATCTGGCTCCCAATTTTGTGAATGAAGATGGCGTCGAA"/>
                            <sequence id="seq_AB809999.1_Hu_GIIP16_GII13_Nepal_2010.5" taxon="AB809999.1_Hu_GIIP16_GII13_Nepal_2010.5" totalcount="4" value="----------------------------------------------------------------------------------------------------------------------------------------------------------------------------------------------------------------------------------------------------------------------------------------------------------------------------------------------------------------------------------------------------------------------------------------------------------------------------------------------------------------------------------------------------------------------------------------------------------------------------------------------------------------------------------------------------------------------------------------------------------------------------------------------------------------------------------------------------------------------------------------------------------TTTCAATAAATGAAGGGCTCCCCTCTGGTGTACCATGCACTTCTCAATGGAATTCCATCGCACACTGGCTGCTAACCCTCTGTGCCTTGTCTGAAGTCACCACACTGTCCCCTGACATTGTACAGGCAAATTCCATGTTCTCATTTTACGGTGATGACGAGATTGTCAGCACCGATATAAAATTGGACCCTGAAAAGTTAACCACCAAATTGAAGGAGTACGGCCTGAAACCAACTCGCCCAGACAAAACCGAGGGACCCCTGATCATCAGTGAGGATTTGAACGGACTCACTTTTCTCCGGAGGACGGTGACTCGTGACCCAGCTGGCTGGTTTGGAAAATTGGACCAAAGCTCAATATTGAGGCAGATGTACTGGACTAGAGGACCAAATCATGAAGACCCCAATGAGACAATGATACCCCACTCTCAAAGACCCATACAACTCATGGCACTGCTTGGTGAGGCCTCCCTTCACGGACCCTCTTTCTACAGCAAAATTAGTAAATTGGTTATAACTGAACTCAAAGAAGGTGGGATGGACTTTTACGTGCCAAGGCAGGAACCCATGTTCAGGTGGATGAGGTTTTCTGACTTGAGCACGTGGGAGGGCGATCGCAATCTGGCTCCCAATTTTGTGAATGAAGATGGCGTCGAA"/>
                            <sequence id="seq_AB810000.1_Hu_GIIP16_GII13_Nepal_2010.5" taxon="AB810000.1_Hu_GIIP16_GII13_Nepal_2010.5" totalcount="4" value="----------------------------------------------------------------------------------------------------------------------------------------------------------------------------------------------------------------------------------------------------------------------------------------------------------------------------------------------------------------------------------------------------------------------------------------------------------------------------------------------------------------------------------------------------------------------------------------------------------------------------------------------------------------------------------------------------------------------------------------------------------------------------------------------------------------------------------------------------------------------------------------------------------------------------------------------------------------------------------------------------CTGAAGTCACCAAACTGTCCCCTGACATTGTACAGGCAAATTCCATGTTCTCATTTTACGGTGATGACGAGATTGTCAGCACCGATATAAAATTGGACCCTGAAAAGTTAACCACCAAATTGAAGGAGTACGGCCTGAAACCAACTCGCCCAGACAAAACCGAGGGACCCCTGATCATCAGTGAGGATTTGAACGGACTCACTTTCCTCCGGAGGACGGTGACTCGTGACCCAGCTGGCTGGTTTGGAAAATTGGACCAAAGCTCAATATTGAGGCAGATGTACTGGACTAGAGGACCAAATCATGAAGACCCCAATGAGACAATGATACCCCACTCTCAAAGACCCATACAACTCATGGCACTGCTTGGTGAGGCCTCCCTTCACGGACCCTCTTTCTACAGCAAAATTAGTAAATTGGTTATAACTGAACTCAAAGAAGGTGGGATGGACTTTTACGTGCCAAGGCAGGAACCCATGTTCAGGTGGATGAGGTTTTCTGACTTGAGCACGTGGGAGGGCGATCGCAATCTGGCTCCCAATTTTGTGAATGAAGATGGCGTCGAA"/>
                            <sequence id="seq_AB810001.1_Hu_GIIP16_GII13_Nepal_2010.5" taxon="AB810001.1_Hu_GIIP16_GII13_Nepal_2010.5" totalcount="4" value="------------------------------------------------------------------------------------------------------------------------------------------------------------------------------------------------------------------------------------------------------------------------------------------------------------------------------------------------------------------------------------------------------------------------------------------------------------------------------------------------------------------------------------------------------------------------------------------------------------------------------------------------------------------------------------------------------------------------------------------------------------------------------------------------------------------------------------------------------------------------------AGTGTGGTAGATGTAGGAGACTTTAAAATTTCAATAAATGAAGGGCTCCCCTCTGGTGTACCATGCACTTCTCAATGGAATTCCATCGCACACTGGCTGCTAACCCTCTGTGCCTTGTCTGAAGTCACCAAACTGTCCCCTGACATTGTACAGGCAAATTCCATGTTCTCATTTTACGGTGATGACGAGATTGTCAGCACCGATATAAAATTGGACCCTGAAAAGCTAACCACCAAATTGAAGGAGTACGGCCTGAAACCAACTCGCCCAGACAAAACCGAGGGACCCCTGATCATCAGTGAGGATTTGAACGGACTCACTTTCCTCCGGAGGACGGTGACTCGTGACCCAGCTGGCTGGTTTGGAAAATTGGACCAAAGCTCAATATTGAGGCAGATGTACTGGACTAGAGGACCAAATCATGAAGACCCCAATGAGACAATGATACCCCACTCTCAAAGACCCATACAACTCATGGCACTGCTTGGTGAGGCCTCCCTTCACGGACCCTCTTTCTACAGCAAAATTAGTAAATTGGTTATAACTGAACTCAAAGAAGGTGGGATGGACTTTTACGTGCCAAGGCAGGAACCCATGTTCAGGTGGATGAGGTTTTCTGACTTGAGCACGTGGGAGGGCGATCGCAATCTGGCTCCCAATTTTGTGAATGAAGATGGCGTCGAA"/>
                            <sequence id="seq_AB810002.1_Hu_GIIP16__Nepal_2010.5" taxon="AB810002.1_Hu_GIIP16__Nepal_2010.5" totalcount="4" value="-------------------------------------------------------------------------------------------------------------------------------------------------------------------------------------------------------------------------------------------------------------------------------------------------------------------------------------------------------------------------------------------------------------------------------------------------------------------------------------------------------------------------------------------------------------------------------------------------------------------------------------------------------------------------------------------------------------------------------------------------------------------------------------------------------------------------------------------------------------------------------------------------------------------ATGAAGGGCTCCCCTCTGGTGTACCATGCACTTCTCAATGGAATTCCATCGCACACTGGCTGCTAACCCTCTGTGCCTTGTCTGAAGTCACCAAACTGTCCCCTGACATTGTACAGGCAAATTCCATGTTCTCATTTTACGGTGATGACGAGATTGTCAGCACCGATATAAAATTGGACCCTGAAAAGTTAACCACCAAATTGAAGGAGTACGGCCTGAAACCAACTCGCCCAGACAAAACCGAGGGACCCCTGATCATCAGTGAGGATTTGAACGGACTCACTTTCCTCCGGAGGACAGTGACTCGTGACCCAGCTGGCTGGTTTGGAAAATTGGACCAAAGCTCAATATTGAGGCAGATGTACTGGACTAGAGGACCAAATCATGAAGACCCCAACGAGACAATGATACCCCACTCTCAAAGACCCATACAGCTCATGGCACTGCTTGGTGAGGCCTCCCTTCACGGACCCTCTTTCTACAGCAAAATTAGTAAATTGGTCATAACTGAACTCAAAGAAGGTGGGATGGACTTTTACGTGCCAAGGCAGGAACCCATGTTCAGGTGGATGAGGTTTTCTGAC---------------------------------------------------------------"/>
                            <sequence id="seq_AB810004.1_Hu_GIIP16_GII13_Nepal_2010.5" taxon="AB810004.1_Hu_GIIP16_GII13_Nepal_2010.5" totalcount="4" value="------------------------------------------------------------------------------------------------------------------------------------------------------------------------------------------------------------------------------------------------------------------------------------------------------------------------------------------------------------------------------------------------------------------------------------------------------------------------------------------------------------------------------------------------------------------------------------------------------------------------------------------------------------------------------------------------------------------------------------------------------------------------------------------------------------------------------------------------------GTCGCTGAGGATCTGCTGGCCCCCAGTGTGGTAGATGTAGGAGACTTTAAAATTTCAATAAATGAAGGGCTCCCCTCTGGTGTACCATGCACTTCTCAATGGAATTCCATCGCACACTGGCTGCTAACCCTCTGTGCCTTGTCTGAAGTCACCAAACTGTCCCCTGACATTGTACAGGCAAATTCCATGTTCTCATTTTACGGTGATGACGAGATTGTCAGCACCGATATAAAATTGGACCCTGAAAAGTTAACCACCAAATTGAAGGAGTACGGCCTGAAACCAACTCGCCCAGACAAAACCGAGGGACCCCTGATCATCAGTGAGGATTTGAACGGACTCACTTTCCTCCGGAGGACAGTGACTCGTGACCCAGCTGGCTGGTTTGGAAAATTGGACCAAAGCTCAATATTGAGGCAGATGTACTGGACTAGAGGACCAAATCATGAAGACCCCAACGAGACAATGATACCCCACTCTCAAAGACCCATACAGCTCATGGCACTGCTTGGTGAGGCCTCCCTTCACGGACCCTCTTTCTACAGCAAAATTAGTAAATTGGTCATAACTGAACTCAAAGAAGGTGGGATGGACTTTTACGTGCCAAGGCAGGAACCCATGTTCAGGTGGATGAGGTTTTCTGACTTGAGCACGTGGGAGGGCGATCGCAATCTGGCTCCCAATTTTGTGAATGAAGATGGCGTCGAA"/>
                            <sequence id="seq_AB810005.1_Hu_GIIP16_GII13_Nepal_2010.5" taxon="AB810005.1_Hu_GIIP16_GII13_Nepal_2010.5" totalcount="4" value="-------------------------------------------------------------------------------------------------------------------------------------------------------------------------------------------------------------------------------------------------------------------------------------------------------------------------------------------------------------------------------------------------------------------------------------------------------------------------------------------------------------------------------------------------------------------------------------------------------------------------------------------------------------------------------------------------------------------------------------------------------------------------------------------------------------------------------------------------------TCGCTGAGGATCTGCTGGCCCCCAGTGTGGTAGATGTAGGAGACTTTAAAATTTCAATAAATGAAGGGCTCCCCTCTGGTGTACCATGCACTTCTCAATGGAATTCCATCGCACACTGGCTGCTAACCCTCTGTGCCTTGTCTGAAGTCACCAAACTGTCCCCTGACATTGTACAGGCAAATTCCATGTTCTCATTTTACGGTGATGACGAGATTGTCAGCACCGATATAAAATTGGACCCTGAAAAGTTAACCACCAAATTGAAGGAGTACGGCCTGAAACCAACTCGCCCAGACAAAACCGAGGGACCCCTGATCATCAGTGAGGATTTGAACGGACTCACTTTCCTCCGGAGGACAGTGACTCGTGACCCAGCTGGCTGGTTTGGAAAATTGGACCAAAGCTCAATATTGAGGCAGATGTACTGGACTAGAGGACCAAATCATGAAGACCCCAACGAGACAATGATACCCCACTCTCAAAGACCCATACAGCTCATGGCACTGCTTGGTGAGGCCTCCCTTCACGGACCCTCTTTCTACAGCAAAATTAGTAAATTGGTCATAACTGAACTCAAAGAAGGTGGGATGGACTTTTACGTGCCAAGGCAGGAACCCATGTTCAGGTGGATGAGGTTTTCTGACTTGAGCACGTGGGAGGGCGATCGCAATCTGGCTCCCAATTTTGTGAATGAAGATGGCGTCGAA"/>
                            <sequence id="seq_AB810006.1_Hu_GIIP16_GII13_Nepal_2010.5" taxon="AB810006.1_Hu_GIIP16_GII13_Nepal_2010.5" totalcount="4" value="------------------------------------------------------------------------------------------------------------------------------------------------------------------------------------------------------------------------------------------------------------------------------------------------------------------------------------------------------------------------------------------------------------------------------------------------------------------------------------------------------------------------------------------------------------------------------------------------------------------------------------------------------------------------------------------------------------------------------------------------------------------------------------------------------------------------------------------------------------------------------------------------GACTTTAAAATTTCAATAAATGAAGGGCTCCCCTCTGGTGTACCATGCACTTCTCAATGGAATTCCATCGCACACTGGCTGCTAACCCTCTGTGCCTTGTCTGAAGTCACCAAACTGTCCCCTGACATTGTACAGGCAAATTCCATGTTCTCATTTTACGGTGATGACGAGATTGTCAGCACCGATATAAAATTGGACCCTGAAAAGTTAACCACCAAATTGAAGGAGTACGGCCTGAAACCAACTCGCCCAGACAAAACCGAGGGACCCCTGATCATCAGTGAGGATTTGAACGGACTCACTTTCCTCCGGAGGACAGTGACTCGTGACCCAGCTGGCTGGTTTGGAAAATTGGACCAAAGCTCAATATTGAGGCAGATGTACTGGACTAGAGGACCAAATCATGAAGACCCCAACGAGACAATGATACCCCACTCTCAAAGACCCATACAGCTCATGGCACTGCTTGGTGAGGCCTCCCTTCACGGACCCTCTTTCTACAGCAAAATTAGTAAATTGGTCATAACTGAACTCAAAGAAGGTGGGATGGACTTTTACGTGCCAAGGCAGGAACCCATGTTCAGGTGGATGAGGTTTTCTGACTTGAGCACGTGGGAGGGCGATCGCAATCTGGCTCCCAATTTTGTGAATGAAGATGGCGTCGAA"/>
                            <sequence id="seq_AB810007.1_Hu_GIIP16_GII13_Nepal_2010.5" taxon="AB810007.1_Hu_GIIP16_GII13_Nepal_2010.5" totalcount="4" value="----------------------------------------------------------------------------------------------------------------------------------------------------------------------------------------------------------------------------------------------------------------------------------------------------------------------------------------------------------------------------------------------------------------------------------------------------------------------------------------------------------------------------------------------------------------------------------------------------------------------------------------------------------------------------------------------------------------------------------------------------------------------------------------------------------------------------------------------------------------------------------------------GAGACTTTAAAATTTCAATAAATGAAGGGCTCCCCTCTGGTGTACCATGCACTTCTCAATGGAATTCCATCGCACACTGGCTGCTAACCCTCTGTGCCTTGTCTGAAGTCACCAAACTGTCCCCTGACATTGTACAGGCAAATTCCATGTTCTCATTTTACGGTGATGACGAGATTGTCAGCACCGATATAAAATTGGACCCTGAAAAGTTAACCACCAAATTGAAGGAGTACGGCCTGAAACCAACTCGCCCAGACAAAACCGAGGGACCCCTGATCATCAGTGAGGATTTGAACGGACTCACTTTCCTCCGGAGGACAGTGACTCGTGACCCAGCTGGCTGGTTTGGAAAATTGGACCAAAGCTCAATATTGAGGCAGATGTACTGGACTAGAGGACCAAATCATGAAGACCCCAACGAGACAATGATACCCCACTCTCAAAGACCCATACAGCTCATGGCACTGCTTGGTGAGGCCTCCCTTCACGGACCCTCTTTCTACAGCAAAATTAGTAAATTGGTCATAACTGAACTCAAAGAAGGTGGGATGGACTTTTACGTGCCAAGGCAGGAACCCATGTTCAGGTGGATGAGGTTTTCTGACTTGAGCACGTGGGAGGGCGATCGCAATCTGGCTCCCAATTTTGTGAATGAAGATGGCGTCGAA"/>
                            <sequence id="seq_AB810008.1_Hu_GIIP16__Nepal_2010.5" taxon="AB810008.1_Hu_GIIP16__Nepal_2010.5" totalcount="4" value="----------------------------------------------------------------------------------------------------------------------------------------------------------------------------------------------------------------------------------------------------------------------------------------------------------------------------------------------------------------------------------------------------------------------------------------------------------------------------------------------------------------------------------------------------------------------------------------------------------------------------------------------------------------------------------------------------------------------------------------------------------------------------------------------------------------------------------------------------------------------------------------------------------------------------------------------------------------------------------------------------------TCACCAAACTGTCCCCTGACATTGTACAGGCAAATTCCATGTTCTCATTTTACGGTGATGACGAGATTGTCAGCACCGATATAAAATTGGACCCTGAAAAGTTAACCACCAAATTGAAGGAGTACGGCCTGAAACCAACTCGCCCAGACAAAACCGAGGGACCCCTGATCATCAGTGAGGATTTGAACGGACTCACTTTCCTCCGGAGGACAGTGACTCGCGACCCAGCTGGCTGGTTTGGAAAATTGGACCAAAGCTCAATATTGAGGCAGATGTACTGGACTAGAGGACCAAATCATGAAGACCCCAACGAGACAATGATACCCCACTCTCAAAGACCCATACAGCTCATGGCACTGCTTGGTGAGGCCTCCCTTCACGGACCCTCTTTCTACAGCAAAATTAGTAAATTGGTCATAACTGAACTCAAAGAAGGTGGGATGGACTTTTACGTGCCAAGGCAGGAACCCATGTTCAGGTGGATGAGGTTTTCTGACTTGA-----------------------------------------------------------"/>
                            <sequence id="seq_AB810010.1_Hu_GIIP16__Nepal_2010.5" taxon="AB810010.1_Hu_GIIP16__Nepal_2010.5" totalcount="4" value="----------------------------------------------------------------------------------------------------------------------------------------------------------------------------------------------------------------------------------------------------------------------------------------------------------------------------------------------------------------------------------------------------------------------------------------------------------------------------------------------------------------------------------------------------------------------------------------------------------------------------------------------------------------------------------------------------------------------------------------------------------------------------------------------------------------------------------------------------------------------------------------------------------------------------------------------GCACTTCTCAATGGAATTCCATCGCACACTGGCTGCTAACCCTCTGTGCCTTGTCTGAAGTCACCAAACTGTCCCCTGACATTGTACAGGCAAATTCCATGTTCTCATTTTACGGTGATGACGAGATTGTCAGCACCGATATAAAATTGGACCCTGAAAAGTTAACCACCAAATTGAAGGAGTACGGCCTGAAACCAACTCGCCCAGACAAAACCGAGGGACCCCTGATCATCAGTGAGGATTTGAACGGACTCACTTTCCTCCGGAGGACAGTGACTCGTGACCCAGCTGGCTGGTTTGGAAAATTGGACCAAAGCTCAATATTGAGGCAGATGTACTGGACTAGAGGACCAAATCATGAAGACCCCAACGAGACAATGATACCCCACTCTCAAAGACCCATACAGCTCATGGCACTGCTTGGTGAGGCCTCCCTTCACGGACCCTCTTTCTACAGCAAAATTAGTAAATTGGTCATAACTGAACTCAAAGAAGGTGGGATGGACTTTTACGTGCCAAGGCAGGAACCCATGTTCAGGTGGATGAGGTTTTCTGACT--------------------------------------------------------------"/>
                            <sequence id="seq_AB810012.1_Hu_GIIP16__Nepal_2010.5" taxon="AB810012.1_Hu_GIIP16__Nepal_2010.5" totalcount="4" value="-------------------------------------------------------------------------------------------------------------------------------------------------------------------------------------------------------------------------------------------------------------------------------------------------------------------------------------------------------------------------------------------------------------------------------------------------------------------------------------------------------------------------------------------------------------------------------------------------------------------------------------------------------------------------------------------------------------------------------------------------------------------------------------------------------------------------------------------------------------------------------------------------------------------------GGCTCCCCTCTGGTGTACCATGCACTTCTCAATGGAATTCCATCGCACACTGGCTGCTAACCCTCTGTGCCTTGTCTGAAGTCACCAAACTGTCCCCTGACATTGTACAGGCAAATTCCATGTTCTCATTTTACGGTGATGACGAGATTGTCAGCACCGATATAAAATTGGACCCTGAAAAGTTAACCACCAAATTGAAGGAGTACGGCCTGAAACCAACTCGCCCAGACAAAACCGAGGGACCCCTGATCATCAGTGAGGATTTGAACGGACTCACTTTCCTCCGGAGGACAGTGACTCGTGACCCAGCTGGCTGGTTTGGAAAATTGGACCAAAGCTCAATATTGAGGCAGATGTACTGGACTAGAGGACCAAATCATGAAGACCCCAACGAGACAATGATACCCCACTCTCAAAGACCCATACAGCTCATGGCACTGCTTGGTGAGGCCTCCCTTCACGGACCCTCTTTCTACAGCAAAATTAGTAAATTGGTCATAACTGAACTCAAAGAAGGTGGGATGGACTTTTACGTGCCAA-----------------------------------------------------------------------------------------------------"/>
                            <sequence id="seq_AB810014.1_Hu_GIIP16_GII13_Nepal_2010.5" taxon="AB810014.1_Hu_GIIP16_GII13_Nepal_2010.5" totalcount="4" value="---------------------------------------------------------------------------------------------------------------------------------------------------------------------------------------------------------------------------------------------------------------------------------------------------------------------------------------------------------------------------------------------------------------------------------------------------------------------------------------------------------------------------------------------------------------------------------------------------------------------------------------------------------------------------------------------------------------------------------------------------------------------------------------------------------------------------------------------------------------------------------------------------TTTAAAATTTCAATAAATGAAGGGCTCCCCTCTGGTGTACCATGCACTTCTCAATGGAATTCCATCGCACACTGGCTGCTAACCCTCTGTGCCTTGTCTGAAGTCACCAAACTGTCCCCTGATATTGTACAGGCAAATTCCATGTTCTCATTTTACGGTGATGACGAGATTGTCAGCACCGATATAAAATTGGACCCTGAAAAGTTAACCACCAAATTGAAGGAGTACGGCCTGAAGCCAACTCGCCCAGACAAAACCGAGGGACCCCTGATCATCAGTGAGGATTTGAACGGACTCACTTTCCTCCGGAGGACGGTGACTCGTGACCCAGCTGGCTGGTTTGGAAAATTGGACCAAAGCTCAATATTGAGGCAGATGTACTGGACTAGAGGACCAAATCATGAAGACCCCAATGAGACAATGATACCCCACTCTCAAAGACCCATACAGCTCATGGCACTGCTTGGTGAGGCCTCCCTTCACGGACCCTCTTTCTACAGCAAAATTAGTAAATTGGTCATAACTGAACTCAAAGAAGGTGGGATGGACTTTTACGTGCCAAGGCAGGAACCCATGTTCAGGTGGATGAGGTTTTCTGACTTGAGCACGTGGGAGGGCGATCGCAATCTGGCTCCCAATTTTGTGAATGAAGATGGCGTCGAA"/>
                            <sequence id="seq_AY682551.1_Hu_GIIP16_GII16_France_1999.95890410959" taxon="AY682551.1_Hu_GIIP16_GII16_France_1999.95890410959" totalcount="4" value="----------------------------------------------------------------------------------------------------------------------------------------------------------------------------------------------------------------------------------------------------------------------------------------------------------------------------------------------------------------------------------------------------------------------------------------------------------------------------------------------------------------------------------------------------------------------------------------------------------------------------------------------------------------------------------------------------------------------------------------------TTGCAGATTACTCACGCTGGGACTCAACACAACAGAGGGCTGTTCTAGCAGCGGCCTTGGAAATAATGGTCAGATTCTCTGCAGAACCACAACTGGCGCAAACAGTCGCTGAGGATCTGCTGGCCCCCAGTGTGGTAGATGTTGGAGACTTCAAAATTTCAATAAATGAGGGACTCCCTTCTGGTGTACCATGCACTTCCCAGTGGAACTCCATCACACACTGGCTGCTGACTCTCTGTGCTTTGTCCGAAGTCACCAACCTGTCTCCTGACATCGTGCAGGCAAATTCCATGTTCTCATTTTACGGTGATGACGAGATCGTCAGCACCGATATAAAATTAGACCCTGAAAAGTTAACCACCAAATTGAGGGAGTATGGTCTGAAACCAACTCGCCCAGACAAAACTGAGGGACCCCTGATCATCAGTGAGGATTTGGACGGACTCACCTTCCTCCGGAGGACGATTTCTCGTGACCCAGCTGGTTGGTTTGGAAAGTTGGATCAAAGCTCAATACTAAGACAGATGTATTGGACCAGAGGACCAAACCATGAAGACCCCAATGAGACAATGATACCCCACTCTCAAAGACCCATACAGCTCATGGCACTGCTTGGTGAGGCCTCCCTTCACGGACCCTCTTTCTACAGCAAGATTAGTAAATTGGTCATAACCGAACTCAAAGAAGGTGGGATGGACTTTTACGTGCCAAGACAGGAACCTATGTTCAGGTGGATGAGGTTTTCTGACTTGAGCACGTGGGAGGGCGATCGCAATCTGGCTCCCAGTTTTGTGAATGAAGATGGCGTCGAA"/>
                            <sequence id="seq_AY772730.1_Hu_GIIP16_GII16_Germany_2000.5" taxon="AY772730.1_Hu_GIIP16_GII16_Germany_2000.5" totalcount="4" value="GGTGGAGACGACAAAGGAACATACTGTGGGGCACCCATCCTGGGCCCTGGAGGAGCACCAAAATTGAGCACCAAAACCAAATTTTGGAGGTCATCAAACACGCCCCTTCCACCAGGGACATATGAGGCCGCCTACCTTGGTGGCCGCGACCCGCGTGTAAAGGGTGGGCCTTCTCTACAACAAGTCATGAGAGATCAGTTGAAGCCCTTCACCGAGCCCAGGGGTAAACCCCCAAGACCTAGTGTGCTGGAGGCAGCCAAACAAACCATCATCAACGTTCTCGAGCAAACTTTGGATCCCCCACAAAAATGGACATACGCACAGGCGTGTGCTTCACTTGATAAGACCACCTCTAGTGGGCACCCCCATCACGCCCGAAAGAATGAATTCTGGAACGGTGAGACCTTTATTGGCAAGTTGGCAGACCAAGCATCAAAAGCAAACCTAATGTTCGAGGAAGGGAAACACATGGCACCAGTGTACACAGCAGCCCTCAAGGACGAGTTAGTCAAGACCGACAAAATCTATGGGAGGATCAAGAAAAGGCTGCTTTGGGGCTCTGACTTATCCACCATGGTCCGATGTGCTAGGGCCTTTGGTGGTCTCATGGATGAGATGAAGGCATACTGCATATCACTCCCAGTCCGAGTTGGCATGAACATGAATGAGGATGGTCCAATAATATTTGAGAAGCATTCCAGATATAAGTACCA-TATGA-GCAGATTACTCCCGCTGGGACTCAACACAACAGAGGGCTGTTCTAGCAGCGGCCTTGGAAATAATGGTCAGATTCTCTGCAGAACCACAA-TGGCGCAAACAGTCGCTGAGGATCTGCTGGCCCCCAGTGTGGTAGATGTTGGAGACTTCAAAATTTCAATAAATGAGGGACTCCCTTCTGGTGTACCATGCACTTCCCAGTGGAACTCCATCACACACTGGCTGCTGACTCTCTGTGCTTTGTCTGAAGTCACTAACCTGTCTCCTGACATCGTGCAGGCAAATTCCATGTTCTCATTTTACGGTGATGACGAGATCGTCAGCACCGATATAAAATTAGACCCTGAAAAGTTAACCACCAAATTGAGGGAGTATGGTCTGAAACCAACTCGCCCAGACAAAAC-GAGGGACCCCTGATCATCAGTGAGGATTTGGACGGACTCACCTTCCTCCGGAGGACGGTTTCTCGTGACCCAGCTGGTTGGTTTGGAAAGTTAGATCAAAGCTCAATACTAAGGCAGATGTATTGGACCAGAGGACCAAACCATGAAGACCCCAATGAGACAATGATACCCCACTCTCAAAGACCCATACAGCTCATGGCACTGCTTGGTGAGGCCTCCCTTCACGGACCCTCTTTCTACAGCAAGATTAGTAAATTGATCATAACCGAACTCAAAGAAGGTGGGATGGACTTTTACGTGCCAAGACAGGAGCCTATGTTCAGGTGGATGAGGTTTTCTGACTTGAGCACGTGGGAGGGCGATCGCAATCTGGCTCCCAGTTTTGTGAATGAAGATGGCGTCGAA"/>
                            <sequence id="seq_FJ383842.1_Hu_GIIP16_GII16_Russia_2005.5" taxon="FJ383842.1_Hu_GIIP16_GII16_Russia_2005.5" totalcount="4" value="-------------------------------------------------------------------------------------------------------------------------------------------------------------------------------------------------------------------------------------------------------------------------------------------------------------------------------------------------------------------------------------------------------------------------------------------------------------------------------------------------------------------------------------------------------------------------------------------------------------------------------------------------------------------------------------------------------------------------------------------------------------------------------------------------------------------------------------------------------------------------------GTGTGGTAGATGTAGGAGACTTCAAAATTTCAATAAATGAGGGGCTTCCTTCTGGTGTACCATGCACTTCCCAGTGGAACTCCATCACACATTGGCTGTTAACTCTCTGTGCTTTGTCTGAAGTCACCAACCTGTCCCCTGACATCGTGCAGGCAAATTCCATGTTCTCGTTTTACGGTGATGACGAGATTGTCAGCACCGATATAAAATTAGACCCTGAAAAGTTAACCACCAAATTGAGGGAATACGGTCTGAAACCAACCCGCCCAGATAAAACTGAGGGACCACTGATTATCAGCGAGGATTTGGACGGACTCACCTTCCTCCGGAGGACAGTTTCCCGTGACCCAGCTGGCTGGTTTGGAAAGTTAGATCAAAGCTCAATACTAAGGCAGATGTACTGGACCAGAGGACCAAACCATGAAGACCCCAATGAAACAATGATACCCCACTCTCAAAGACCCATACAGCTTATGGCACTGCTTGGTGAGGCATCCCTTCATGGACCCTCTTTCTACAGCAAAATTAGTAAATTGGTCATAACTGAACTCAAAGAAGGTGGGATGGATTTTTACGTGCCGAGGCAGGAACCTATGTTCAGGTGGATGAGGTTTTCTGACTTGAGCACGTGGGAGGGCGATCGCAATCTGGCTCCCAGTTTTGTGAATGAGGATGGCGTCGAA"/>
                            <sequence id="seq_FJ383876.1_Hu_GIIP16_GII5_Russia_2005.5" taxon="FJ383876.1_Hu_GIIP16_GII5_Russia_2005.5" totalcount="4" value="----------------------------------------------------------------------------------------------------------------------------------------------------------------------------------------------------------------------------------------------------------------------------------------------------------------------------------------------------------------------------------------------------------------------------------------------------------------------------------------------------------------------------------------------------------------------------------------------------------------------------------------------------------------------------------------------------------------------------------------------------------------------------------------------------------------------------------------------------------------------------------------------------------------------------------------------------------------------------GGCTACTGACTCTTTGTGCTGTGTCTGAAGTCACCAACCTGTCCCCTGACATCGTACAGGCAAACTCCATGTTCTCGTTCTACGGTGATGACGAGATTGTCAGCACCGATATAAAATTAGACCCTGAAAAGTTAACTACCAAATTGAGGGAGTATGGTCTGAAACCAACCCGCCCAGACAAAACTGAGGGACCCCTGATCATCAGTGAGGATCTGGACGGACTCACCTTCCTCCGGAGGACAGTTTCCCGTGACCCGGCTGGTTGGTTTGGAAAGTTAGACCAGAGCTCAATACTAAGGCAGATGTATTGGACCAGAGGACCAAACCATGAAGATCCCAATGAAACAATGATACCCCATTCTCAAAGACCCATACAACTCATGGCACTGCTTGGCGAGGCCTCCCTTCACGGACCCTCTTTCTATAACAAGATTAGTAAATTGGTCATAACTGAACTCAAAGAAGGTGGGATGGATTTTTACGTGCCAAGGCAGGAACCTATGTTCAGGTGGATGAGGTTTTCTGACTTGAGCACGTGGGAGGGCGATCGCAATCTGGCTCCCAGTTTTGTGAATGAAGATGGCGTCGAA"/>
                            <sequence id="seq_FJ383877.1_Hu_GIIP16_GII16_Russia_2005.5" taxon="FJ383877.1_Hu_GIIP16_GII16_Russia_2005.5" totalcount="4" value="----------------------------------------------------------------------------------------------------------------------------------------------------------------------------------------------------------------------------------------------------------------------------------------------------------------------------------------------------------------------------------------------------------------------------------------------------------------------------------------------------------------------------------------------------------------------------------------------------------------------------------------------------------------------------------------------------------------------------------------------------------------------------------------------------------------------------------------------------------------------TGGCCCCTAGTGTGGTAGATGTAGGAGACTTCAAAATCTCAATAAATGAGGGGCTTCCTTCTGGTGTACCATGCACTTCCCAGTGGAACTCCATCACACATTGGCTGTTAACCCTCTGCGCTTTGTCTGAAGTCACCAACCTGTCCCCTGACATCGTGCAGGCAAATTCCATGTTCTCGTTTTACGGTGATGATGAGATTGTCAGCACCGACATAAAATTAGACCCTGAAAAGTTAACCACCAAATTGAGGGAATATGGTCTGAAACCAACCCGCCCAGATAAAACTGAGGGTCCACTGATTATCAGCGAGGATTTGGACGGACTCACCTTCCTCCGGAGGACAATTTCCCGTGACCCAGCTGGCTGGTTTGGAAAGTTAGATCAAAGCTCAATACTAAGGCAGATGTACTGGACCAGAGGACCAAACCATGAAGACCCCAATGAAACAATGATACCCCACTCTCAAAGACCCATACAGCTTATGGCACTGCTTGGTGAGGCTTCCCTCCATGGACCCTCTTTCTACAGCAAAATTAGTAAATTGGTCATAACTGAACTCAAAGAAGGTGGGATGGATTTTTACGTGCCGAGGCAGGAACCTATGTTCAGGTGGATGAGGTTTTCTGACTTGAGCACGTGGGAGGGCGATCGCAATCTGGCTCCCAGTTTTGTGAATGAAGATGGCGTCGAA"/>
                            <sequence id="seq_GQ856476.1_Hu_GIIP16_GII16_China_2008.07923497268" taxon="GQ856476.1_Hu_GIIP16_GII16_China_2008.07923497268" totalcount="4" value="--------------------------------------------------------------------------------------------------------------------------------------------------------------------------------------------------------------------------------------------------------------------------------------------------------------------------------------------------------------------------------------------------------------------------------------------------------------------------------------------------------------------------------------------------------------------------------------------------------------------------------------------------------------------------------------------------------------------------------------------------------------------------ACAACAGAGGGCTGTTCTAGCAGCGGCCTTGGAAATAATGGTCAGATTCTCTGCAGAACCACAACTGGCACAAACAGTTGCTGAGGATTTGTTGGCCCCCAGTGTGGTGGATGTCGGAGACTTCAAAATTTCAATAAATGAGGGACTCCCTTCTGGTGTACCATGCACTTCCCAGTGGAACTCCATCACACACTGGTTGCTAACTCTCTGTGCTTTGTCTGAAGTCACCAATCTGTCTCCTGACATCGTGCAGGCAAATTCCATGTTCTCATTCTACGGTGATGACGAGATCGTCAGCACCGATATAAAATTGGATCCTGAAAAGTTAACCACCAAGTTGAGGGAGTATGGTCTAAAACCAACTCGCCCAGACAAAACCGAGGGGCCCCTGATCATCAGTGAGGATTTGAATGGACTCACCTTCCTCCGGAGGACGGTTTCTCGTGACCCAGCTGGTTGGTTTGGAAAGTTAGATCAAAGCTCAATACTAAGGCAGATGTATTGGACCAGAGGACCAAACCATGAAGACCCCAATGAGACAATGATACCCCACTCTCAAAGACCCATACAACTCATGGCACTGCTCGGTGAGGCCTCCCTTCACGGACCCTCTTTCTACAGTAAGATTAGTAAATTGGTCATAACTGAACTCAAAGAAGGTGGGATGGACTTTTACGTGCCAAGACAGGAACCTATGTTCAGGTGGATGAGGTTTTCTGACTTGAGCACGTGGGAGGGCGATCGCAATCTGGCTCCCAGTTTTGTGAATGAAGATGGCGTCGAA"/>
                            <sequence id="seq_JQ751039.1_Hu_GIIP16_GII2_China_2010.29589041096" taxon="JQ751039.1_Hu_GIIP16_GII2_China_2010.29589041096" totalcount="4" value="-----------------------------------------------------------------------------------------------------------------------------------------------------------------------------------------------------------------------------------------------------------------------------------------------------------------------------------------------------------------------------------------------------------------------------------------------------------------------------------------------------------------------------------------------------------------------------------------------------------------------------------------------------------------------------------------------------------------------------------ATACCACTATGATGCAGATTACTCTCGCTGGGACTCAACACAACAGAGGGCTGTTCTAGCAGCGGCCTTGGAAATAATGGTCAGATTCTCTGCAGAACCGCAACTGGCCCAAACAGTTGCTGAGGATCTGCTGGCCCCCAGTGTAGTAGATGTCGGAGACTTCAAAATTTCAATAAATGAGGGACTCCCTTCTGGTGTACCATGCACTTCCCAGTGGAACTCCATCTCACACTGGTTACTAACTCTCTGTGCTTTGTCTGAAGTCACCAATCTGTCTCCTGACATCGTGCAGGCAAATTCTATGTTCTCATTTTACGGTGATGACGAGATCGTCAGCACCGATATAAAATTGGACCCTGAAAAGTTAACCACCAAATTGAGGGAGTATGGTCTAAAACCAACTCGCCCAGACAAAACCGAGGGGCCCTTGATCATCAGTGAGGATTTGGACGGCCTCACCTTCCTCCGGAGGACGGTTTCTCGTGACCCAGCCGGTTGGTTTGGAAAGTTAGATCAAAGCTCAATACTAAGGCAGATGTATTGGACCAGAGGACCAAACCATGAAGACCCCAATGAGACAATGATACCCCACTCTCAAAGACCCATACAGCTCATGGCACTGCTTGGTGAGGCCTCCCTTCACGGACCCTCTTTCTACAGCAAGATTAGTAAATTGGTCATAACTGAACTCAAAGAAGGTGGGATGGACTTTTACGTGCCAAGACAGGAACCCATGTTCAGATGGATGAGGTTTTCTGACTTGAGCACGTGGGAGGGCGATCGCAATCTGGCTCCCAGTTTTGTGAATGAAGATGGCGTCGAA"/>
                            <sequence id="seq_JQ751040.1_Hu_GIIP16_GII2_China_2010.33424657534" taxon="JQ751040.1_Hu_GIIP16_GII2_China_2010.33424657534" totalcount="4" value="-----------------------------------------------------------------------------------------------------------------------------------------------------------------------------------------------------------------------------------------------------------------------------------------------------------------------------------------------------------------------------------------------------------------------------------------------------------------------------------------------------------------------------------------------------------------------------------------------------------------------------------------------------------------------------------------------------------------------------------ATACCACTATGATGCAGATTACTCTCGCTGGGACTCAACACAACAGAGGGCTGTTCTAGCAGCGGCCTTGGAAATAATGGTCAGATTCTCTGCAGAGCCACAACTGGCCCAAACAGTTGCTGAAGATCTGCTGGCCCCTAGTGTGGTAGATGTCGGAGACTTCAAAATTTCAATAAATGAGGGACTCCCTTCTGGTGTACCATGCACTTCCCAGTGGAACTCCATCTCACACTGGTTGCTAACTCTCTGTGCTTTATCTGAAGTCACCAATCTGTCTCCTGACATCGTGCAGGCAAATTCTATGTTCTCATTTTACGGTGATGACGAGATCGTCAGCACCGATATAAAATTGGACCCTGAAAAGTTAACCACCAAATTGAAGGAGTATGGTCTAAAACCAACTCGCCCAGACAAAACCGAGGGGCCCCTGATCATCAGTGAGGATTTGGACGGGCTCACCTTCCTCCGGAGGACGGTCTCTCGTGACCCAGCCGGTTGGTTTGGAAAGTTAGATCAAAGCTCAATACTAAGGCAGATGTATTGGACCAGAGGACCAAACCATGAAGACCCCAATGAGACAATGATACCACACTCTCAAAGACCCATACAGCTCATGGCACTGCTTGGTGAGGCCTCCCTTCACGGACCCTCTTTCTACAGCAAGGTTAGTAAATTGGTCATAACTGAACTCAAAGAAGGTGGGATGGACTTTTACGTGCCAAGACAGGAACCCATGTTCAGATGGATGAGGTTTTCTGACTTGAGCACGTGGGAGGGCGATCGCAATCTGGCTCCCAGTTTTGTGAATGAAGATGGCGTCGAA"/>
                            <sequence id="seq_JQ751041.1_Hu_GIIP16_GII2_China_2010.37260273973" taxon="JQ751041.1_Hu_GIIP16_GII2_China_2010.37260273973" totalcount="4" value="-----------------------------------------------------------------------------------------------------------------------------------------------------------------------------------------------------------------------------------------------------------------------------------------------------------------------------------------------------------------------------------------------------------------------------------------------------------------------------------------------------------------------------------------------------------------------------------------------------------------------------------------------------------------------------------------------------------------------------------ATACCACTATGATGCAGATTACTCTCGCTGGGACTCAACACAACAGAGGGCTGTTCTAGCAGCGGCCTTGGAAATAATGGTCAGATTCTCTGCAGAACCGCAACTGGCCCAAACAGTTGCTGAGGATCTGTTGGCCCCCAGTGTAGTAGATGTCGGAGACTTCAAAATTTCAATAAATGAGGGACTCCCTTCTGGTGTACCATGCACTTCCCAGTGGAACTCCATCTCACACTGGTTACTAACTCTCTGTGCTTTGTCTGAAGTCACCAATCTGTCTCCTGACATCGTGCAGGCAAATTCTATGTTCTCATTTTACGGTGATGACGAGATCGTCAGCACCGATATAAAATTGAACCCTGAAAAGTTAACCACCAAATTAAGGGAGTATGGTCTAAAACCAACTCGCCCAGACAAAACCGAGGGGCCCTTGATCATCAGTGAGGATTTGGACGGTCTCACCTTCCTCCGGAGGACGGTTTCTCGTGACCCAGCCGGTTGGTTTGGAAAGTTAGATCAAAGCTCAATACTAAGGCAGATGTATTGGACCAGAGGACCAAACCATGAAGACCCCAATGAGACAATGATACCCCACTCTCAAAGACCCATACAGCTCATGGCACTGCTTGGTGAGGCCTCCCTTCACGGACCCTCTTTCTACAGCAAGATTAGTAAATTGGTCATAACTGAACTCAAAGAAGGTGGGATGGACTTTTACGTGCCAAGACAGGAACCCATGTTTAGATGGATGAGGTTTTCTGACTTGAGCACGTGGGAGGGCGATCGCAATCTGGCTCCCAGTTTTGTGAATGAAGATGGCGTCGAA"/>
                            <sequence id="seq_JX439783.1_Hu_GIIP16_GII2_SK_2010.56438356164" taxon="JX439783.1_Hu_GIIP16_GII2_SK_2010.56438356164" totalcount="4" value="---------------------------------------------------------------------------------------------------------------------------------------------------------------------------------------------------------------------------------------------------------------------------------------------------------------------------------------------------------------------------------------------------------------------------------------------------------------------------------------------------------------------------------------------------------------------------------------------------------------------------------------------------------------------------------------------------------------------------------------------------GATTACTCCCGCTGGGACTCAACACAACAGAGGGCTGTTCTAGCAGCGGCCTTGGAAATAATGGTCAGATTCTCTGCAGAACCACAACTGGCCCAAACAGTTGCTGAGGATCTGCTGGCCCCCAGTGTGGTAGATGTCGGAGACTTCAAAATTTCAATAAATGAGGGACTCCCTTCTGGTGTACCGTGCACTTCCCAGTGGAACTCCATCTCACACTGGCTGCTAACCCTCTGTGCTTTGTCTGAAGTCACTAATCTGTCTCCTGACATCGTGCAGGCAAATTCCATGTTCTCATTTTACGGTGATGACGAGATCGTCAGCACCGATATAAAATTGGACCCTGAAAAGTTAACCACCAAATTGAGGGAGTATGGTCTAAAACCAACTCGCCCAGACAAAACCGAGGGGCCCCTGATCATCAGTGAGGATTTGGACGGGCTCACCTTCCTCCGGAGGACGGTTTCTCGTGACCCAGCCGGTTGGTTTGGAAAGTTAGATCAAAGCTCAATACTGAGGCAGATGTATTGGACCAGAGGACCAAACCATGAAGACCCCAATGAGACAATGATACCCCACTCTCAAAGACCCATACAGCTCATGGCACTGCTTGGTGAGGCCTCCCTTCACGGACCCTCTTTCTACAGTAAGATTAGTAAATTGGTCATAACTGAACTCAAAGAAGGTGGGATGGACTTTTACGTGCCAAGACAGGAACCTATGTTCAGATGGATGAGGTTTTCTGACTTGAGCACGTGGGAGGGCCGGCGCAATCTGGCTCCCAGTTTTGTGAATGAAGATGGCGTCGAA"/>
                            <sequence id="seq_JX439829.1_Hu_GIIP16_GII4NO_SK_2010.25753424658" taxon="JX439829.1_Hu_GIIP16_GII4NO_SK_2010.25753424658" totalcount="4" value="------------------------------------------------------------------------------------------------------------------------------------------------------------------------------------------------------------------------------------------------------------------------------------------------------------------------------------------------------------------------------------------------------------------------------------------------------------------------------------------------------------------------------------------------------------------------------------------------------------------------------------------------------------------------------------------------------------------------------------------------GCAGATTACTCCCGCTGGGACTCAACACAACAGAGGGCTGTTCTAGCAGCGGCCTTGGAAATAATGGTCAGATTCTCTGCAGAACCACAACTGGCCCAAACAGTTGCTGAGGATCTGCTGGCCCCCAGTGTGGTAGATGTCGGAGACTTCAAAATTTCAATAAATGAGGGACTCCCTTCTGGTGTACCGTGCACTTCCCAGTGGAACTCCATCTCACACTGGCTGCTAACCCTCTGTGCTTTGTCTGAAGTCACTAATCTGTCTCCTGACATCGTGCAGGCAAATTCCATGTTCTCATTTTACGGTGATGACGAGATCGTCAGCACCGATATAAAATTGGACCCTGAAAAGTTAACCACCAAATTGAGGGAGTATGGTCTAAAACCAACTCGCCCAGACAAAACCGAGGGGCCCCTGATCATCAGTGAGGATTTGGACGGGCTCACCTTCCTCCGGAGGACGGTTTCTCGTGACCCAGCCGGTTGGTTTGGAAAGTTAGATCAAAGCTCAATACTGAGGCAGATGTATTGGACCAGAGGACCAAACCATGAAGACCCCAATGAGACAATGATACCCCACTCTCAAAGACCCATACAGCTCATGGCACTGCTTGGTGAGGCCTCCCTTCACGGACCCTCTTTCTACAGTAAGATTAGTAAATTGGTCATAACTGAACTCAAAGAAGGTGGGATGGACTTTTACGTGCCAAGACAGGAACCTATGTTCAGATGGATGAGGTTTTCTGACTTGAGCACGTGGGAGGGCCGTCGCAATCTGGCTCCCAGTTTTGTGAATGAAGATGGGGTCGAA"/>
                            <sequence id="seq_JX439906.1_Hu_GIIP16_GII2_SK_2012.14480874317" taxon="JX439906.1_Hu_GIIP16_GII2_SK_2012.14480874317" totalcount="4" value="---------------------------------------------------------------------------------------------------------------------------------------------------------------------------------------------------------------------------------------------------------------------------------------------------------------------------------------------------------------------------------------------------------------------------------------------------------------------------------------------------------------------------------------------------------------------------------------------------------------------------------------------------------------------------------------------------------------------------------------------------GATTACTCCCGCTGGGACTCAACACAACAGAGGGCTGTTCTAGCAGCGGCCTTGGAAATAATGGTCAGATTCTCTGCAGAACCACAACTGGCCCAAACAGTTGCTGAGGATCTGCTGGCCCCCAGTGTGGTAGATGTCGGAGACTTCAAAATTTCAATAAATGAGGGACTCCCTTCTGGTGTACCATGCACTTCCCAGTGGAACTCCATCTCACACTGGCTGCTAACCCTCTGTGCTTTGTCTGAAGTCACTAATCTGTCTCCTGACATCGTGCAGGCAAATTCCATGTTCTCATTTTACGGTGATGACGAGATCGTCAGCACCGATATAAAATTGGACCCTGAAAAGTTAACCACCAAATTGAGGGAGTATGGTCTAAAACCAACTCGCCCAGACAAAACCGAGGGGCCCCTGATCATCAGTGAGGATTTGGACGGGCTCACCTTCCTCCGGAGGACGGTTTCTCGTGACCCAGCCGGTTGGTTTGGAAAGTTAGATCAAAGCTCAATACTAAGGCAGATGTATTGGACCAGAGGACCAAACCATGAAGACCCCAATGAGACAATGATACCCCACTCTCAAAGACCCATACAGCTCATGGCACTGCTTGGTGAGGCCTCCCTTCACGGACCCTCTTTCTACAGCAAGATTAGTAAATTGGTCATAACTGAACTCAAAGAAGGTGGGATGGACTTTTACGTGCCAAGACAGGAACCTATGTTCAGATGGATGAGGTTTTCTGACTTGAGCACGTGGGAGGGCGGTCGCAATCTGGCTCCCAGTTTTGTGAATGAAGATGGCGTCGAA"/>
                            <sequence id="seq_JX683114.1_Hu_GIIP16_GII3_Bangladesh_2012.28415300546" taxon="JX683114.1_Hu_GIIP16_GII3_Bangladesh_2012.28415300546" totalcount="4" value="-------------------------------------------------------------------------------------------------------------------------------------------------------------------------------------------------------------------------------------------------------------------------------------------------------------------------------------------------------------------------------------------------------------------------------------------------------------------------------------------------------------------------------------------------------------------------------------------------------------------------------------------------------------------------------------------------------------------------------------------------------------------------------------------------------------------------TCTCTGCAGAGCCACAATTGGCACAGATAGTCGCTGAGGATCTGTTGGCCCCCAGTGTGGTAGATGTAGGAGACTTTAAAATTTCAATAAATGAAGGGCTCCCTTCTGGTGTACCATGCACTTCTCAATGGAATTCCATCGCACACTGGCTGCTAACCCTTTGTGCCTTGTCTGAAGTCACCAAACTGTCCCCTGACATTGTGCAGGCAAATTCCATGTTCTCATTCTACGGTGATGACGAGATTGTCAGCACCGATATAAAATTGGACCCTGAAAAGTTAACCACCAAACTGAAGGAGTACGGCCTGAAACCAACTCGCCCAGACAAAACCGAGGGACCCCTGATCATCAGTGAGGATTTGAACGGACTCACTTTCCTCCGGAGGACGGTGACTCGCGACCCAGCTGGCTGGTTTGGAAAATTGGACCAAAGTTCAATATTGAGGCAGATGTACTGGACTAGAGGACCAAATCATGAAGACCCCAATGAGACAATGATACCCCACTCTCAAAGACCCATACAGCTCATGGCACTGCTTGGTGAGGCCTCCCTTCATGGACCCTCTTTCTATAGCAAAATTAGTAAATTGGTCATAACTGAACTCAAAGAAGGTGGGATGGACTTTTACGTGCCAAGGCAGGAACCCATGTTCAGGTGGATGAGGTTTTCTGACTTGAGCACGTGGGAGGGCGATCGCAATCTGGCTCCCAATTTTGTGAATGAAGATGGCGTCGAA"/>
                            <sequence id="seq_JX683115.1_Hu_GIIP16_GII3_Bangladesh_2011.20547945205" taxon="JX683115.1_Hu_GIIP16_GII3_Bangladesh_2011.20547945205" totalcount="4" value="-------------------------------------------------------------------------------------------------------------------------------------------------------------------------------------------------------------------------------------------------------------------------------------------------------------------------------------------------------------------------------------------------------------------------------------------------------------------------------------------------------------------------------------------------------------------------------------------------------------------------------------------------------------------------------------------------------------------------------------------------------------------------------------------------------------------------TCTCTGCAGAGCCACAATTGGCACAGATAGTCGCTGAGGATCTGTTGGCCCCCAGTGTAGTAGATGTAGGAGACTTTAAAATTTCAATAAATGAAGGGCTCCCTTCTGGTGTACCATGCACTTCTCAATGGAATTCCATCGCACACTGGCTGCTAACCCTCTGTGCCTTGTCTGAAGTCACCAAACTGTCCCCTGACATTGTACAGGCAAATTCCATGTTCTCATTCTACGGTGATGACGAGATTGTCAGCACCGATATAAAATTGGACCCTGAAAAGTTAACCACCAAATTGAAAGAGTACGGCCTAAAACCAACTCGCCCAGACAAAACCGAGGGACCCCTGATCATCAGTGAGGATTTGAACGGACTCACTTTCCTCCGGAGGACGGTGACTCGTGACCCAGCTGGCTGGTTTGGAAAATTGGACCAAAGTTCAATATTGAGGCAGATGTACTGGACTAGAGGACCAAATCATGAAGACCCCAATGAGACAATGATACCCCACTCTCAAAGACCCATACAGCTTATGGCACTGCTTGGTGAGGCCTCCCTTCACGGACCCTCTTTCTACAGCAAAATTAGTAAATTGGTCATAACTGAACTCAAAGAAGGTGGGATGGACTTTTACGTGCCAAGGCAGGAACCCATGTTCAGGTGGATGAGGTTTTCTGACTTGAGCACGTGGGAGGGCGATCGCAATCTGGCTCCCAATTTTGTGAATGAAGATGGCGTCGAA"/>
                            <sequence id="seq_KC110854.1_Hu_GIIP16_GII10_SK_2011.89863013699" taxon="KC110854.1_Hu_GIIP16_GII10_SK_2011.89863013699" totalcount="4" value="--------------------------------------------------------------------------------------------------------------------------------------------------------------------------------------------------------------------------------------------------------------------------------------------------------------------------------------------------------------------------------------------------------------------------------------------------------------------------------------------------------------------------------------------------------------------------------------------------------------------------------------------------------------------------------------------------------------------------------------------------------CTCCCGCTGGGATTCAACACAACAAAGGGCTGTTTTGGCAGCGGCCTTAGAAATAATGGTAAGATTCTCTGCAGAACCACAACTGGCGCAGACGGTCGCTGAAGATCTGCTGGCTCCCAGCGTGGTGGATGTAGGAGACTTCAAAATTTCAATAAATGAGGGGCTCCCTTCTGGTGTGCCATGCACTTCCCAGTGGAACTCCATCACACACTGGCTGCTGACTCTCTGTGCTTTATCTGAAGTCACCAATCTGTCCCCTGACATCGTGCAGGCAAATTCCATGTTCTCGTTCTACGGTGATGACGAGATTGTCAGCACCGATATAAAATTAGACCCTGAAAAGCTAACCACCAAGTTGAGGGAATATGGTCTGAAACCAACTCGCCCAGATAAAACCGAGGGACCCCTGATCATCAGTGAGGATTTGGACGGACTCACCTTCCTCCGGAGAACAGTTTCTCGTGATCCAGCTGGTTGGTTTGGAAAGTTAGATCAGAGCTCAATACTAAGGCAGATGTATTGGACCAGGGGACCAAACCATGAAGACCCTAATGAGACCATGATACCCCACTCTCAAAGACCCATACAGCTCATGGCACTGCTTGGTGAGGCTTCCCTTCACGGACCCTCCTTTTACAGCAAGATTAGCAAACTGGTCATAACTGAACTCAAAGAAGGTGGAATGGATTTTTACGTGCCAAGGCAGGAACCCATGTTCAGGTGGATGAGGTTCTCTGACTTGAGCACGTGGGAGGGCGATCGCAATCTGGCTCCCAGTTTTGTGAATGAAGATGGCGTCGAA"/>
                            <sequence id="seq_KC110856.1_Hu_GIIP16_GII2_SK_2011.62465753425" taxon="KC110856.1_Hu_GIIP16_GII2_SK_2011.62465753425" totalcount="4" value="---------------------------------------------------------------------------------------------------------------------------------------------------------------------------------------------------------------------------------------------------------------------------------------------------------------------------------------------------------------------------------------------------------------------------------------------------------------------------------------------------------------------------------------------------------------------------------------------------------------------------------------------------------------------------------------------------------------------------------------------------------------------TCAACACAACAGAGGGCTGTTCTAGCAGCGGCCTTGGAAATAATGGTCAGATTCTCTGCAGAACCGCAACTGGCCCAAACAGTTGCTGAGGATCTGCTGGCCCCCAGTGCAGTAGATGTCGGAGACTTCAAAATTTCAATAAATGAGGGACTCCCTTCTGGTGTACCATGCACTTCCCAGTGGAACTCCATCTCACACTGGTTACTAACTCTCTGTGCTTTGTCTGAAGTCACCAATCTGTCTCCTGACATCGTGCAGGCAAATTCTATGTTCTCATTTTACGGTGATGACGAGATTGTAAGCACCGATATAAAATTGGACCCTGAAAAGTTAACCACCAAATTGAGGGAGTATGGTCTAAAACCAACTCGCCCAGACAAAACCGAGGGGCCCCTGATCATCAGTGAGGATTTGGATGGTCTCACCTTCCTCCGGAGGACGGTTTCTCGTGACCCAGCCGGTTGGTTTGGAAAGTTAGATCAAAGCTCAATACTAAGGCAGATGTATTGGACCAGAGGACCAAACCATGAAGACCCCAATGAGACAATGATACCCCACTCTCAAAGACCCATACAGCTCATGGCACTGCTTGGTGAGGCCTCCCTTCACGGACCCTCTTTCTACAGCAAGATTAGTAAATTGGTCATAACTGAACTCAAAGAAGGTGGGATGGACTTTTACGTGCCAAGACAGGAACCCATGTTCAGATGGATGAGGTTTTCTGACTTGAGCACGTGGGAGGGCGATCGCAATCTGGCTCCCAGTTTTGTGAATGAAGATGGCGTCGAA"/>
                            <sequence id="seq_KC110857.1_Hu_GIIP16_GII2_SK_2011.89863013699" taxon="KC110857.1_Hu_GIIP16_GII2_SK_2011.89863013699" totalcount="4" value="------------------------------------------------------------------------------------------------------------------------------------------------------------------------------------------------------------------------------------------------------------------------------------------------------------------------------------------------------------------------------------------------------------------------------------------------------------------------------------------------------------------------------------------------------------------------------------------------------------------------------------------------------------------------------------------------------------------------------------------------------------------------------------------------------------------------------------------------------------------------------------------------------------------------------------------------------------------------------------------------------GAAGTCTCCAATCTGTCTCTTGACATCGTGCAGGCAAATTCTATGTTCTCATTTTACGGTGATGACGAGATCGTCAGCACCGATATAAAATTGGACCCTGAAAAGTTAACCACCAAATTGAGGGAGTATGGTCTAAAACCAACTCGCCCAGACAAAACCGAGGGGCCCTTGATCATCAGTGAGGATTTGGACGGTCTCACCTTCCTCCGGAGGACGGTTTCTCGTGACCCAGCTGGTTGGTTTGGAAAGTTAGATCAAAGCTCAATACTAAGGCAGATGTATTGGACCAGAGGACCAAACCATGAAGACCCCAATGAGACAATGATACCCCACTCTCAAAGACCCATACAGCTCATGGCACTGCTTGGTGAGGCCTCCCTTCACGGACCCTCTTTCTACAGCAAGATTAGTAAATTGGTCATAACTGAACTCAAAGAAGGTGGGATGGACTTTTACGTGCCAAGACAGGAACCCATGTTCAGATGGATGAGGTTTTCTGACTTGAGCACGTGGGAGGGCGATCGCAATCTGGCTCCCAGTTTTGTGAATGAAGATGGCGTCGAA"/>
                            <sequence id="seq_KC464505.1_Hu_GIIP16_GII2_Taiwan_2011.27671232877" taxon="KC464505.1_Hu_GIIP16_GII2_Taiwan_2011.27671232877" totalcount="4" value="GGTGGAGACGACAAAGGAACATACTGTGGGGCACCCATCCTGGGCCCTGGAGGGGCGCCAAAGTTAAGCACAAAAACCAAATTTTGGAGATCATCAAACACGCCCCTTCCACCAGGGACATATGAGCCTGCCTACCTTGGCGGTCGTGATCCGCGTGTAAAGGGTGGGCCTTCCCTACAACAAGTCATGAGAGATCAGTTAAAGCCCTTCACCGAGCCCAGGGGTAAACCCCCGAGACCTAGTGTGCTGGAGGCAGCCAAACAGACCATCATCAACGTTCTCGAGCAAACTTTGGATCCTCCACAAAAATGGACGTACGCACAGGCGTGCGCTTCACTTGATAAGACCACCTCTAGTGGGCACCCCCATCACACTCGAAAGAATGAATTCTGGAACGGTGAGACCTTTACCGGTAAGTTGGCAGACCAAGCATCAAAAGCAAACTTAATGTTTGAGGAAGGGAAACATATGACACCAGTGTACACAGCAGCCCTTAAGGATGAGTTGGTTAAAACCGACAAAATCTATGGGAAGATCAAGAAACGCCTGCTTTGGGGCTCTGATTTATCCACC-TGGTCCGATGTGCTAGGGCCTTTGGTGGACTCATGGACGAGATGAAGGCGCACTGCATATCGCTCCCAATCCGAGTTGGCATGAATATGAATGAGGATGGCCCAATAATATTTGAGAAGCACTCCAGATATAAATATCACTATGATGCAGATTACTCTCGCTGGGACTCAACACAACAGAGGGCTGTTCTAGCAGCGGCCTTGGAAATAATGGTCAGATTCTCTGCAGAACCGCAACTGGCCCAAACAGTTGCTGAGGATCTGCTGGCCCCCAGTGTAGTAGATGTCGGAGACTTCAAAATTTCAATAAATGAGGGACTCCCTTCTGGTGTACCATGCACTTCCCAGTGGAACTCCATCTCACACTGGTTACTAACTCTCTGTGCTTTGTCTGAAGTCACCAATCTGTCTCCTGACATCGTGCAGGCAAATTCTATGTTCTCATTTTACGGTGATGACGAGATCGTCAGCACCGATATAAAATTGGACCCTGAAAAGTTAACCACCAAATTGAGGGAGTATGGTCTAAAACCAACTCGCCCAGACAAAACCGAGGGGCCCTTGATCATCAGTGAGGATTTGGACGGTCTCACCTTCCTCCGGAGGACGGTTTCTCGTGACCCAGCCGGTTGGTTTGGAAAGTTAGATCAAAGCTCAATACTAAGGCAGATGTATTGGACCAGAGGACCAAACCATGAAGACCCCAATGAGACAATGATACCCCACTCTCAAAGACCCATACAGCTCATGGCACTGCTTGGTGAGGCCTCCCTTCACGGACCCTCTTTCTACAGCAAGATTAGTAAATTGGTCATAACTGAACTCAAAGAAGGTGGGATGGACTTCTACGTGCCAAGACAGGAACCCATGTTCAGATGGATGAGGTTTTCTGACTTGAGCACGTGGGAGGGCGATCGCAATCTGGCTCCCAGTTTTGTGAATGAAGATGGCGTCGAA"/>
                            <sequence id="seq_KC832470.1_Hu_GIIP16_GII13_Germany_2012.82786885246" taxon="KC832470.1_Hu_GIIP16_GII13_Germany_2012.82786885246" totalcount="4" value="---------------------------------------------------------------------------------------------------------------------------------------------------------------------------------------------------------------------------------------------------------------------------------------------------------------------------------------------------------------------------------------------------------------------------------------------------------------------------------------------------------------------------------------------------------------------------------------------------------------------------------------------------------------------------------------------------------------------------------------------------------TCCCGCTGGGATTCAACACAACAGAGGGCAGTATTAGCAGCAGCCTTGGAAATCATGGTCAGGTTCTCTGCAGAGCCACAATTGGCACAAATAGTCGCTGAGGATCTACTGGCCCCCAGTGTGGTAGATGTAGGAGACTTTAAAATTTCAATAAATGAAGGGCTCCCCTCTGGTGTACCATGCACTTCTCAATGGAATTCCATCGCACACTGGCTGCTAACCCTCTGTGCCTTGTCTGAAGTCACCAAACTGTCCCCTGATATTGTACAGGCAAATTCCATGTTCTCATTTTACGGTGATGACGAGATTGTCAGCACCGATATAAAATTGGATCCTGAAAAGTTAACCACCAAATTGAAGGAGTACGGCCTGAAACCAACTCGCCCAGACAAAACCGAGGGACCCCTGATCATCAGTGAGGATTTGAACGGACTCACTTTCCTCCGGAGGACGGTGACTCGTGACCCAGCTGGCTGGTTTGGAAAATTGGACCAAAGCTCAATATTGAGGCAGATGTACTGGACTAGAGGACCAAATCATGAAGACCCCAATGAGACAATGATACCCCACTCTCAAAGACCCATACAGCTCATGGCACTGCTTGGTGAGGCCTCCCTTCACGGACCCTCTTTCTACAGCAAAATTAGTAAGTTGGTCATAACTGAACTCAAAGAAGGTGGAATGGACTTTTACGTGCCAAGGCAGGAACCCATGTTCAGGTGGATGAGGTTTTCTGACTTGAGCACGTGGGAGGGCGATCGCAATCTGGCTCCCAATTTTGTGAATGAAGATGGCGTCGAA"/>
                            <sequence id="seq_KC832471.1_Hu_GIIP16_GII13_Germany_2012.82786885246" taxon="KC832471.1_Hu_GIIP16_GII13_Germany_2012.82786885246" totalcount="4" value="---------------------------------------------------------------------------------------------------------------------------------------------------------------------------------------------------------------------------------------------------------------------------------------------------------------------------------------------------------------------------------------------------------------------------------------------------------------------------------------------------------------------------------------------------------------------------------------------------------------------------------------------------------------------------------------------------------------------------------------------------------TCCCGCTGGGATTCAACACAACAGAGGGCAGTATTAGCAGCAGCCTTGGAAATCATGGTCAGGTTCTCTGCAGAGCCACAATTGGCACAAATAGTCGCTGAGGATCTACTGGCCCCCAGTGTGGTAGATGTAGGAGACTTTAAAATTTCAATAAATGAAGGGCTCCCCTCTGGTGTGCCATGCACTTCTCAATGGAATTCCATCGCACACTGGCTGCTAACCCTCTGTGCCTTGTCTGAAGTCACCAAACTGTCCCCTGATATTGTACAGGCAAATTCCATGTTCTCATTTTACGGTGATGACGAGATTGTCAGCACCGATATAAAATTGGATCCTGAAAAGTTAACCACCAAATTGAAGGAGTACGGCCTGAAACCAACTCGCCCAGACAAAACCGAGGGACCCCTGATCATCAGTGAGGATTTGAACGGACTCACTTTCCTCCGGAGGACGGTGACTCGTGACCCAGCTGGCTGGTTTGGAAAATTGGACCAAAGCTCAATATTGAGGCAGATGTACTGGACTAGAGGACCAAATCATGAAGACCCCAATGAGACAATGATACCCCACTCTCAAAGACCCATACAGCTCATGGCACTGCTTGGTGAGGCCTCCCTTCACGGACCCTCTTTCTACAGCAAAATTAGTAAGTTGGTCATAACTGAACTCAAAGAAGGTGGAATGGACTTTTACGTGCCAAGGCAGGAACCCATGTTCAGGTGGATGAGGTTTTCTGACTTGAGCACGTGGGAGGGCGATCGCAATCTGGCTCCCAATTTTGTGAATGAAGATGGCGTCGAA"/>
                            <sequence id="seq_KC832472.1_Hu_GIIP16_GII13_Germany_2012.82786885246" taxon="KC832472.1_Hu_GIIP16_GII13_Germany_2012.82786885246" totalcount="4" value="---------------------------------------------------------------------------------------------------------------------------------------------------------------------------------------------------------------------------------------------------------------------------------------------------------------------------------------------------------------------------------------------------------------------------------------------------------------------------------------------------------------------------------------------------------------------------------------------------------------------------------------------------------------------------------------------------------------------------------------------------------TCCCGCTGGGATTCAACACAACAGAGGGCAGTACTAGCAGCAGCCTTGGAGATCATGGTCAGGTTCTCTGCAGAGCCACAATTGGCACAAATAGTCGCTGAGGATCTGCTGGCCCCCAGTGTGGTAGATGTAGGAGACTTTAAAATTTCAATAAATGAAGGGCTCCCCTCTGGTGTACCATGCACTTCTCAATGGAATTCCATCGCACACTGGCTGCTAACCCTCTGCGCCTTGTCTGAAGTCACCAAACTGTCCCCTGACATTGTACAGGCAAATTCCATGTTCTCATTTTACGGTGATGACGAGATTGTCAGCACCGATATAAAATTGGACCCTGAAAAGTTAACCACCAAATTGAAGGAGTACGGCCTGAAACCAACTCGCCCAGACAAAACCGAGGGACCCCTGATCATCAGTGAGGATCTGAACGGACTCACTTTCCTCCGGAGGACGGTGACTCGTGACCCAGCTGGCTGGTTTGGAAAATTGGACCAAAGCTCAATATTGAGGCAGATGTACTGGACTAGAGGACCAAATCATGAAGACCCCAATGAGACAATGATACCCCACTCTCAAAGACCCATACAGCTCATGGCACTGCTTGGTGAGGCCTCCCTTCACGGACCCTCTTTCTACAGCAAAATTAGTAAGTTGGTCATAACTGAACTCAAAGAAGGTGGGATGGACTTTTACGTGCCAAGGCAGGAACCCATGTTCAGGTGGATGAGGTTTTCTGACTTGAGCACGTGGGAGGGCGATCGCAATCTGGCTCCCAATTTTGTGAATGAAGATGGCGTCGAA"/>
                            <sequence id="seq_KC832473.1_Hu_GIIP16_GII13_Germany_2012.82786885246" taxon="KC832473.1_Hu_GIIP16_GII13_Germany_2012.82786885246" totalcount="4" value="---------------------------------------------------------------------------------------------------------------------------------------------------------------------------------------------------------------------------------------------------------------------------------------------------------------------------------------------------------------------------------------------------------------------------------------------------------------------------------------------------------------------------------------------------------------------------------------------------------------------------------------------------------------------------------------------------------------------------------------------------------TCCCGCTGGGATTCAACACAACAGAGGGCAGTATTAGCAGCAGCCTTGGAAATCATGGTCAGGTTCTCTGCAGAGCCACAATTGGCACAAATAGTCGCTGAGGATCTACTGGCCCCCAGTGTGGTAGATGTAGGAGACTTTAAAATTTCAATAAATGAAGGGCTCCCCTCTGGTGTACCATGCACTTCTCAATGGAATTCCATCGCACACTGGCTGCTAACCCTCTGTGCCTTGTCTGAAGTCACCAAACTGTCCCCTGACATTGTACAGGCAAATTCCATGTTCTCATTTTACGGTGATGACGAGATTGTCAGCACCGATATAAAATTGGATCCTGAAAAGTTAACCACCAAATTGAAGGAGTACGGCCTGAAACCAACTCGCCCAGACAAAACCGAGGGACCCCTGATCATCAGTGAGGATTTGAACGGACTCACTTTCCTCCGGAGGACGGTGACTCGTGACCCAGCTGGCTGGTTTGGAAAATTGGACCAAAGCTCAATATTGAGGCAGATGTACTGGACTAGAGGACCAAATCATGAAGACCCCAATGAGACAATGATACCCCACTCTCAAAGACCCATACAGCTCATGGCACTGCTTGGTGAGGCCTCCCTTCACGGACCCTCTTTCTACAGCAAAATTAGTAAGTTGGTCATAACTGAACTCAAAGAAGGTGGAATGGACTTTTACGTGCCAAGGCAGGAACCCATGTTCAGGTGGATGAGGTTTTCTGACTTGAGCACGTGGGAGGGCGATCGCAATCTGGCTCCCAATTTTGTGAATGAAGATGGCGTCGAA"/>
                            <sequence id="seq_KC962460.1_Hu_GIIP16_GII17_SA_2011.20547945205" taxon="KC962460.1_Hu_GIIP16_GII17_SA_2011.20547945205" totalcount="4" value="-------------------------------------------------------------------------------------------------------------------------------------------------------------------------------------------------------------------------------------------------------------------------------------------------------------------------------------------------------------------------------------------------------------------------------------------------------------------------------------------------------------------------------------------------------------------------------------------------------------------------------------------------------------------------------------------------------------------------------------------------------------------------------------------------------------------------TCTCTGCAGAGCCACAATTGGCACAGATAGTCGCTGAGGATCTGCTGGCCCCCAGTGTGGTAGATGTAGGAGATTTTAAAATTTCAATAAATGAAGGGCTCCCTTCTGGTGTACCATGCACTTCTCAATGGAATTCCATCGCACACTGGTTGCTAACCCTCTGTGCCTTGTCTGAAGTCACCAAACTGTCCCCTGACATTGTACAGGCAAATTCCATGTTCTCATTCTACGGTGATGACGAGATTGTCAGCACCGATATAAAATTGGACCCTGAAAGGTTAACCACCAAATTGAAGGAGTACGGCCTGAAACCAACTCGCCCAGACAAAACCGAGGGACCCCTGATCATCAGTGAGGACTTGAACGGACTCACTTTCCTCCGGAGGACGGTGACTCGCGACCCAGCTGGCTGGTTTGGAAGATTGGACCAAAGTTCAATATTGAGGCAGATGTACTGGACTAGAGGACCAAATCATGAAGACCCCAATGAGACAATGATACCCCACTCTCAAAGACCCATACAGCTCATGGCACTGCTTGGTGAGGCCTCCCTCCACGGACCCTCTTTCTACAGCAAAATTAGTAAATTGGTCATAACTGAACTCAAAGAAGGTGGGATGGACTTTTACGTGCCAAGGCAGGAACCCATGTTCAGGTGGATGAGGTTTTCTGATTTGAGCACGTGGGAGGGCGATCGCAATCTGGCTCCCAATTTTGTGAATGAAGATGGCGTCGAA"/>
                            <sequence id="seq_KF738695.1_Hu_GIIP16_GII3_Italy_2013.5" taxon="KF738695.1_Hu_GIIP16_GII3_Italy_2013.5" totalcount="4" value="----------------------------------------------------------------------------------------------------------------------------------------------------------------------------------------------------------------------------------------------------------------------------------------------------------------------------------------------------------------------------------------------------------------------------------------------------------------------------------------------------------------------------------------------------------------------------------------------------------------------------------------------------------------------------------------------------------------------------------------------------------------------------------------------------------------------GGTTCTCTGCAGAGCAACAATTGGCACAAATAGTCGCTGAGGATCTGCTGGCCCCCAGTGTGGTAGATGTAGGAGACTTTAAAATCTCAATAAATGAAGGGCTCCCCTCTGGTGTACCATGTACTTCTCAATGGAATTCCATCGCTCACTGGCTGCTAACCCTCTGCGCTTTGTCTGAAGTCACCAAACTGTCCCCTGACATCGTACAGGCAAATTCCATGTTCTCATTTTACGGTGATGACGAGATTGTCAGCACCGATATAAAATTGGACCCTGAAAAGTTAACCACCAAATTGAAGGAGTACGGCCTGAAACCAACTCGCCCAGATAAAACCGAGGGACCCCTGATCATCAGTGAGGATTTAAACGGACTCACTTTCCTCCGGAGGACGGTGACTCGTGACCCAGCCGGCTGGTTTGGAAAATTGGACCAAAGCTCAATATTGAGGCAGATGTACTGGACTAGAGGACCAAATCATGAAGACCCCAATGAGACAATGATACCCCACTCTCAAAGACCCATACAGCTCATGGCACTGCTTGGTGAGGCCTCCCTTCACGGGCCCTCTTTCTACAGCAAAATTAGTAAATTGGTCATAACTGAACTCAAAGAAGGCGGGATGGACTTTTACGTGCCAAGGCAGGAACCCATGTTCAGGTGGATGAGGTTTTCTGACTTGAGCACGTGGGAGGGCGATCGCAATCTGGCTCCCAATTTTGTGAATGAAGATGGCGTCGAA"/>
                            <sequence id="seq_KF738696.1_Hu_GIIP16_GII3_Italy_2013.5" taxon="KF738696.1_Hu_GIIP16_GII3_Italy_2013.5" totalcount="4" value="-----------------------------------------------------------------------------------------------------------------------------------------------------------------------------------------------------------------------------------------------------------------------------------------------------------------------------------------------------------------------------------------------------------------------------------------------------------------------------------------------------------------------------------------------------------------------------------------------------------------------------------------------------------------------------------------------------------------------------------------------------------------------------------------------------------AATGATGGTCAGGTTCTCTGCAGAGCCTCAATTGGCACAAATAGTCGCTGAGGATCTGCTGGCCCCCAGTGTGGTAGATGTAGGAGACTTTAAAATCTCAATAAATGAAGGGCTCCCCTCTGGTGTACCATGTACTTCTCAATGGAATTCCATCGCTCACTGGCTGCTGACTCTCTGCGCTTTGTCTGAAGTCACCAAACTGTCCCCTGACATTGTACAGGCAAATTCCATGTTCTCATTTTACGGTGATGACGAGATTGTCAGCACCGATATAAAATTGGACCCTGAAAAGTTAACCACCAAATTGAAAGAATACGGCCTGAAACCAACTCGCCCAGATAAAACCGAGGGACCCCTGATCATCAGTGAGGATTTAAACGGACTCACTTTCCTCCGGAGGACGGTGACTCGTGACCCAGCCGGCTGGTTTGGAAAATTGGACCAAAGCTCAATATTGAGGCAGATGTACTGGACTAGAGGACCAAATCATGAAGACCCCAATGAGACAATGATACCCCACTCTCAAAGACCCATACAGCTCATGGCACTGCTTGGTGAGGCCTCCCTTCACGGGCCCTCTTTCTACAGCAAAATTAGTAAATTGGTCATAACTGAACTCAAAGAAGGCGGGATGGACTTTTACGTGCCAAGGCAGGAACCCATGTTCAGGTGGATGAGGTTTTCTGACTTGAGCACGTGGGAGGGCGATCGCAATCTGGCTCCCAATTTTGTGAATGAAGATGGCGTCGAA"/>
                            <sequence id="seq_KF895841.2_Hu_GIIP16_GII3_Russia_2012.24043715847" taxon="KF895841.2_Hu_GIIP16_GII3_Russia_2012.24043715847" totalcount="4" value="GGTGGAGATGACAAAGGAACATACTGTGGGGCACCCATTCTAGGCCCTGGAGGGGCACCAAAATTGAGCACCAAAACCAAATTTTGGAGGTCATCGAACACGCCTCTTCCACCAGGGACATATGAGCCTGCCTACCTCGGTGGCCGTGACCCGCGTGTCAAGGGTGGGCCCTCCTTGCAGCAGGTAATGAGAGACCAGTTGAAGCCATTCACTGAGCCCAGGGGTAAACCTCCAAGACCAAGTGTGTTGGAGGCAGCCAAACAAACCATCATCAATGTCCTCGAACAAACCCTGGACCCTCCACAAAAATGGACATACGCACAGGCGTGTGCTTCACTTGACAAAACCACCTCCAGCGGGCATCCCCACCACGTCCGAAAGAATGAATTCTGGAATGGTGAGACCTTCACAGGTAAATTGGCAGACCAAGCATCAAAAGCAAATCTAATGTTTGAGGAAGGGAAACACATGACACCAGTGTACACAGCAGCCCTCAAGGACGAGCTGGTCAAGACTGACAAAGTCTATGGTAAGATCAAGAAGAGACTGCTCTGGGGTTCTGACTTGTCCACCATGATCCGGTGCGCCAGGTCCTTTGGTGGGCTCATGGATGAGATGAAGGCTCACTGCATATCACTCCCAGTCCGAGTTGGCATGAACATGAATGAAGATGGCCCAATAATATTTGAGAAGCACTCCAGATACAAGTACCACTATGATGCAGACTACTCCCGCTGGGATTCAACACAACAGAGGGCAGTATTAGCAGCAGCCTTGGAAATCATGGTCAGGTTCTCTGCAGAGCCACAATTGGCACAGATAGTCGCTGAGGATCTGTTGGCCCCCAGTGTGGTGGATGTAGGAGACTTTAAAATTTCAATAAATGAAGGGCTCCCCTCTGGTGTACCATGCACTTCTCAATGGAATTCCATCGCACACTGGCTGCTAACCCTCTGTGCCTTGTCTGAAGTCACCAAGCTGTCCCCTGACATTGTACAGGCAAATTCTATGTTCTCATTTTACGGTGATGACGAGATTGTCAGCACCGATATAAAATTGGACCCTGAAAAGTTAACCACCAAATTGAAGGAGTACGGCCTGAAACCAACTCGCCCAGACAAAACCGAGGGACCCCTGATCATCAGTGAGGATTTGAACGGACTCACTTTCCTCCGGAGGACGGTGACTCGTGACCCAGCTGGCTGGTTTGGAAAATTGGACCAAAGTTCAATATTGAGGCAGATGTACTGGACTAGAGGACCAAATCATGAAGACCCCAATGAGACAATGATACCCCACTCTCAAAGACCCATACAGCTCATGGCACTGCTTGGTGAGGCCTCCCTTCACGGGCCCTCTTTCTACAGCAAAATTAGTAAATTGGTCATAACTGAACTCAAAGAAGGTGGGATGGACTTTTACGTGCCAAGGCAGGAACCCATGTTCAGGTGGATGAGGTTTTCTGACTTGAGCACGTGGGAGGGCGATCGCAATCTGGCTCCCAATTTTGTGAATGAAGATGGCGTCGAA"/>
                            <sequence id="seq_KF944110.2_Hu_GIIP16_GII3_Russia_2011.09863013699" taxon="KF944110.2_Hu_GIIP16_GII3_Russia_2011.09863013699" totalcount="4" value="GGTGGAGATGACAAAGGAACATACTGTGGGGCACCCATTCTTGGCCCTGGAGGGGCACCAAAATTGAGCACCAAAACCAAATTTTGGAGGTCATCGAACATGCCTCTTCCACCAGGGACATATGAGCCTGCCTACCTCGGTGGCCGTGACCCGCGTGTTAAGGGTGGGCCCTCCTTGCAGCAGGTAATGAGAGACCAGTTGAAGCCATTCACTGAGCCCAGGGGCAAACCTCCAAGACCAAGTGTGTTGGAAGCAGCCAAACAAACCATCATCAATGTCCTCGAACAAACCCTGGACCCTCCACAAAAATGGACATACGCACAGGCGTGTGCTTCACTTGACAAAACCACCTCCAGCGGGTATCCCCACCACGTCCGAAAGAATGAATTCTGGAATGGTGAGACCTTCACTGGTAAGTTGGCAGACCAAGCATCAAAAGCAAACCTAATGTTTGAGGAAGGGAAACACATGACACCAGTGTATACAGCAGCCCTCAAGGACGAGCTGGTCAAGACTGACAAAGTCTATGGAAAGATCAAGAAGAGACTGCTCTGGGGCTCTGATTTGTCCACCATGATCCGGTGCGCCAGGTCCTTTGGTGGGCTCATGGATGAGATGAAGGCACACTGCATATCACTCCCAGTCCGAGTTGGCATGAACATGAATGAAGATGGTCCAATAATATTTGAGAAGCACTCCAGATACAAGTACCACTATGATGCAGACTACTCCCGCTGGGATTCAACACAACAGAGGGCAGTATTAGCAGCAGCCTTGGAAATCATGGTCAGGTTCTCTGCAGAGCCACAATTGGCACAGATAGTCGCTGAGGATCTGTTGGCCCCCAGTGTGGTAGATGTAGGAGACTTTAAAATTTCAATAAATGAAGGGCTCCCCTCTGGTGTGCCATGCACTTCTCAGTGGAATTCCATCGCACACTGGCTGCTAACCCTCTGTGCCTTGTCTGAAGTCACCAAACTGTCCCCTGACATTGTACAGGCAAATTCCATGTTCTCATTTTACGGTGATGACGAGATTGTCAGCACCGATATAAAATTGGACCCTGAAAAGTTAACCACCAAATTGAAGGAGTACGGCCTGAAACCAACTCGCCCAGACAAAACCGAGGGACCCCTGATCATCAGTGAGGATTTGAACGGACTCACTTTCCTTCGGAGGACGGTGACTCGTGACCCAGCTGGCTGGTTTGGAAAATTGGACCAAAGTTCAATATTGAGGCAGATGTACTGGACTAGAGGACCAAATCATGAAGACCCCAATGAGACAATGATACCCCACTCTCAAAGACCCATACAGCTCATGGCACTGCTTGGTGAGGCCTCCCTTCACGGACCCTCTTTCTACAGCAAAATTAGTAAATTGGTCATAACTGAACTCAAAGAAGGTGGGATGGATTTTTACGTGCCAAGGCAGGAACCCATGTTCAGGTGGATGAGGTTTTCTGACTTGAGCACGTGGGAGGGCGATCGCAATCTGGCTCCCAATTTTGTGAATGAAGATGGCGTCGAA"/>
                            <sequence id="seq_KF944111.3_Hu_GIIP16_GII3_Russia_2011.10136986301" taxon="KF944111.3_Hu_GIIP16_GII3_Russia_2011.10136986301" totalcount="4" value="GGTGGAGATGACAAAGGAACATACTGTGGGGCACCCATTCTTGGCCCTGGAGGGGCACCAAAATTGAGCACCAAAACCAAATTTTGGAGGTCATCGAACATGCCTCTTCCACCAGGGACATATGAGCCTGCCTACCTCGGTGGCCGTGACCCGCGTGTTAAGGGTGGGCCCTCCTTGCAGCAGGTAATGAGAGACCAGTTGAAGCCATTCACTGAGCCCAGGGGCAAACCTCCAAGACCAAGTGTGTTGGAAGCAGCCAAACAAACCATCATCAATGTCCTCGAACAAACCCTGGACCCTCCACAAAAATGGACATACGCACAGGCGTGTGCTTCACTTGACAAAACCACCTCCAGCGGGTATCCCCACCACGTCCGAAAGAATGAATTCTGGAATGGTGAGACCTTCACTGGTAAGTTGGCAGACCAAGCATCAAAAGCAAACCTAATGTTTGAGGAAGGGAAACACATGACACCAGTGTATACAGCAGCCCTCAAGGACGAGCTGGTCAAGACTGACAAAGTCTATGGAAAGATCAAGAAGAGACTGCTCTGGGGCTCTGATTTGTCCACCATGATCCGGTGCGCCAGGTCCTTTGGTGGGCTCATGGATGAGATGAAGGCACACTGCATATCACTCCCAGTCCGAGTTGGCATGAACATGAATGAAGATGGTCCAATAATATTTGAGAAGCACTCCAGATACAAGTACCACTATGATGCAGACTACTCCCGCTGGGATTCAACACAACAGAGGGCAGTATTAGCAGCAGCCTTGGAAATCATGGTCAGGTTCTCTGCAGAGCCACAATTGGCACAGATAGTCGCTGAGGATCTGTTGGCCCCCAGTGTGGTAGATGTAGGAGACTTTAAAATTTCAATAAATGAAGGGCTCCCCTCTGGTGTGCCATGCACTTCTCAGTGGAATTCCATCGCACACTGGCTGCTAACCCTCTGTGCCTTGTCTGAAGTCACCAAACTGTCCCCTGACATTGTACAGGCAAATTCCATGTTCTCATTTTACGGTGATGACGAGATTGTCAGCACCGATATAAAATTGGACCCTGAAAAGTTAACCACCAAATTGAAGGAGTACGGCCTGAAACCAACTCGCCCAGACAAAACCGAGGGACCCCTGATCATCAGTGAGGATTTGAACGGACTCACTTTCCTTCGGAGGACGGTGACTCGTGACCCAGCTGGCTGGTTTGGAAAATTGGACCAAAGTTCAATATTGAGGCAGATGTACTGGACTAGAGGACCAAATCATGAAGACCCCAATGAGACAATGATACCCCACTCTCAAAGACCCATACAGCTCATGGCACTGCTTGGTGAGGCCTCCCTTCACGGACCCTCTTTCTACAGCAAAATTAGTAAATTGGTCATAACTGAACTCAAAGAAGGTGGGATGGATTTTTACGTGCCAAGGCAGGAACCCATGTTCAGGTGGATGAGGTTTTCTGACTTGAGCACGTGGGAGGGCGATCGCAATCTGGCTCCCAATTTTGTGAATGAAGATGGCGTCGAA"/>
                            <sequence id="seq_KJ145320.1_Hu_GIIP16_GII2_Taiwan_2012.12431693989" taxon="KJ145320.1_Hu_GIIP16_GII2_Taiwan_2012.12431693989" totalcount="4" value="-------------------------------------------------------------------------------------------------------------------------------------------------------------------------------------------------------------------------------------------------------------------------------------------------------------------------------------------------------------------------------------------------------------------------------------------------------------------------------------------------------------------------------------------------------------------------------------------------------------------------------------------------------------------------------------------------------------------------------------------------------------------------------------------------------------TAATGGTCAGATTCTCTGCAGAACCGCAACTGGCCCAAACAGTTGCTGAGGATCTGCTGGCCCCCAGTGTAGTAGATGTCGGAGACTTCAAAATTTCAATAAATGAGGGACTCCCTTCTGGTGTACCATGCACTTCCCAGTGGAATTCCATCTCACACTGGTTACTAACTCTCTGTGCTTTGTCTGAAGTCACCAATCTGTCTCCTGACATCGTGCAGGCAAATTCTATGTTCTCATTTTACGGTGATGACGAGATCGTCAGCACCGATATAAAATTGGACCCTGAAAAGTTAACCACCAAATTGAGGGAGTATGGTCTAAAACCAACTCGCCCAGACAAAACCGAGGGGCCCTTGATCATCAGTGAGGATTTGGACGGTCTCACCTTCCTCCGGAGGACGGTTTCTCGTGACCCAGCTGGTTGGTTTGGAAAGTTAGATCAAAGCTCAATACTAAGGCAGATGTATTGGACCAGAGGACCAAACCATGAAGACCCCAATGAGACAATGATACCCCACTCTCAAAGACCCATACAGCTCATGGCACTGCTTGGTGAGGCCTCCCTTCACGGACCCTCTTTCTACAGCAAGATTAGTAAATTGGTCATAACTGAACTCAAAGAAGGTGGGATGGACTTTTACGTGCCAAGACAGGAACCCATGTTCAGATGGATGAGGTTTTCTGACTTGAGCACGTGGGAGGGCGATCGCAATCTGGCTCCCAGTTTTGTGAATGAAGATGGCGTCGAA"/>
                            <sequence id="seq_KJ145321.1_Hu_GIIP16_GII2_Taiwan_2012.04371584699" taxon="KJ145321.1_Hu_GIIP16_GII2_Taiwan_2012.04371584699" totalcount="4" value="-------------------------------------------------------------------------------------------------------------------------------------------------------------------------------------------------------------------------------------------------------------------------------------------------------------------------------------------------------------------------------------------------------------------------------------------------------------------------------------------------------------------------------------------------------------------------------------------------------------------------------------------------------------------------------------------------------------------------------------------------------------------------------------------------------------TAATGGTCAGATTCTCTGCAGAACCGCAACTGGCCCAAACAGTTGCTGAGGATCTGCTGGCCCCCAGTGTAGTAGATGTCGGAGACTTCAAAATTTCAATAAATGAGGGACTCCCTTCTGGTGTACCATGCACTTCCCAGTGGAACTCCATCTCACACTGGTTACTAACTCTCTGTGCTTTGTCTGAAGTCACCAATCTGTCTCCTGACATCGTGCAGGCAAATTCTATGTTCTCATTTTACGGTGATGACGAGATCGTCAGCACCGATATAAAATTGGACCCTGAAAAGTTAACCACCAAATTGAGGGAGTATGGTCTAAAACCAACTCGCCCAGACAAAACCGAGGGGCCCCTGATCATCAGTGAGGATTTGGATGGTCTCACCTTCCTCCGGAGAACGGTTTCTCGTGACCCAGCCGGTTGGTTTGGAAAGTTAGATCAAAGCTCAATACTAAGGCAGATGTATTGGACCAGAGGACCAAACCATGAAGACCCCAATGAGACAATGATACCCCATTCTCAAAGACCCATACAGCTCATGGCACTGCTTGGTGAGGCCTCCCTTCACGGACCCTCTTTCTACAGCAAGATTAGTAAATTGGTCATAACTGAACTCAAAGAAGGTGGGATGGACTTTTACGTGCCAAGACAGGAACCCATGTTCAGATGGATGAGGTTTTCTGACTTGAGCACGTGGGAGGGCGATCGCAATCTGGCTCCCAGTTTTGTGAATGAAGATGGCGTCGAA"/>
                            <sequence id="seq_KJ145322.1_Hu_GIIP16_GII13_Taiwan_2013.37260273973" taxon="KJ145322.1_Hu_GIIP16_GII13_Taiwan_2013.37260273973" totalcount="4" value="GGTGGAGATGACAAAGGAACATACTGTGGGGCACCCATTCTAGGCCCTGGGGGGGCACCAAAATTGAGCACCAAAACCAAATTTTGGAGGTCATCGAACACGCCTCTTCCACCAGGGACGTATGAGCCTGCCTATCTCGGTGGCCGTGACCCGCGTGTTAAGGGTGGGCCCTCCTTGCAGCAGGTAATGAGAGACCAGTTGAAGCCATTTACCGAGCCCAGGGGTAAACCTCCAAGACCAAGTGTGTTGGAAGCAGCCAAACAAACCATCATCAATGTCCTCGAACAAACCCTGGACCCTCCACAAAAATGGACATACGCACAGGCGTGTGCTTCACTTGACAAAACCACCTCCAGCGGGCATCCCCACCACGTCCGAAAGAATGAATTCTGGAATGGTGAGACCTTCACTGGTAAATTAGCAGACCAAGCATCAAAAGCAAATCTAATGTTTGAGGAAGGGAAACACATGACACCAGTGTATACAGCAGCCCTCAAGGATGAGCTGGTCAAGACTGACAAAGTCTATGGAAAGATCAAGAAGAGACTGCTCTGGGGCTCTGACTTGTCCACCATGATCCGGTGCGCCAGGTCCTTTGGTGGGCTCATGGATGAGATGAAAGCACACTGCATATCACTCCCAGTCCGAGTTGGCATGAACATGAATGAAGATGGTCCAATAATATTTGAGAAGCACTCCAGATACAAGTATCACTATGATGCAGATTACTCCCGCTGGGACTCAACACAACAGAGGGCAGTGCTAGCAGCAGCCTTGGAGATCATGGTCAGGTTCTCTGCAGAGCCACAATTGGCACAAATAGTCGCTGAGGATCTGCTGGCCCCCAGTGTGGTAGATGTAGGAGACTTTAAAATTTCAATAAATGAAGGGCTCCCCTCTGGTGTACCATGCACTTCTCAGTGGAATTCCATCGCACACTGGCTGCTAACCCTCTGCGCCTTGTCTGAAGTCACCAAACTGTCCCCTGACATTGTACAGGCAAATTCCATGTTCTCATTTTACGGTGATGACGAGATTGTCAGCACCGATATAAAATTGGACCCTGAAAAGTTAACCACCAAATTGAAGGAGTACGGCCTGAAACCAACTCGCCCAGACAAAACCGAGGGGCCCCTGATCATCAGTGAGGATCTGAACGGACTCACTTTCCTCCGGAGGACGGTGACTCGTGACCCAGCTGGCTGGTTTGGAAAATTGGACCAAAGCTCAATATTGAGGCAGATGTACTGGACTAGAGGACCAAATCATGAAGACCCCAATGAGACAATGATACCCCACTCTCAAAGACCCATACAGCTCATGGCACTGCTTGGTGAGGCCTCCCTTCACGGACCCTCTTTCTACAGCAAAATTAGTAAGTTGGTCATAACTGAACTCAAAGAAGGTGGGATGGACTTTTACGTGCCAAGGCAGGAACCCATGTTCAGGTGGATGAGGTTTTCTGACTTGAGCACGTGGGAGGGCGATCGCAATCTGGCTCCCAATTTTGTGAATGAAGATGGCGTCGAA"/>
                            <sequence id="seq_KJ156623.1_Hu_GIIP16_GII13_Spain_2010.29863013699" taxon="KJ156623.1_Hu_GIIP16_GII13_Spain_2010.29863013699" totalcount="4" value="------------------------------------------------------------------------------------------------------------------------------------------------------------------------------------------------------------------------------------------------------------------------------------------------------------------------------------------------------------------------------------------------------------------------------------------------------------------------------------------------------------------------------------------------------------------------------------------------------------------------------------------------------------------------------------------------------------------------------------------------------------------------------CAGAGGGCAGTACTAGCAGCAGCCTTGGAAATCATGGTCAGGTGCTCTGCAGAGCCACAATTGGCACAAATAGTCGCTGAGGATCTGCTGGCCCCCAGTGTGGTAGATGTAGGAGACTTTAAAATTTCAATAAATGAAGGGCTCCCCTCTGGTGTACCATGCACTTCTCAATGGAATTCCATCGCACACTGGCTGCTAACCCTCTGTGCCTTGTCTGAAGTCACCAAACTGTCCCCTGATATTGTACAGGCAAATTCCATGTTCTCATTTTACGGTGATGACGAGATTGTCAGCACCGATATAAAATTGGACCCTGAAAAGTTAACCACCAAATTGAAGGAGTACGGCCTGAAACCAACTCGCCCAGACAAAACCGAGGGACCCCTGATCATCAGTGAGGATTTGAACGGACTCACTTTCCTCCGGAGGACGGTGACTCGTGACCCAGCTGGCTGGTTTGGAAAATTGGACCAAAGCTCAATATTGAGGCAGATGTACTGGACTAGAGGACCAAATCATGAAGACCCCAATGAGACAATGATACCCCACTCTCAAAGACCCATACAGCTCATGGCACTGCTTGGTGAGGCCTCCCTTCACGGACCCTCTTTCTACAGCAAAATTAGTAAATTGGTCATAACTGAACTTAAAGAAGGTGGGATGGACTTTTACGTGCCAAGGCAGGAACCCATGTTCAGGTGGATGAGGTTTTCTGACTTGAGCACGTGGGAGGGCGATCGCAATCTGGCTCCCAATTTTGTGAATGAAGATGGCGTCGAA"/>
                            <sequence id="seq_KJ196286.1_Hu_GIIP16_GII17_Japan_2002.5" taxon="KJ196286.1_Hu_GIIP16_GII17_Japan_2002.5" totalcount="4" value="GGTGGAGACAACAAAGGAACATACTGTGGGGCACCCATCCTGGGTCCTGGAGGAGCACCAAAATTGAGCACCAAAACCAAATTTTGGAGATCATCAAACACGCCCCTCCCACCAGGGACATATGAGCCCGCCTACCTTGGCGGTCGTGACCCGCGTGTAAAGGGCGGACCCTCTTTGCAGCAAGTCATGAGAGATCAGTTGAAGCCCTTCACTGAGCCCAGGGGTAAACCTCCAAAACCTAATGTGCTGGAGGCAGCTAAACAGACCATCATCAACGTCCTCGAGCAAACTTTGGACCCCCCACAAAAGTGGACATACGCACAAGCGTGCGCTTCACTTGATAAGACCACCTCTAGTGGGCACCCCCATCACGTCCGAAAGAATGAATTCTGGAACGGTGAGACCTTTGTTGGTAAGTTGGCAGACCAAGCATCAAAAGCGAACCTGATGTTTGAGGAAGGGAAACACATGACACCAGTGTACACAGCAGCCCTCAAGGATGAGCTGGTCAAGACTGACAAAATCTATGGAAAGATCAAGAAGAGATTGCTTTGGGGCTCTGACTTGTCCACCATGATCCGATGTGCCAGGGCCTTTGGTGGACTCATGGATGAGATGAAGGCACACTGCATATCACTCCCAGTCCGAGTTGGTATGAACATGAATGAGGATGGCCCAATAATATTTGAGAAGCATTCCAGATACAAGTACCATTATGATGCAGATTACTCCCGTTGGGACTCAACACAACAGAGGGCTGTCCTAGCAGCGGCCTTGGAAATAATGGTCAGATTCTCTGCAGAACCACAACTGGCGCAAACAGTCGCTGAAGATCTGCTGGCCCCCAGTGTGGTAGATGTAGGAGACTTCAAAATTTCAATAAATGAGGGGCTCCCTTCTGGTGTACCATGCACTTCCCAGTGGAACTCCATCACACACTGGCTGTTGACTCTCTGTGCTTTGTCTGAAGTCACCAACCTGTCCCCTGACATCGTGCAGGCAAATTCCATGTTCTCATTTTACGGTGATGACGAGATTGTCAGCACCGATATAAAATTAGACCCTGAAAAGTTAACCACCAAATTGAGGGAGTATGGTCTGAAACCAACCCGCCCAGACAAAACCGAGGGACCTCTGATTATCAGTGAGGATTTGAACGGACTCACCTTCCTCCGGAGGACAGTTTCTCGTGACCCAGCTGGCTGGTTTGGGAAGTTAGACCAAAGCTCGATACTGAGGCAGATGTATTGGACCAGAGGACCAAACCATGAAGACCCCAATGAAACAATGATACCCCACTCTCAAAGACCCATACAGCTCATGGCACTGCTTGGTGAGGCCTCTCTTCACGGACCCTCTTTCTACAGCAAGATTAGTAAATTGGTCATAACCGAACTCAAAGAAGGTGGGATGGATTTTTACGTGCCAAGGCAGGAACCTATGTTCAGGTGGATGAGGTTTTCTGACTTGAGCACGTGGGAGGGCGATCGCAATCTGGCTCCCAGTTTTGTGAATGAAGATGGCGTCGAA"/>
                            <sequence id="seq_KJ407074.2_Hu_GIIP16_GII2_USA_2011.07945205479" taxon="KJ407074.2_Hu_GIIP16_GII2_USA_2011.07945205479" totalcount="4" value="GGTGGAGATGACAAAGGAACATACTGTGGGGCACCCATTCTAGGCCCCGGGGGGGCACCAAAATTGAGCACCAAAACCAAATTTTGGAGGTCATCGAACACGCCTCTTCCACCAGGGACATATGAGCCTGCCTACCTCGGTGGCCGCGACCCGCGTGTCAAGGGAGGGCCCTCCTTGCAGCAGGTAATGAGAGACCAGTTGAAACCATTCACTGAACCCAGGGGTAAACCTCCAAGACCAAGTGTGTTGGAAGCAGCCAAACAAACCATCATCAATGTTCTCGAACAAACCCTGGACCCTCCACAAAAATGGACGTACGCACAGGCGTGTGCTTCACTTGACAAAACCACCTCCAGCGGGCATCCCTATCACGTCCGAAAGAATGAATTCTGGAATGGTGAGACCTTCACTGGTAAATTGGCAGACCAAGCATCAAAAGCAAATCTGATGTTTGAGGAAGGGAAGCACATGACACCAGTGTATACAGCAGCCCTTAAGGACGAGCTGGTCAAGACTGACAAAGTCTATGGAAGGATCAAGAAGAGATTGCTCTGGGGCTCTGACTTGTCCACCATGATCCGGTGCGCCAGGTCCTTTGGTGGGCTCATGGATGAGATGAAGGCACACTGCACATCACTCCCAGTCCGAGTTGGCATGAACATGAATGAAGATGGTCCAATAATATTTGAGAAGCACTCCAGATACAAGTACCACTATGATGCAGACTACTCCCGCTGGGATTCAACACAACAGAGGGCAGTACTAGCAGCAGCCTTGGAAATCATGGTCAGGTTCTCTGCAGAGCCACAATTGGCACAGATAGTCGCTGAGGATCTGCTGGCCCCCAGTGTGGTAGATGTAGGAGACTTTAAAATTTCAATAAATGAAGGGCTCCCCTCTGGTGTACCATGCACTTCTCAATGGAATTCCATCGCACACTGGCTGCTAACCCTCTGTGCCTTGTCTGAAGTCACCAAACTGTCCCCTGACATTGTACAGGCAAATTCCATGTTCTCATTTTACGGTGATGACGAGATTGTCAGCACCGATATAAAATTGGACCCTGAAAAGTTGACCACCAAATTGAAGGAGTACGGCCTGAAACCAACTCGCCCAGACAAAACCGAGGGACCCCTGATCATCAGTGAGGATTTGAACGGACTCACTTTTCTCCGGAGGACGGTGACTCGTGACCCAGCTGGCTGGTTTGGAAAATTGGACCAAAGTTCAATATTGAGGCAGATGTACTGGACTAGAGGGCCAAATCATGAAGACCCCAATGAGACAATGATACCCCACTCTCAAAGACCCATACAGCTCATGGCACTGCTTGGTGAGGCCTCCCTTCACGGACCCTCTTTCTACAGCAAAATCAGTAAATTGGTCATAACTGAACTCAAAGAAGGTGGGATGGACTTTTACGTGCCAAGGCAGGAACCCATGTTCAGGTGGATGAGGTTCTCTGACTTGAGCACGTGGGAGGGCGATCGCAATCTGGCTCCCAATTTTGTGAATGAAGATGGCGTCGAA"/>
                            <sequence id="seq_KJ473823.1_Hu_GIIP16_GII3_Italy_2011.5" taxon="KJ473823.1_Hu_GIIP16_GII3_Italy_2011.5" totalcount="4" value="---------------------------------------------------------------------------------------------------------------------------------------------------------------------------------------------------------------------------------------------------------------------------------------------------------------------------------------------------------------------------------------------------------------------------------------------------------------------------------------------------------------------------------------------------------------------------------------------------------------------------------------------------------------------------------------------------------------------------------------------------------------------TCAACACAACAGAGGGCAGTACTAGCAGCAGCCTTGGAAATCATGGTCAGGTTCTCTGCAGAGCCACAATTGGCACAAATTGTCGCTGAGGATCTGCTGGCCCCCAGTGTGGTAGATGTAGGAGACTTTAAAATTTCAATAAATGAAGGACTCCCCTCTGGTGTACCTTGCACTTCTCAATGGAATTCCATCGCTCACTGGCTGCTAACCCTCTGTGCTTTGTCCGAAGTCACCAAACTGTCCCCTGACATTGTACAGGCAAATTCCATGTTCTCATTTTACGGTGATGACGAGATTGTCAGCACCGATATAAAATTGGACCCTGAAAAGTTAACCACCAAATTGAAGGAGTACGGCCTGAAACCAACTCGCCCAGATAAAACCGAGGGACCCCTGATCATCAGTGAGGATTTGAACGGACTCACTTTCCTCCGGAGGACGGTGACTCGTGACCCAGCCGGCTGGTTTGGAAAATTGGACCAAAGCTCAATATTGAGGCAGATGTACTGGACTAGAGGACCAAATCATGAAGACCCCAATGAGACAATGATACCCCACTCTCAAAGACCCATACAGCTCATGGCACTGCTTGGTGAGGCCTCCCTTCACGGGCCCTCTTTCTACAGCAAAATTAGCAAATTTGTCATAACTGAACTCAAAGAAGGTGGGATGGACTTTTACGTGCCAAGGCAGGAACCCATGTTCAGGTGGATGAGGTTTTCTGACTTGAGCACGTGGGAGGGCGATCGCAATCTGGCTCCCAATTTTGTGAATGAAGATGGCGTCGAA"/>
                            <sequence id="seq_KJ473824.1_Hu_GIIP16_GII3_Italy_2012.5" taxon="KJ473824.1_Hu_GIIP16_GII3_Italy_2012.5" totalcount="4" value="---------------------------------------------------------------------------------------------------------------------------------------------------------------------------------------------------------------------------------------------------------------------------------------------------------------------------------------------------------------------------------------------------------------------------------------------------------------------------------------------------------------------------------------------------------------------------------------------------------------------------------------------------------------------------------------------------------------------------------------------------------------------TCAACACAACAGAGGGCAGTACTAGCAGCAGCCTTGGAAATCATGGTCAGGTTCTCTGCAGAGCCACAACTGGCACAAATTGTCGCTGAGGATCTGCTGGCCCCCAGTGTGGTAGATGTAGGAGACTTTAAAATTTCAATAAATGAAGGACTCCCCTCTGGTGTACCTTGCACTTCTCAATGGAATTCCATCGCTCACTGGCTGCTAACCCTCTGTGCTTTGTCCGACGTCACCAAACTGTCCCCTGACATTGTACAGGCAAATTCCATGTTCTCATTTTACGGTGATGACGAGATTGTCAGCACCGATATAAAATTGGACCCTGAAAAGTTAACCACCAAATTGAAGGAGTACGGCCTGAAACCAACTCGCCCAGATAAAACCGAGGGACCCCTGATCATCAGTGAGGATTTGAACGGACTCACTTTCCTCCGGAGGACGGTGACTCGTGACCCAGCCGGCTGGTTTGGAAAATTGGACCAAAGCTCAATATTGAGGCAGATGTACTGGACTAGAGGACCAAATCATGAAGACCCCAATGAGACAATGATACCCCACTCTCAAAGACCCATACAGCTCATGGCACTGCTTGGTGAGGCCTCCCTTCACGGGCCCTCTTTCTACAGCAAAATTAGTAAATTGGTCATAACTGAACTCAAAGAAGGTGGGATGGACTTTTACGTGCCAAGGCAGGAACCCATGTTCAGGTGGATGAGGTTTTCTGACTTGAGCACGTGGGAGGGCGATCGCAATCTGGCTCCCAATTTTGTGAATGAAGATGGCGTCGAA"/>
                            <sequence id="seq_KJ473825.1_Hu_GIIP16_GII13_Italy_2010.5" taxon="KJ473825.1_Hu_GIIP16_GII13_Italy_2010.5" totalcount="4" value="------------------------------------------------------------------------------------------------------------------------------------------------------------------------------------------------------------------------------------------------------------------------------------------------------------------------------------------------------------------------------------------------------------------------------------------------------------------------------------------------------------------------------------------------------------------------------------------------------------------------------------------------------------------------------------------------------------------------------------------------------------------------------------------CTAGCAGCAGCCTTGGAAATCATGGTCAGGTTCTCTGCAGAGCCACAATTGGCACAAATAGTCGCTGAGGATCTGCTGGCCCCCAGTGTGGTAGATGTAGGAGACTTTAAAATTTCAATAAATGAAGGGCTCCCCTCTGGTGTACCATGCACTTCTCAATGGAATTCCATCGCACACTGGCTGCTAACCCTCTGTGCCTTGTCTGAAGTCACCAAACTGTCCCCTGATATTGTACAGGCAAATTCCATGTTCTCTTTCTATGGTGATGATGAGATTGTCAGCACCGATATAAAATTGGATCCTGAAAAGTTAACTACTAAATTGAAGGAGTACGGCCTGAAACCAACTCGCCCAGACAAAACCGAGGGACCCCTGATCATCAGTGAGGATTTGAACGGACTCACTTTCCTCCGGAGGACGGTGACTCGTGACCCAGCTGGCTGGTTTGGAAAATTGGACCAAAGCTCAATATTGAGGCAGATGTACTGGACTAGAGGACCAAATCATGAAGACCCCAATGAGACAATGATACCCCACTCTCAAAGACCCATACAGCTCATGGCACTGCTTGGTGAGGCCTCCCTTCACGGACCCTCTTTCTATAGCAAAATTAGTAAATTGGTCATAACTGAACTCAAAGAAGGTGGGATGGACTTTTACGTGCCAAGGCAGGAACCCATGTTCAGGTGGATGAGGTTTTCTGACTTGAGCACGTGGGAGGGCGATCGCAATCTGGCTCCCAATTTTGTGAATGAAGATGGCGTCGAA"/>
                            <sequence id="seq_KJ473826.1_Hu_GIIP16_GII13_Italy_2012.5" taxon="KJ473826.1_Hu_GIIP16_GII13_Italy_2012.5" totalcount="4" value="------------------------------------------------------------------------------------------------------------------------------------------------------------------------------------------------------------------------------------------------------------------------------------------------------------------------------------------------------------------------------------------------------------------------------------------------------------------------------------------------------------------------------------------------------------------------------------------------------------------------------------------------------------------------------------------------------------------------------------------------------------------------------------------TTAGCAGCAGCCTTGGAAATCATGGTCAGGTTCTCTGCAGAGCCACAATTGGCACAAATAGTCGCTGAGGATCTGCTGGCCCCCAGTGTGGTAGATGTAGGAGACTTTAAAATTTCAATAAATGAAGGGCTCCCCTCTGGTGTACCATGCACTTCTCAATGGAATTCCATCGCACACTGGCTGCTAACCCTCTGTGCCTTGTCTGAAGTCACCAAACTGTCCCCTGACATTGTACAGGCAAATTCCATGTTCTCATTTTACGGTGATGACGAGATTGTCAGCACCGATATAAAATTGGATCCTGAAAAGTTAACTACTAAATTGAAGGAGTACGGCCTGAAACCAACTCGCCCAGACAAAACCGAGGGACCCCTGATCATCAGTGAGGATTTGAACGGACTCACTTTCCTCCGGAGGACGGTGACTCGTGACCCAGCTGGCTGGTTTGGAAAATTGGACCAAAGCTCAATATTGAGGCAGATGTACTGGACTAGAGGACCAAATCATGAAGACCCCAATGAGACAATGATACCCCACTCTCAAAGACCCATACAGCTCATGGCACTGCTTGGTGAGGCCTCCCTTCACGGACCCTCTTTCTATAGCAAAATTAGTAAATTGGTCATAACTGAACTCAAAGAAGGTGGGATGGACTTTTACGTGCCAAGGCAGGAACCCATGTTCAGGTGGATGAGGTTTTCTGACTTGAGCACGTGGGAGGGCGATCGCAATCTGGCTCCCAATTTTGTGAATGAAGATGGCGTCGAA"/>
                            <sequence id="seq_KJ504415.1_Hu_GIIP16_GII3_Spain_2012.86885245902" taxon="KJ504415.1_Hu_GIIP16_GII3_Spain_2012.86885245902" totalcount="4" value="------------------------------------------------------------------------------------------------------------------------------------------------------------------------------------------------------------------------------------------------------------------------------------------------------------------------------------------------------------------------------------------------------------------------------------------------------------------------------------------------------------------------------------------------------------------------------------------------------------------------------------------------------------------------------------------------------------------------------------------------------------------------------------------------------------------------TTCTCTGCAGAGCCACAATTGGCACAAATAGTCGCTGAGGATCTGTTGGCCCCCAGTGTGGTAGATGTGGGAGACTTTAAAATTTCAATAAATGAAGGGCTCCCTTCTGGTGTGCCATGTACTTCTCAATGGAATTCCATCGCACACTGGCTGCTAACCCTCTGTGCCTTGTCTGAAGTCACCAAACTGTCCCCTGACATTGTACAGGCAAATTCCATGTTCTCATTCTACGGTGATGACGAGATTGTCAGCACCGATATAAAATTGGACCCTGAAAAATTAACCACCAAATTGAAGGAGTACGGCCTGAAACCAACTCGCCCAGACAAAACCGAGGGACCCCTGATCATCAGTGAGGATTTGAACGGACTCACTTTCCTCCGGAGGACGGTGACTCGTGACCCAGCTGGCTGGTTTGGAAAATTGGACCAAAGTTCGATATTGAGGCAGATGTACTGGACTAGAGGACCAAATCATGAAGACCCCAATGAAACAATGATACCCCACTCTCAAAGACCCATACAGCTCATGGCACTGCTTGGTGAGGCCTCCCTTCACGGACCCTCTTTCTACAGCAAAATTAGTAAATTGGTCATAACTGAACTCAAAGAAGGTGGGATGGACTTTTACGTGCCAAGGCAGGAACCCATGTTCAGGTGGATGAGGTTTTCTGACTTGAGCACGTGGGAGGGCGATCGCAATCTGGCTCCCAATTTTGTGAATGAAGATGGCGTCGAA"/>
                            <sequence id="seq_KJ504416.1_Hu_GIIP16_GII3_Spain_2012.75136612022" taxon="KJ504416.1_Hu_GIIP16_GII3_Spain_2012.75136612022" totalcount="4" value="------------------------------------------------------------------------------------------------------------------------------------------------------------------------------------------------------------------------------------------------------------------------------------------------------------------------------------------------------------------------------------------------------------------------------------------------------------------------------------------------------------------------------------------------------------------------------------------------------------------------------------------------------------------------------------------------------------------------------------------------------------------------------------------------------------ATCATGGTCAGGTTCTCTGCAGAGCCACAGTTGGCACAAATAGTCGCTGAAGATCTGCTGGCCCCCAGTGTGGTAGATGTAGGAGACTTTAAAATTTCAATAAATGAAGGGCTCCCCTCTGGTGTACCATGCACTTCTCAATGGAATTCCATTGCTCACTGGCTGCTAACCCTCTGTGCTTTGTCTGAAGTCACCAAACTGTCCCCTGACATTGTACAGGCAAATTCCATGTTCTCATTTTACGGTGATGACGAGATTGTCAGCACCGATATAAAATTGGATCCTGAAAAGTTAACCACCAAATTGAAGGAGTACGGCCTGAAACCAACTCGCCCAGATAAAACCGAGGGACCCCTGATCATCAGTGAGGATTTGAACGGACTCACTTTCCTCCGGAGGACGGTGACTCGTGACCCAGCCGGCTGGTTTGGAAAATTGGACCAAAGCTCAATATTGAGGCAGATGTACTGGACTAGAGGACCAAATCATGAAGACCCCAATGAGACAATGATACCCCACTCTCAAAGACCCATACAGCTCATGGCACTGCTTGGTGAGGCCTCCCTTCACGGGCCCTCTTTCTACAGCAAAATTAGTAAATTGGTCATAACTGAACTCAAAGAAGGTGGGATGGACTTTTACGTGCCAAGGCAGGAACCCATGTTCAGGTGGATGAGGTTTTCTGACTTGAGCACGTGGGAGGGCGATCGCAATCTGGCTCCCAATTTTGTGAATGAAGATGGCGTCGAA"/>
                            <sequence id="seq_KJ504417.1_Hu_GIIP16_GII3_Spain_2012.75409836066" taxon="KJ504417.1_Hu_GIIP16_GII3_Spain_2012.75409836066" totalcount="4" value="------------------------------------------------------------------------------------------------------------------------------------------------------------------------------------------------------------------------------------------------------------------------------------------------------------------------------------------------------------------------------------------------------------------------------------------------------------------------------------------------------------------------------------------------------------------------------------------------------------------------------------------------------------------------------------------------------------------------------------------------------------------------------------------------GCAGCCTTGGAAATCATGGTCAGGTTCTCTGCAGAGCCACAATTGGCACAAATAGTCGCTGAGGATCTGCTGGCCCCCAGTGTGGTAGATGTAGGAGACTTTAAAATTTCAATAAATGAAGGGCTCCCCTCTGGTGTACCATGCACTTCTCAATGGAATTCCATCGCTCACTGGCTGCTAACCCTCTGTGCTTTGTCTGAAGTCACCAAACTGTCCCCTGACATTGTACAGGCAAATTCCATGTTCTCATTTTACGGTGATGACGAGATTGTCAGCACCGATATAAAATTGGACCCTGAAAAGTTAACCACCAAATTGAAGGAGTACGGCCTGAAACCAACTCGCCCAGATAAAACCGAGGGACCCCTGATCATCAGTGAGGATTTGAACGGACTCACTTTCCTCCGGAGGACGGTGACTCGTGACCCAGCCGGCTGGTTTGGAAAATTGGACCAAAGCTCAATATTGAGGCAGATGTACTGGACTAGAGGACCAAATCATGAAGACCCCAATGAGACAATGATCCCCCACTCTCAAAGACCCATACAGCTCATGGCACTGCTTGGTGAGGCCTCCCTTCACGGGCCCTCTTTCTACAGCAAAATTAGTAAATTGGTTATAACTGAACTCAAAGAAGGTGGGATGGACTTTTACGTGCCAAGGCAGGAACCCATGTTCAGGTGGATGAGGTTTTCTGACTTGAGCACGTGGGAGGGCGATCGCAATCTGGCTCCCAATTTTGTGAATGAAGATGGCGTCGAA"/>
                            <sequence id="seq_KJ504418.1_Hu_GIIP16_GII3_Spain_2012.84972677596" taxon="KJ504418.1_Hu_GIIP16_GII3_Spain_2012.84972677596" totalcount="4" value="------------------------------------------------------------------------------------------------------------------------------------------------------------------------------------------------------------------------------------------------------------------------------------------------------------------------------------------------------------------------------------------------------------------------------------------------------------------------------------------------------------------------------------------------------------------------------------------------------------------------------------------------------------------------------------------------------------------------------------------------------------------------------CAGAGGGCAGTACTAGCAGCAGCCTTGGAAATCATGGTCAGGTTCTCTGCGGAGCCACAATTGGCACAAATAGTCGCTGAGGATCTGCTGGCCCCCAGTGTGGTAGATGTAGGAGACTTTAAAATTTCAATAAATGAAGGGCTCCCCTCTGGTGTACCATGCACTTCTCAATGGAATTCCATTGCTCACTGGCTGCTAACCCTCTGTGCTTTGTCTGAAGTCACCAAACTGTCCCCTGACATTGTACAGGCAAATTCCATGTTCTCATTTTACGGTGATGACGAGATTGTCAGCACCGATATAAAATTGGACCCTGAAAAGTTAACCACCAAATTGAAGGAGTACGGCCTGAAACCAACTCGCCCAGATAAAACCGAGGGACCCCTTATCATCAGTGAGGATTTGAACGGACTCACTTTCCTCCGGAGGACGGTGACTCGTGACCCAGCCGGCTGGTTTGGAAAATTAGACCAGAGCTCAATATTGAGGCAGATGTACTGGACTAGAGGACCAAATCATGAAGACCCCAATGAGACAATGATACCCCACTCTCAAAGACCCATACAGCTCATGGCACTGCTTGGTGAGGCCTCCCTTCACGGGCCCTCTTTCTACAGCAAAATTAGTAAATTGGTCATAACTGAACTCAAAGAAGGTGGGATGGACTTTTACGTGCCAAGGCAGGAACCCATGTTCAGGTGGATGAGGTTTTCTGACTTGAGCACGTGGGAGGGCGATCGCAATCTGGCTCCCAATTTTGTGAATGAAGATGGCGTCGAA"/>
                            <sequence id="seq_KJ504419.1_Hu_GIIP16_GII3_Spain_2012.83606557377" taxon="KJ504419.1_Hu_GIIP16_GII3_Spain_2012.83606557377" totalcount="4" value="---------------------------------------------------------------------------------------------------------------------------------------------------------------------------------------------------------------------------------------------------------------------------------------------------------------------------------------------------------------------------------------------------------------------------------------------------------------------------------------------------------------------------------------------------------------------------------------------------------------------------------------------------------------------------------------------------------------------------------------------------------TCCAGGTGGGATTCAACCCAACAGAGGGCAGTACTAGCAGCAGCCTTGGAAATCATGGTCAGGTTCTCTGCGGAGCCACAATTGGCACAAATAGTCGCTGAGGATCTGCTGGCCCCCAGTGTGGTAGATGTAGGAGACTTTAAAATTTCAATAAATGAAGGGCTCCCCTCTGGTGTACCATGCACTTCTCAATGGAATTCCATTGCTCACTGGCTGCTAACCCTCTGTGCTTTGTCTGAAGTCACCAAACTGTCCCCTGACATTGTACAGGCAAATTCCATGTTCTCATTTTACGGTGATGACGAGATTGTCAGCACCGATATAAAATTGGACCCTGAAAAGTTAACCACCAAATTGAAGGAGTACGGCCTGAAACCAACTCGCCCAGATAAAACCGAGGGACCCCTTATCATCAGTGAGGATTTGAACGGACTCACTTTCCTCCGGAGGACGGTGACTCGTGACCCAGCCGGCTGGTTTGGAAAATTAGACCAGAGCTCAATATTGAGGCAGATGTACTGGACTAGAGGACCAAATCATGAAGACCCCAATGAGACAATGATACCCCACTCTCAAAGACCCATACAGCTCATGGCACTGCTTGGTGAGGCCTCCCTTCACGGGCCCTCTTTCTACAGCAAAATTAGTAAATTGGTCATAACTGAACTCAAAGAAGGTGGGATGGACTTTTACGTGCCAAGGCAGGAACCCATGTTCAGGTGGATGAGGTTTTCTGACTTGAGCACGTGGGAGGGCGATCGCAATCTGGCTCCCAATTTTGTGAATGAAGATGGCGTCGAA"/>
                            <sequence id="seq_KJ504420.1_Hu_GIIP16_GII3_Spain_2012.78142076503" taxon="KJ504420.1_Hu_GIIP16_GII3_Spain_2012.78142076503" totalcount="4" value="------------------------------------------------------------------------------------------------------------------------------------------------------------------------------------------------------------------------------------------------------------------------------------------------------------------------------------------------------------------------------------------------------------------------------------------------------------------------------------------------------------------------------------------------------------------------------------------------------------------------------------------------------------------------------------------------------------------------------------------------------------------------------CAGAGGGCAGTGCTAGCAGCAGCCTTGGAAATCATGGTCAGGTTCTATGCAGAGCCACAATTGGCACAAATAGTCGCTGAGGATCTGCTGGCCCCCAGTGTGGTAGATGTAGGAGACTTTAAAATTTCAATAAATGAAGGGCTCCCCTCTGGTGTACCATGCACTTCTCAATGGAATTCCATCGCTCACTGGCTGCTAACCCTCTGTGCTTTGTCTGAAGTCACCAAACTGTCCCCTGACATTGTACAGGCAAATTCCATGTTCTCATTTTACGGTGATGACGAGATTGTCAGCACCGATATAAAATTGGACCCTGAAAAGTTAACCACCAAATTGAAGGAGTACGGCCTGAAACCAACTCGCCCAGATAAAACCGAGGGACCCCTGGTCATCAGTGATGATTTGAACGGACTCACTTTCCTCCGGAGGATGGTGACTCGTGACCCAGCCGGCTGGTTTGGAAAATTGGACCAAAGCTCAATATTGAGGCAGATGTACTGGACTAGAGGACCAAATCATGAAGACCCCAATGAGACAATGATACCCCACTCTCAAAGACCCATACAGCTCATGGCACTGCTTGGTGAGGCCTCCCTTCACGGGCCCTCTTTCTACAGCAAAATTAGTAAATTGGTTATAACTGAACTCAAAGAAGGTGGGATGGACTTTTACGTGCCAAGGCAGGAACCCATGTTCAGGTGGATGAGGTTTTCTGACTTGAGCACGTGGGAGGGCGATCGCAATCTGGCTCCCAATTTTGTGAATGAAGATGGCGTCGAA"/>
                            <sequence id="seq_KJ504421.1_Hu_GIIP16_GII3_Spain_2012.86338797814" taxon="KJ504421.1_Hu_GIIP16_GII3_Spain_2012.86338797814" totalcount="4" value="------------------------------------------------------------------------------------------------------------------------------------------------------------------------------------------------------------------------------------------------------------------------------------------------------------------------------------------------------------------------------------------------------------------------------------------------------------------------------------------------------------------------------------------------------------------------------------------------------------------------------------------------------------------------------------------------------------------------------------------------------------------------------------------CTAGCAGCAGCCTTGGAAATCATGGTCAGGTTCTCTGCGGAGCCACAATTGGCACAAATAGTCGCTGAGGATCTGCTGGCCCCCAGTGTGGTAGATGTAGGAGACTTTAAAATTTCAATAAATGAAGGGCTCCCCTCTGGTGTACCATGCACTTCTCAATGGAATTCCATTGCTCACTGGCTGCTAACCCTCTGTGCTTTGTCTGAAGTCACCAAACTGTCCCCTGACATTGTACAGGCAAATTCCATGTTCTCATTTTACGGTGATGACGAGATTGTCAGCACCGATATAAAATTGGACCCTGAAAAGTTAACCACCAAATTGAAGGAGTACGGTCTGAAACCAACTCGCCCAGATAAAACCGAGGGACCCCTGATCATCAGTGAGGATTTGAACGGACTCACTTTCCTCCGGAGGACGGTGACTCGTGACCCAGCCGGCTGGTTTGGAAAATTGGACCAAAGCTCAATATTGAGGCAGATGTACTGGACTAGAGGACCAAATCATGAAGACCCCAATGAGACAATGATACCCCACTCTCAAAGACCCATACAGCTCATGGCACTGCTTGGTGAGGCCTCCCTTCACGGGCCCTCTTTCTACAGCAAAATTAGTAAATTGGTCATAACTGAACTCAAAGAAGGTGGGATGGACTTTTACGTGCCAAGGCAGGAACCCATGTTCAGGTGGATGAGGTTTTCTGACTTGAGCACGTGGGAGGGCGATCGCAATCTGGCTCCCAATTTTGTGAATGAAGATGGCGTCGAA"/>
                            <sequence id="seq_KJ504422.1_Hu_GIIP16_GII3_Spain_2012.78142076503" taxon="KJ504422.1_Hu_GIIP16_GII3_Spain_2012.78142076503" totalcount="4" value="------------------------------------------------------------------------------------------------------------------------------------------------------------------------------------------------------------------------------------------------------------------------------------------------------------------------------------------------------------------------------------------------------------------------------------------------------------------------------------------------------------------------------------------------------------------------------------------------------------------------------------------------------------------------------------------------------------------------------------------------------------------------------CAGAGGGCAGTACTAGCAGCAGCCTTGGAAATCATGGTCAGGTTCTCTGCGGAGCCACAATTGGCACAAATAGTCGCTGAGGATCTGCTGGCCCCCAGTGTGGTAGATGTAGGAGACTTTAAAATTTCAATAAATGAAGGGCTCCCCTCTGGTGTACCATGCACTTCTCAATGGAATTCCATTGCTCACTGGCTGCTAACCCTCTGTGCTTTGTCTGAAGTCACCAAACTGTCCCCTGACATTGTACAGGCAAATTCCATGTTCTCATTTTACGGTGATGACGAGATTGTCAGCACCGATATAAAATTGGACCCTGAAAAGTTAACCACCAAATTGAAGGAGTACGGCCTGAAACCAACTCGCCCAGATAAAACCGAGGGACCCCTGATCATCAGTGAGGATTTGAACGGACTCACTTTCCTCCGGAGGACGGTGACTCGTGACCCAGCCGGCTGGTTTGGAAAATTGGACCAAAGCTCAATATTGAGGCAGATGTACTGGACTAGAGGACCAAATCATGAAGACCCCAATGAGACAATGATACCCCACTCTCAAAGACCCATACAGCTCATGGCACTGCTTGGTGAGGCCTCCCTTCACGGGCCCTCTTTCTACAGCAAAATTAGTAAATTGGTCATAACTGAACTCAAAGAAGGTGGGATGGACTTTTACGTGCCAAGGCAGGAACCCATGTTCAGGTGGATGAGGTTTTCTGACTTGAGCACGTGGGAGGGCGATCGCAATCTGGCTCCCAATTTTGTGAATGAAGATGGCGTCGAA"/>
                            <sequence id="seq_KJ504423.1_Hu_GIIP16_GII3_Spain_2012.78142076503" taxon="KJ504423.1_Hu_GIIP16_GII3_Spain_2012.78142076503" totalcount="4" value="---------------------------------------------------------------------------------------------------------------------------------------------------------------------------------------------------------------------------------------------------------------------------------------------------------------------------------------------------------------------------------------------------------------------------------------------------------------------------------------------------------------------------------------------------------------------------------------------------------------------------------------------------------------------------------------------------------------------------------------------------------------------------------AGGGCAGTACTAGCAGCAGCCTTGGAAATCATGGTCAGGTTCTCTGCGGAGCCACAATTGGCACAAATAGTCGCTGAGGATCTGCTGGCCCCCAGTGTGGTAGATGTAGGAGACTTTAAAATTTCAATAAATGAAGGGCTCCCCTCTGGTGTACCATGCACTTCTCAATGGAATTCCATTGCTCACTGGCTGCTAACCCTCTGTGCTTTGTCTGAAGTCACCAAACTGTCCCCTGACATTGTACAGGCAAATTCCATGTTCTCATTTTACGGTGATGACGAGATTGTCAGCACCGATATAAAATTGGACCCTGAAAAGTTAACCACCAAATTGAAGGAGTACGGCCTGAAACCAACTCGCCCAGATAAAACCGAGGGACCCCTGATCATCAGTGAGGATTTGAACGGACTCACTTTCCTCCGGAGGACGGTGACTCGTGACCCAGCCGGCTGGTTTGGAAAATTGGACCAAAGCTCAATATTGAGGCAGATGTACTGGACTAGAGGACCAAATCATGAAGACCCCAATGAGACAATGATACCCCACTCTCAAAGACCCATACAGCTCATGGCACTGCTTGGTGAGGCCTCCCTTCACGGGCCCTCTTTCTACAGCAAAATTAGTAAATTGGTCATAACTGAACTCAAAGAAGGTGGGATGGACTTTTACGTGCCAAGGCAGGAACCCATGTTCAGGTGGATGAGGTTTTCTGACTTGAGCACGTGGGAGGGCGATCGCAATCTGGCTCCCAATTTTGTGAATGAAGATGGCGTCGAA"/>
                            <sequence id="seq_KM036380.1_Hu_GIIP16_GII13_Taiwan_2013.37260273973" taxon="KM036380.1_Hu_GIIP16_GII13_Taiwan_2013.37260273973" totalcount="4" value="GGTGGAGATGACAAAGGAACATACTGTGGGGCACCCATTCTAGGCCCTGGGGGGGCACCAAAATTGAGCACCAAAACCAAATTTTGGAGGTCATCGAACACGCCTCTTCCACCAGGGACGTATGAGCCTGCCTATCTCGGTGGCCGTGACCCGCGTGTTAAGGGTGGGCCCTCCTTGCAGCAGGTAATGAGAGACCAGTTGAAGCCATTTACCGAGCCCAGGGGTAAACCTCCAAGACCAAGTGTGTTGGAAGCAGCCAAACAAACCATCATCAATGTCCTCGAACAAACCCTGGACCCTCCACAAAAATGGACATACGCACAGGCGTGTGCTTCACTTGACAAAACCACCTCCAGCGGGCATCCCCACCACGTCCGAAAGAATGAATTCTGGAATGGTGAGACCTTCACTGGTAAATTAGCAGACCAAGCATCAAAAGCAAATCTAATGTTTGAGGAAGGGAAACACATGACACCAGTGTATACAGCAGCCCTCAAGGATGAGCTGGTCAAGACTGACAAAGTCTATGGAAAGATCAAGAAGAGACTGCTCTGGGGCTCTGACTTGTCCACCATGATCCGGTGCGCCAGGTCCTTTGGTGGGCTCATGGATGAGATGAAAGCACACTGCATATCACTCCCAGTCCGAGTTGGCATGAACATGAATGAAGATGGTCCAATAATATTTGAGAAGCACTCCAGATACAAGTATCACTATGATGCAGATTACTCCCGCTGGGACTCAACACAACAGAGGGCAGTGCTAGCAGCAGCCTTGGAGATCATGGTCAGGTTCTCTGCAGAGCCACAATTGGCACAAATAGTCGCTGAGGATCTGCTGGCCCCCAGTGTGGTAGATGTAGGAGACTTTAAAATTTCAATAAATGAAGGGCTCCCCTCTGGTGTACCATGCACTTCTCAGTGGAATTCCATCGCACACTGGCTGCTAACCCTCTGCGCCTTGTCTGAAGTCACCAAACTGTCCCCTGACATTGTACAGGCAAATTCCATGTTCTCATTTTACGGTGATGACGAGATTGTCAGCACCGATATAAAATTGGACCCTGAAAAGTTAACCACCAAATTGAAGGAGTACGGCCTGAAACCAACTCGCCCAGACAAAACCGAGGGGCCCCTGATCATCAGTGAGGATCTGAACGGACTCACTTTCCTCCGGAGGACGGTGACTCGTGACCCAGCTGGCTGGTTTGGAAAATTGGACCAAAGCTCAATATTGAGGCAGATGTACTGGACTAGAGGACCAAATCATGAAGACCCCAATGAGACAATGATACCCCACTCTCAAAGACCCATACAGCTCATGGCACTGCTTGGTGAGGCCTCCCTTCACGGACCCTCTTTCTACAGCAAAATTAGTAAGTTGGTCATAACTGAACTCAAAGAAGGTGGGATGGACTTTTACGTGCCAAGGCAGGAACCCATGTTCAGGTGGATGAGGTTTTCTGACTTGAGCACGTGGGAGGGCGATCGCAATCTGGCTCCCAATTTTGTGAATGAAGATGGCGTCGAA"/>
                            <sequence id="seq_KM044122.1_Hu_GIIP16_GII2_China_2010.68767123288" taxon="KM044122.1_Hu_GIIP16_GII2_China_2010.68767123288" totalcount="4" value="----------------------------------------------------------------------------------------------------------------------------------------------------------------------------------------------------------------------------------------------------------------------------------------------------------------------------------------------------------------------------------------------------------------------------------------------------------------------------------------------------------------------------------------------------------------------------------------------------------------------------------------------------------------------------------------------------------------------------------------------------------------------------------------------CAGCGGCCTTGGAAATAATGGTCAGATTCTCTGCAGAACCGCAACTGGCCCAAACAGTTGCTGAGGATCTGCTGGCCCCCAGTGTAGTAGATGTCGGAGACTTCAAAATTTCAATAAATGAGGGACTCCCTTCTGGTGTACCATGCACTTCCCAGTGGAACTCCATCTCACACTGGTTACTAACTCTCTGTGCTTTGTCTGAAGTCACCAATCTGTCTCCTGACATCGTGCAGGCAAATTCTATGTTCTCATTTTACGGTGATGACGAGATCGTCAGCACCGATATAAAATTGGACCCTGAAAAGTTAACCACCAAATTGAGGGAGTATGGTCTAAAACCAACTCGCCCAGACAAAACCGAGGGGCCATTGATCATCAGTGAGGATTTGGACGGTCTCACCTTCCTCCGGAGGACGGTTTCTCGTGACCCAGCCGGTTGGTTTGGAAAGTTAGATCAAAGCTCAATACTAAGGCAGATGTATTGGACCAGAGGACCAAACCATGAAGACCCCAATGAGACAATGATACCCCATTCTCAAAGACCCATACAGCTCATGGCACTGCTTGGTGAGGCCTCCCTTCACGGACCCTCTTTCTACAGCAAGATTAGTAAATTGGTCATAACTGAACTCAAAGAAGGTGGGATGGACTTTTACGTGCCAAGACAGGAACCCATGTTCAGATGGATGAGGTTTTCTGACTTGAGCACGTGGGAGGGCGATCGCAATCTGGCTCCCAGTTTTGTGAATGAAGATGGCGTCGAA"/>
                            <sequence id="seq_KM044166.1_Hu_GIIP16_GII2_China_2011.13150684931" taxon="KM044166.1_Hu_GIIP16_GII2_China_2011.13150684931" totalcount="4" value="----------------------------------------------------------------------------------------------------------------------------------------------------------------------------------------------------------------------------------------------------------------------------------------------------------------------------------------------------------------------------------------------------------------------------------------------------------------------------------------------------------------------------------------------------------------------------------------------------------------------------------------------------------------------------------------------------------------------------------------------------------------------------------------------CAGCGGCCTTGGAAATAATGGTCAGATTCTCTGCAGAACCGCAACTGGCCCAAACAGTTGCTGAGGATCTGCTGGCCCCCAGTGTAGTAGATGTCGGAGACTTCAAAATTTCAATAAATGAGGGACTCCCTTCTGGTGTACCATGCACTTCCCAGTGGAACTCCATCTCACACTGGTTACTAACTCTCTGTGCTTTGTCTGAAGTCACCAATCTGTCTCCTGACATCGTGCAGGCAAATTCTATGTTCTCATTTTACGGTGATGACGAGATCGTCAGCACCGATATAAAATTGGACCCTGAAAAGTTAACCACCAAATTGAGGGAGTATGGTCTAAAACCAACTCGCCCAGACAAAACCGAGGGGCCCTTGATCATCAGTGAGGATTTGGACGGTCTCACCTTCCTCCGGAGGACGGTTTCTCGTGACCCCGCCGGTTGGTTTGGAAAGTTAGATCAAAGCTCAATACTAAGGCAGATGTATTGGACCAGAGGACCAAACCATGAAGACCCCAATGAGACGATGATACCCCACTCTCAAAGACCCATACAGCTCATGGCACTGCTTGGTGAGGCCTCCCTTCACGGACCCTCTTTCTACAGCAAGATTAGCAAATTGGTCATAACTGAACTCAAAGAAGGTGGGATGGACTTTTACGTGCCAAGACAGGAACCCATGTTCAGATGGATGAGGTTTTCTGACTTGAGCACGTGGGAGGGCGATCGCAATCTGGCTCCCAGTTTTGTGAATGAAGATGGCGTCGAA"/>
                            <sequence id="seq_KM044183.1_Hu_GIIP16_GII13_China_2011.87397260274" taxon="KM044183.1_Hu_GIIP16_GII13_China_2011.87397260274" totalcount="4" value="----------------------------------------------------------------------------------------------------------------------------------------------------------------------------------------------------------------------------------------------------------------------------------------------------------------------------------------------------------------------------------------------------------------------------------------------------------------------------------------------------------------------------------------------------------------------------------------------------------------------------------------------------------------------------------------------------------------------------------------------------------------------------------------------CAGCAGCCTTGGAGATCATGGTCAGGTTCTCTGCAGAGCCACAATTGGCACAAATAGTCGCTGAGGATCTGCTGGCCCCCAGTGTGGTAGATGTAGGAGACTTTAAAATTTCAATAAATGAAGGGCTCCCCTCTGGTGTACCATGCACTTCTCAATGGAATTCCATCGCACACTGGCTGCTAACCCTCTGCGCCTTGTCTGAAGTCACCAAACTGTCCCCTGACATTGTACAGGCAAATTCCATGTTTTCATTTTACGGTGATGACGAGATTGTCAGCACCGATATAAAATTGGACCCTGAAAAGTTAACCACCAAATTGAAGGAGTACGGCCTGAAACCAACTCGCCCAGACAAAACCGAGGGACCCCTGATCATCAGTGAGGATTTGAACGGACTCACTTTCCTCCGGAGGACGGTGACTCGTGACCCAGCTGGCTGGTTTGGAAAATTGGACCAAAGCTCAATATTGAGGCAGATGTACTGGACTAGAGGACCAAATCATGAAGACCCCAATGAGACAATGATACCCCACTCTCAAAGACCCATACAGCTCATGGCACTGCTTGGTGAGGCCTCCCTTCACGGACCCTCTTTCTACAGCAAAATTAGTAAGTTGGTCATAACTGAACTCAAAGAAGGTGGGATGGACTTTTACGTGCCAAGGCAGGAACCCATGTTCAGGTGGATGAGGTTTTCTGACTTGAGCACGTGGGAGGGCGATCGCAATCTGGCTCCCAATTTTGTGAATGAAGATGGCGTCGAA"/>
                            <sequence id="seq_KM044193.1_Hu_GIIP16_GII13_China_2012.08743169399" taxon="KM044193.1_Hu_GIIP16_GII13_China_2012.08743169399" totalcount="4" value="----------------------------------------------------------------------------------------------------------------------------------------------------------------------------------------------------------------------------------------------------------------------------------------------------------------------------------------------------------------------------------------------------------------------------------------------------------------------------------------------------------------------------------------------------------------------------------------------------------------------------------------------------------------------------------------------------------------------------------------------------------------------------------------------CAGCAGCCTTGGAGATCATGGTCAGGTTCTCTGCAGAGCCACAATTGGCACAAATAGTCGCTGAGGATCTGCTGGCCCCCAGTGTGGTAGATGTAGGAGACTTTAAAATTTCAATAAATGAAGGGCTCCCCTCTGGTGTACCATGCACTTCTCAATGGAATTCCATCGCACACTGGCTGCTAACCCTCTGCGCCTTGTCTGAAGTCACCAAACTGTCCCCTGACATTGTACAGGCAAATTCCATGTTCTCATTTTACGGTGATGACGAGATTGTCAGCACCGATATAAAATTGGACCCTGAAAAGTTAACCACCAAATTGAAGGAGTACGGCCTGAAACCAACTCGCCCAGACAAAACCGAGGGACCCCTGATCATCAGTGAGGATCTGAACGGACTCACTTTCCTCCGGAGGACGGTGACTCGTGACCCAGCTGGCTGGTTTGGAAAATTGGACCAAAGCTCAATATTGAGGCAGATGTACTGGACTAGAGGACCAAATCATGAAGACCCCAATGAGACAATGATACCCCACTCTCAAAGACCCATACAGCTCATGGCACTGCTTGGCGAGGCCTCCCTTCACGGACCCTCTTTCTACAGCAAAATTAGTAAGTTGGTCATAACTGAACTCAAAGAAGGTGGGATGGACTTTTACGTGCCAAGGCAGGAACCCATGTTCAGGTGGATGAGGTTTTCTGACTTGAGCACGTGGGAGGGCGATCGCAATCTGGCTCCCAATTTTGTGAATGAAGATGGCGTCGAA"/>
                            <sequence id="seq_KM044238.1_Hu_GIIP16_GII13_China_2013.12054794521" taxon="KM044238.1_Hu_GIIP16_GII13_China_2013.12054794521" totalcount="4" value="----------------------------------------------------------------------------------------------------------------------------------------------------------------------------------------------------------------------------------------------------------------------------------------------------------------------------------------------------------------------------------------------------------------------------------------------------------------------------------------------------------------------------------------------------------------------------------------------------------------------------------------------------------------------------------------------------------------------------------------------------------------------------------------------CAGCAGCCTTGGAGATCATGGTCAGGTTCTCTGCAGAGCCACAATTGGCACAAATAGTCGCTGAGGATCTGCTGGCCCCCAGTGTGGTAGATGTAGGAGACTTTAAAATTTCAATAAATGAAGGGCTCCCCTCTGGTGTACCATGCACTTCTCAGTGGAATTCCATCGCACACTGGCTGCTAACCCTCTGCGCCTTGTCTGAAGTCACCAAACTGTCCCCTGACATTGTACAGGCAAATTCCATGTTCTCATTTTACGGTGATGACGAGATTGTCAGCACCGATATAAAATTGGACCCTGAAAAGTTAACCACCAAATTGAAGGAGTACGGCCTGAAACCAACTCGCCCAGACAAAACCGAGGGACCCCTGATCATCAGTGAGGATCTGAACGGACTCACTTTCCTCCGGAGGACGGTGACTCGTGACCCAGCTGGCTGGTTTGGAAAATTGGACCAAAGCTCAATATTGAGGCAGATGTACTGGACTAGAGGACCAAATCATGAAGACCCCAATGAGACAATGATACCCCACTCTCAAAGACCCATACAGCTCATGGCACTGCTTGGTGAGGCCTCCCTTCACGGACCCTCTTTCTACAGCAAAATTAGTAAGTTGGTCATAACTGAACTCAAAGAAGGTGGGATGGACTTTTACGTGCCAAGGCAGGAACCCATGTTCAGGTGGATGAGGTTTTCTGACTTGAGCACGTGGGAGGGCGATCGCAATCTGGCTCCCAATTTTGTGAATGAAGATGGCGTCGAA"/>
                            <sequence id="seq_KM289170.1_Hu_GIIP16_GII3_Germany_2014.50136986301" taxon="KM289170.1_Hu_GIIP16_GII3_Germany_2014.50136986301" totalcount="4" value="------------------------------------------------------------------------------------------------------------------------------------------------------------------------------------------------------------------------------------------------------------------------------------------------------------------------------------------------------------------------------------------------------------------------------------------------------------------------------------------------------------------------------------------------------------------------------------------------------------------------------------------------------------------------------------------------------------------------------------------------------TACTCCCGCTGGGATTCAACACAACAGAGGGCAGTATTGGCAGCGGCCTTGGAAATCATGGTCAGGTTCTCCGCAGAGCCACAATTGGCACAGATAGTCGCTGAGGATCTGTTAGCCCCCAGTGTGGTAGATGTAGGAGACTTTAAAATTTCAATAAATGAAGGGCTTCCTTCTGGTGTACCATGCACTTCTCAATGGAATTCCATCGCACACTGGCTGCTAACCCTCTGTGCCTTGTCTGAAGTCACCAAATTGTCCCCTGACATTGTACAGGCAAATTCCATGTTCTCATTCTACGGTGATGACGAGATTGTCAGCACCGATATAAAATTGGACCCTGAAAAGTTAACCACCAAATTGAAGGAGTACGGCCTGAAACCAACTCGCCCAGACAAAACCGAGGGACCCCTGATCATCAGTGAGGATTTGAACGGACTCACTTTCCTCCGGAGGACGGTGACTCGTGACCCAGCTGGCTGGTTTGGAAAACTGGACCAAAGTTCAATATTGAGGCAGATGTACTGGACTAGAGGACCAAATCATGAAGACCCCAATGAGACAATGATACCCCACTCTCAAAGACCCATACAGCTCATGGCACTGCTTGGTGAGGCCTCCCTTCACGGACCCTCTTTCTACAGCAAAATTAGTAAATTGGTCATAACTGAACTCAAAGAAGGTGGGATGGACTTTTACGTGCCAAGGCAGGAACCCATGTTCAGGTGGATGAGATTTTCTGACTTGAGCACGTGGGAGGGCGATCGCAATCTGGCTCCCAATTTTGTGAATGAAGATGGCGTCGAA"/>
                            <sequence id="seq_KM289172.1_Hu_GIIP16_GII3_Germany_2013.95890410959" taxon="KM289172.1_Hu_GIIP16_GII3_Germany_2013.95890410959" totalcount="4" value="------------------------------------------------------------------------------------------------------------------------------------------------------------------------------------------------------------------------------------------------------------------------------------------------------------------------------------------------------------------------------------------------------------------------------------------------------------------------------------------------------------------------------------------------------------------------------------------------------------------------------------------------------------------------------------------------------------------------------------------------------------------------------CAGAGGGCAGTACTAGCAGCAGCCTTGGAAATCATGGTCAGGTTCTCTGCAGAGCCACAATTGGCACAAATAGTCGCTGAGGATCTGCTGGCCCCTAGTGTGGTAGATGTAGGAGACTTTAAAATTTCAATAAATGAGGGGCTCCCCTCTGGTGTACCATGCACTTCTCAATGGAATTCCATCGCTCACTGGCTGCTAACCCTCTGTGCTTTGTCTGAAGTCACCAAACTGTCCCCTGACACTGTACAGGCAAATTCCATGTTCTCATTTTACGGTGATGACGAGATTGTCAGCACCGATATAAAATTGGACCCTGAAAAGTTAACCACCAAATTGAAGGAGTACGGCCTGAAACCAACTCGCCCAGATAAAACCGAGGGACCCCTGATCATCAGTGAGGATTTGAACGGACTCACTTTCCTCCGGAGGACGGTGACTCGTGACCCAGCCGGCTGGTTTGGAAAATTGGACCAAAGCTCAATATTGAGGCAGATGTACTGGACTAGAGGACCAAATCATGAAGACCCCAATGAGACAATGATACCCCACTCTCAAAGACCCATACAGCTCATGGCACTGCTTGGTGAGGCCTCCCTTCACGGGCCCTCCTTCTACAGCAAAATTAGTAAATTGGTTATAACTGAACTCAAAGAAGGTGGGATGGACTTTTACGTGCCAAGGCAGGAACCCATGTTCAGGTGGATGAGGTTTTCTGACTTGAGTACGTGGGAGGGCGATCGCAATCTGGCTCCCAATTTTGTGAATGAAGATGGCGTCGAA"/>
                            <sequence id="seq_KM461697.1_Hu_GIIP16_GII13_Taiwan_2014.20547945205" taxon="KM461697.1_Hu_GIIP16_GII13_Taiwan_2014.20547945205" totalcount="4" value="------------------------------------------------------------------------------------------------------------------------------------------------------------------------------------------------------------------------------------------------------------------------------------------------------------------------------------------------------------------------------------------------------------------------------------------------------------------------------------------------------------------------------------------------------------------------------------------------------------------------------------------------------------------------------------------------------------------------------------------------------------------------------------------------------------------------------------------------------------------------------------------------------------TCAATAAATGAAGGGCTCCCCTCTGGTGTACCATGCACTTCTCAATGGAATTCCATCGCACACTGGCTGCTAACCCTCTGCGCCTTGTCTGAAGTCACCAAACTGTCCCCTGACATTGTACAGGCAAATTCCATGTTCTCATTTTACGGTGATGACGAGATTGTCAGCACCGATATAAAATTGGACCCTGAAAAGTTAACCACCAAATTGAAGGAGTACGGCCTGAAACCAACTCGCCCAGACAAAACCGAGGGACCCCTGATCATCAGTGAGGATCTGAACGGACTTACTTTCCTCCGGAGGACGGTGACTCGTGACCCAGCTGGCTGGTTTGGAAAATTGGACCAAAGCTCAATATTGAGGCAGATGTACTGGACTAGAGGACCAAATCATGAAGACCCCAATGAGACAATGATACCCCACTCTCAAAGACCCATACAGCTCATGGCACTGCTTGGTGAGGCCTCCCTTCACGGACCCTCTTTCTACAGCAAAATTAGTAAGTTGGTCATAACTGAACTCAAAGAAGGTGGGATGGACTTTTACGTGCCAAGGCAGGAACCCATGTTCAGGTGGATGAGGTTTTCTGACTTGAGCACGTGGGAGGGCGATCGCAATCTGGCTCCCAATTTTGTGAATGAAGATGGCGTCGAA"/>
                            <sequence id="seq_KM461698.1_Hu_GIIP16_GII13_Taiwan_2014.04383561644" taxon="KM461698.1_Hu_GIIP16_GII13_Taiwan_2014.04383561644" totalcount="4" value="------------------------------------------------------------------------------------------------------------------------------------------------------------------------------------------------------------------------------------------------------------------------------------------------------------------------------------------------------------------------------------------------------------------------------------------------------------------------------------------------------------------------------------------------------------------------------------------------------------------------------------------------------------------------------------------------------------------------------------------------------------------------------------------------------------------------------------------------------------------------------------------------------------------------------------------------------------------------------------------------------GAAGTCACCAAACTGTCCCGTGACATTGTACAGGCAAATTCCATGTTCTCATTTTACGGTGATGACGAGATTGTCAGCACCGATATAAAATTGGACCCTGAAAAGTTAACCACCAAATTGAAGGAGTACGGCCTGAAACCAACTCGCCCAGACAAAACCGAGGGACCCCTGATCATCAGTGAGGATCTGAACGGACTTACTTTCCTCCGGAGGACGGTGACTCGTGACCCAGCTGGCTGGTTTGGAAAATTGGACCAAAGCTCAATATTGAGGCAGATGTACTGGACTAGAGGACCAAATCATGAAGACCCCAATGAGACAATGATACCCCACTCTCAAAGACCCATACAGCTCATGGCACTGCTTGGTGAGGCCTCCCTTCACGGACCCTCTTTTTACAGCAAAATTAGTAAGTTGGTCATAACTGAACTCAAAGAAGGTGGGATGGACTTTTACGTGCCAAGGCAGGAACCCATGTTCAGGTGGATGAGGTTTTCTGACTTGAGCACGTGGGAGGGCGATCGCAATCTGGCTCCCAATTTTGTGAATGAAGATGGCGTCGAA"/>
                            <sequence id="seq_KM501037.1_Hu_GIIP16_GII13_China_2013.57808219178" taxon="KM501037.1_Hu_GIIP16_GII13_China_2013.57808219178" totalcount="4" value="------------------------------------------------------------------------------------------------------------------------------------------------------------------------------------------------------------------------------------------------------------------------------------------------------------------------------------------------------------------------------------------------------------------------------------------------------------------------------------------------------------------------------------------------------------------------------------------------------------------------------------------------------------------------------------------------------------------------------------------------------------------------------------GCAGTACTAGCAGCAGCCTTGGAGATCATGGTCAGGTTCTCTGCAGAACCACAATTGGCACAAATAGTCGCTGAGGATCTGCTGGCCCCCAGTGTGGTAGATGTAGGAGACTTTAAAATTTCAATAAATGAAGGGCTCCCCTCTGGTGTACCATGCACTTCTCAATGGAATTCCATCGCACACTGGCTGCTAACCCTCTGCGCCTTGTCTGAAGTCACCAAACTGTCCCCTGACATTGTACAGGCAAATTCCATGTTCTCATTTTACGGTGATGACGAGATTGTCAGCACCGATATAAAATTGGACCCTGAAAAGTTAACCACCAAATTGAAGGAGTACGGCCTGAAACCAACTCGCCCAGACAAAACCGAGGGACCCCTGATCATCAGTGAGGATCTGAACGGACTTACTTTCCTCCGGAGGACGGTGACTCGTGACCCAGCTGGCTGGTTTGGAAAATTGGACCAAAGCTCAATATTGAGGCAGATGTACTGGACTAGAGGACCAAATCATGAAGACCCCAATGAGACAATGATACCCCACTCTCAAAGACCCATACAGCTCATGGCACTGCTTGGTGAGGCCTCCCTTCACGGACCCTCTTTCTACAGCAAAATTAGTAAGTTGGTCATAACTGAACTCAAAGAAGGTGGGATGGACTTTTACGTGCCAAGGCAGGAACCCATGTTCAGGTGGATGAGGTTTTCTGACTTGAGCACGTGGGAGGGCGATCGCAATCTGGCTCCCAATTTTGTGAATGAAGATGGCGTCGAA"/>
                            <sequence id="seq_KM501038.1_Hu_GIIP16_GII13_China_2013.57808219178" taxon="KM501038.1_Hu_GIIP16_GII13_China_2013.57808219178" totalcount="4" value="------------------------------------------------------------------------------------------------------------------------------------------------------------------------------------------------------------------------------------------------------------------------------------------------------------------------------------------------------------------------------------------------------------------------------------------------------------------------------------------------------------------------------------------------------------------------------------------------------------------------------------------------------------------------------------------------------------------------------------------------------------------------------------GCAGTACTAGCAGCAGCCTTGGAGATCATGGTCAGGTTCTCTGCAGAGCCACAATTGGCACAAATAGTCGCTGAGGATCTGCTGGCCCCCAGTGTGGTAGATGTAGGAGACTTTAAAATTTCAATAAATGAAGGGCTCCCCTCTGGTGTACCATGCACTTCTCAATGGAATTCCATCGCACACTGGCTGCTAACCCTCTGCGCCTTGTCTGAAGTCACCAAACTGTCCCCTGACATTGTACAGGCAAACTCCATGTTCTCATTTTACGGTGATGACGAGATTGTCAGCACCGATATAAAATTGGACCCTGAAAAGTTAACCACCAAATTGAAGGAGTACGGCCTGAAACCAACTCGCCCAGACAAAACCGAGGGACCCCTGATCATCAGTGAGGATTTGAACGGACTCACTTTCCTCCGGAGAACGGTGACTCGTGACCCAGCTGGCTGGTTTGGAAAATTGGACCAAAGCTCAATATTGAGGCAGATGTACTGGACTAGAGGACCAAATCATGAAGACCCCAACGAGACAATGATACCCCACTCTCAAAGACCCATACAGCTCATGGCACTGCTTGGTGAGGCCTCCCTTCACGGACCCTCTTTCTACAGCAAAATTAGTAAGTTGGTCATAACTGAACTCAAAGAAGGTGGGATGGATTTTTACGTGCCAAGGCAGGAACCCATGTTCAGGTGGATGAGGTTTTCTGACTTGAGCACGTGGGAGGGCGATCGCAATCTGGCTCCCAATTTTGTGAATGAAGATGGCGTCGAA"/>
                            <sequence id="seq_KP174834.1_Hu_GIIP16_GII13_China_2013.2904109589" taxon="KP174834.1_Hu_GIIP16_GII13_China_2013.2904109589" totalcount="4" value="------------------------------------------------------------------------------------------------------------------------------------------------------------------------------------------------------------------------------------------------------------------------------------------------------------------------------------------------------------------------------------------------------------------------------------------------------------------------------------------------------------------------------------------------------------------------------------------------------------------------------------------------------------------------------------------------------------------------------------------------------------------------------------------CTAGCAGCAGCCTTGGAGATCATGGTCAGGTTCTCTGCAGAGCCACAATTGGCACAAATAGTCGCTGAGGATCTGCTGGCCCCCAGTGTGGTAGATGTAGGAGACTTTAAAATTTCAATAAATGAAGGGCTCCCCTCTGGTGTACCATGCACTTCTCAATGGAATTCCATCGCACACTGGCTGCTAACCCTCTGCGCCTTGTCTGAAGTCACCAAACTGTCCCCTGACATTGTACAGGCAAATTCCATGTTCTCATTTTACGGTGATGACGAGATTGTCAGCACCGATATAAAATTGGACCCTGAAAAGTTAACCACCAAATTGAAGGAGTACGGCCTGAAACCAACTCGCCCAGACAAAACCGAGGGACCCCTGATCATCAGTGAGGATCTGAACGGACTTACTTTCCTCCGGAGGACGGTGACTCGTGACCCAGCTGGCTGGTTTGGAAAATTGGACCAAAGCTCAATATTGAGGCAGATGTACTGGACTAGAGGACCAAATCATGAAGACCCCAATGAGACAATGATACCCCACTCTCAAAGACCCATACAGCTCATGGCACTGCTTGGTGAGGCCTCCCTTCACGGACCCTCTTTCTACAGCAAAATTAGTAAGTTGGTCATAACTGAACTCAAAGAAGGTGGGATGGACTTTTACGTGCCAAGGCAGGAACCCATGTTCAGGTGGATGAGGTTTTCTGACTTGAGCACGTGGGAGGGCGATCGCAATCTGGCTCCCAATTTTGTGAATGAAGATGGCGTCGAA"/>
                            <sequence id="seq_KP195703.1_Hu_GIIP16_GII16_China_2013.52328767123" taxon="KP195703.1_Hu_GIIP16_GII16_China_2013.52328767123" totalcount="4" value="------------------------------------------------------------------------------------------------------------------------------------------------------------------------------------------------------------------------------------------------------------------------------------------------------------------------------------------------------------------------------------------------------------------------------------------------------------------------------------------------------------------------------------------------------------------------------------------------------------------------------------------------------------------------------------------------------------------------------------------------------------------------------------------------GCAGCCTTGGAAATCATGGTCAGGTTCTCTGCAGAGCCACAATTGGCACAGATAGTCGCTGAGGATCTGCTGGCCCCCAGTGTGGTAGATGTGGGAGACTTTAAAATTTCAATAAATGAAGGGCTCCCCTCTGGTGTACCATGCACTTCTCAGTGGAATTCCATCGCACACTGGCTGCTAACCCTATGTGCCTTGTCTGAAGTCACCAAACTGTCCCCTGACATTGTGCAGGCAAATTCCATGTTTTCATTTTACGGTGATGACGAGATTGTCAGCACCGATATAAAATTGGACCCTGAAAAGTTAACCACCAAATTAAAGGAGTACGGCCTAAAACCAACTCGCCCAGACAAAACCGAGGGACCCCTGATCATCAGTGAGGATTTGAACGGACTCACTTTCCTCCGGAGGACGGTGACTCGTGACCCAGCTGGCTGGTTTGGAAAATTGGACCAAAGCTCAATATTGAGGCAGATGTACTGGACTAGAGGACCAAATCATGAAGACCCCAATGAGACAATGATACCCCACTCTCAAAGACCCATACAGCTCATGGCACTGCTTGGTGAGGCCTCCCTTCACGGACCCTCTTTCTACAGCAAAATTAGTAAATTGGTCATAACTGAACTCAAAGAAGGTGGGATGGACTTTTACGTGCCAAGGCAGGAACCCATGTTCAGGTGGATGAGGTTTTCTGACTTGAGCACGTGGGAGGGCGATCGCAATCTGGCTCCCAATTTTGTGAATGAAGATGGCGTCGAG"/>
                            <sequence id="seq_KP202189.1_Hu_GIIP16_GII2_Australia_2009.72054794521" taxon="KP202189.1_Hu_GIIP16_GII2_Australia_2009.72054794521" totalcount="4" value="------------------------------------------------------------------------------------------------------------------------------------------------------------------------------------------------------------------------------------------------------------------------------------------------------------------------------------------------------------------------------------------------------------------------------------------------------------------------------------------------------------------------------------------------------------------------------------------------------------------------------------------------------------------------------------------------------------------------------------------------------------------------------------------------------------------------------------------------------------------------------------------------------------------------------------------------ACCTCCCAGTGGAACTCCATCTCACACTGGCTGCTAACTCTCTGTGCTTTGTCTGAAGTCACCAATCTGTCTCCTGACATCGTGCAGGCAAATTCCATGTTCTCATTTTACGGTGATGACGAGATCGTCAGCACCGATATAAAACTGGACCCTGAAAAGTTAACCACCAAATTGAGGGAGTATGGTCTGAAACCAACTCGCCCAGACAAAACCGAGGGGCCCCTGATCATCAGTGAGGACTTGGACGGGCTCACCTTCCTCCGGAGGACGGTTTCTCGTGACCCAGCCGGTTGGTTTGGGAAGTTAGATCAGAGTTCAATACTAAGGCAGATGTATTGGACTAGAGGACCAAACCATGAAGACCCCAATGAGACAATGATACCCCACTCTCAAAGACCCATACAGCTCATGGCACTTCTTGGTGAGGCCTCCCTTCACGGACCCTCTTTCTACAGTAAGATTAGTAAATTGGTCATAACTGAACTCAAAGAAGGTGGGATGGACTTTTACGTGCCAAGACAGGAACCTATGTTCAGATGGATGAGGTTTTCTGACTTGAGCACGTGGGAGGGCGATCGCAATCTGGCTCCCAGTTTTGTGAATGAAGATGGCGTCGAA"/>
                            <sequence id="seq_KT779557.1_Hu_GIIP16_GII3_Russia_2012.37431693989" taxon="KT779557.1_Hu_GIIP16_GII3_Russia_2012.37431693989" totalcount="4" value="GGTGGAGATGACAAAGGAACATACTGTGGGGCACCCATTCTAGGCCCTGGAGGGGCACCAAAATTGAGCACCAAAACCAAATTTTGGAGGTCATCGAACATGCCTCTTCCACCAGGGACATATGAGCCTGCCTACCTCGGTGGCCGTGACCCGCGTGTTAAGGGTGGGCCCTCCTTGCAGCAGGTAATGAGAGACCAGTTGAAGCCATTCACTGAGCCCAGGGGCAAACCTCCAAGACCAACTGTGTTGGAAGCAGCCAAACAAACCATCATCAATGTCCTCGAACAAACCCTGGACCCTCCACAAAAATGGACATACGCACAGGCGTGTGCTTCACTTGACAAAACCACCTCCAGCGGGCATCCCCACCACGTCCGAAAGAATGAATTCTGGAATGGTGAGACCTTCACTGGTAAGTTGGCAGACCAAGCATCAAAAGCAAACCTAATGTTTGAGGAAGGGAAACACATGACACCAGTGTATACAGCAGCCCTCAAGGACGAGCTGGTCAAGACTGACAAAGTCTATGGAAAGATCAAGAAGAGACTGCTCTGGGGCTCTGATTTGTCCACCATGATCCGGTGCGCCAGGTCCTTTGGTGGGCTCATGGATGAGATGAAGGCACACTGCATATCACTCCCAGTCCGAGTTGGCATGAACATGAATGAAGATGGTCCAATAATATTTGAGAAGCACTCCAGATACAAGTACCACTATGATGCAGACTACTCCCGCTGGGATTCAACACAACAGAGGGCAGTATTAGCAGCAGCCTTGGAAATCATGGTCAGGTTCTCTGCAGAGCCACAATTGGCACAGATAGTCGCTGAGGATCTGTTGGCCCCCAGTGTGGTAGATGTAGGAGACTTTAGAGTTTCAATAAATGAAGGGCTCCCCTCTGGTGTGCCATGCACTTCTCAGTGGAATTCCATCGCACACTGGTTGCTAACCCTCTGTGCCTTGTCTGAAGTCACCAAACTGTCCCCTGACATTGTACAGGCAAATTCCATGTTCTCATTTTACGGTGATGACGAGATTGTCAGCACCGATATAAAATTGGACCCTGAAAAGTTAACCACCAAATTGAAGGAGTACGGCCTGAAGCCAACTCGCCCAGACAAAACCGAGGGACCCCTGATCATCAGTGAGGATTTGAACGGACTCACTTTCCTCCGGAGGACGGTGACTCGTGACCCAGCTGGCTGGTTTGGGAAATTGGACCAAAGTTCAATATTGAGGCAGATGTACTGGACTAGAGGACCAAATCATGAGGACCCCAATGAGACAATGATACCCCACTCTCAAAGACCCATACAGCTCATGGCACTGCTTGGTGAGGCCTCCCTTCACGGACCCTCTTTCTACAGCAAAATTAGTAAATTGGTCATAACTGAACTCAAAGAAGGTGGGATGGACTTTTACGTGCCAAGGCAGGAACCCATGTTCAGATGGATGAGGTTCTCTGACTTGAGCACGTGGGAGGGCGATCGCAATCTGGCTCCCAATTTTGTGAATGAAGATGGCGTCGAA"/>
                            <sequence id="seq_KX907727.1_Hu_GIIP16_GII4Sy_USA_2015.86575342466" taxon="KX907727.1_Hu_GIIP16_GII4Sy_USA_2015.86575342466" totalcount="4" value="GGTGGAGATGACAAAGGAACATACTGTGGGGCACCCATTCTAGGCCCTGGGGGTGCACCAAAATTGAGCACCAAAACCAAATTTTGGAGGTCATCGAACACGCCCCTTCCACCAGGGACATATGAGCCTGCCTACCTCGGTGGCCGTGATCCGCGTGTTAAGGGTGGGCCCTCCTTGCAGCAGGTAATGAGAGACCAGTTGAAGCCATTCACTGAACCCAGGGGCAAACCTCCAAGACCAAGTGTATTGGAAGCAGCCAAACAAACCATTATCAACGTCCTCGAACAAACCCTGGATCCTCCACAAAAATGGACATACGCACAGGCGTGTGCCTCACTTGACAAAACCACCTCCAGCGGGCATCCCCATCACGTCCGAAAGAATGAATTCTGGAATGGTGAGACCTTCACTGGTAAATTGGCAGACCAAGCATCAAAAGCAAACCTAATGTTTGAGGAAGGGAAACACATGACACCAGTGTATACAGCAGCACTCAAGGACGAGCTAGTCAAGACTGAGAAAATCTATGGAAAGATCAAGAAGAGACTGCTCTGGGGCTCTGACTTGTCCACCATGATCCGGTGCGCTAGGTCATTTGGTGGGCTCATGGACGAGATGAAGGCACACTGCATATCACTCCCAGTACGAGTTGGCATGAATATGAATGAAGATGGCCCAATAATATTTGAGAAACATTCCAGATACAAATACCACTATGATGCAGACTACTCTCGTTGGGATTCAACACAACAGAGGGCAGTGCTAGCAGCAGCCTTGGAAATCATGGTCAGATTCTCTGCAGAACCACAATTGGCACAAATAGTCGCTGAGGATCTGCTGGCCCCTAGTGTAGTAGATGTAGGAGACTTTAAAATCACAATAAATGAAGGGCTCCCATCTGGTGTGCCATGCACTTCTCAATGGAACTCCATCGCACACTGGCTGCTAACTCTCTGTGCCTTGTCTGAAGTCACCAAACTGTCCCCTGACATTGTACAAGCAAATTCCATGTTCTCATTTTACGGTGATGACGAGATTGTCAGCACCGACATAAAATTGGACCCTGAACAGTTAACCGCCAAATTGAAGGAGTACGGCCTGAAACCAACCCGCCCAGACAAGACCGAGGGACCCCTGATCATCAGTGAAGATTTGAACGGACTCACTTTCCTCCGAAGGACGGTGACTCGTGACCCAGCTGGCTGGTTTGGAAAACTGGACCAAAGCTCAATTTTGAGGCAGATGTACTGGACTAGAGGACCAAATCATGAAGACCCCAATGAGACAATGATACCCCATTCTCAAAGACCCATACAGCTCATGGCACTGCTTGGTGAAGCCTCTCTTCACGGACCCTCTTTCTACAGTAAAATCAGTAAATTGGTCATAACTGAACTCAAAGAAGGTGGGATGGACTTTTACGTGCCAAGGCAGGAACCCATGTTCAGGTGGATGAGGTTTTCTGACTTGAGCACGTGGGAGGGCGATCGCAATCTGGCTCCCAATTTTGTGAATGAAGATGGCGTCGAG"/>
                            <sequence id="seq_KY357449.1_Hu_GIIP16_GII2_Germany_2016.79234972678" taxon="KY357449.1_Hu_GIIP16_GII2_Germany_2016.79234972678" totalcount="4" value="-----------------------------------------------------------------------------------------------------------------------------------------------------------------------------------------------------------------------------------------------------------------------------------------------------------------------------------------------------------------------------------------------------------------------------------------------------------------------------------------------------------------------------------------------------------------------------------------------------------------------------------------------------------------------------------------------------------------------------------------------------------------------------------------------------------------------------------------------------------------------------TAGTGTAGTGGATGTAGGAGACTTTAAAATTACAATAAATGAAGGGCTCCCCTCTGGTGTGCCATGCACTTCTCAATGGAACTCCATCGCACACTGGCTGCTAACTCTCTGTGCCTTGTCTGAAGTCACCAAACTGTCCCCTGACATTATACAGGCAAATTCCATGTTCTCATTTTACGGTGATGACGAGATTGTCAGCACCGACATAAAATTGGACCCTGAACAGTTAACCGCCAAATTGAAGGAGTACGGCCTGAAACCAACCCGCCCAGACAAAACCGAGGGACCCCTGATTATCAGTGAAGATTTGAACGGACTCACTTTCCTCCGAAGGACAGTGACTCGTGACCCAGCTGGCTGGTTTGGAAAACTGGACCAAAGCTCAATTTTGAGGCAGATGTACTGGACTAGAGGACCAAATCATGAAGACCCCAATGAGACAATGATACCCCATTCTCAAAGACCCATACAGCTCATGGCACTGCTTGGTGAAGCCTCTCTTCACGGACCCTCTTTCTACAGTAAAATCAGTAAATTGGTCATAACTGAACTCAAAGAAGGTGGGATGGACTTTTACGTGCCAAGGCAGGAACCCATGTTCAGGTGGATGAGGTTTTCTGACTTGAGCACGTGGGAGGGCGATCGCAATCTGGCTCCCAATTTTGTGAATGAAGATGGCGTCGAA"/>
                            <sequence id="seq_KY357450.1_Hu_GIIP16_GII2_Germany_2016.87568306011" taxon="KY357450.1_Hu_GIIP16_GII2_Germany_2016.87568306011" totalcount="4" value="-----------------------------------------------------------------------------------------------------------------------------------------------------------------------------------------------------------------------------------------------------------------------------------------------------------------------------------------------------------------------------------------------------------------------------------------------------------------------------------------------------------------------------------------------------------------------------------------------------------------------------------------------------------------------------------------------------------------------------------------------------------------------------------------------------------------------------------------------------------------------------TAGTGTAGTAGATGTAGGAGACTTTAAAATTACAATAAATGAAGGGCTCCCCTCTGGTGTGCCATGCACTTCTCAATGGAACTCCATCGCACACTGGCTGCTAACTCTCTGTGCCTTGTCTGAAGTCACCAAACTGTCCCCTGACATTATACAGGCAAATTCCATGTTCTCATTTTACGGTGATGACGAGATTGTCAGCACCGACATAAAATTGGACCCTGAACAGTTAACCGCCAAATTGAAGGAGTACGGCTTGAAACCAACCCGCCCAGACAAAACCGAGGGACCCCTGATTATCAGTGAAGATTTGAACGGACTCACTTTCCTCCGAAGGACAGTGACTCGTGACCCAGCTGGCTGGTTTGGAAAACTGGACCAAAGCTCAATTTTGAGGCAGATGTACTGGACTAGAGGACCAAATCATGAAGACCCCAATGAGACAATGATACCCCATTCTCAAAGACCCATACAGCTCATGGCACTGCTTGGTGAAGCCTCTCTTCACGGACCCTCTTTCTACAGTAAAATCAGTAAACTGGTCATAACTGAACTCAAAGAAGGTGGGATGGACTTTTACGTGCCAAGGCAGGAACCCATGTTCAGGTGGATGAGGTTTTCTGACTTGAGCACGTGGGAGGGCGATCGCAATCTGGCTCCCAATTTTGTGAATGAAGATGGCGTCGAA"/>
                            <sequence id="seq_KY357451.1_Hu_GIIP16_GII2_Germany_2016.87568306011" taxon="KY357451.1_Hu_GIIP16_GII2_Germany_2016.87568306011" totalcount="4" value="-----------------------------------------------------------------------------------------------------------------------------------------------------------------------------------------------------------------------------------------------------------------------------------------------------------------------------------------------------------------------------------------------------------------------------------------------------------------------------------------------------------------------------------------------------------------------------------------------------------------------------------------------------------------------------------------------------------------------------------------------------------------------------------------------------------------------------------------------------------------------------TAGTGTAGTAGATGTAGGAGACTTTAAAATTACAATAAATGAAGGGCTCCCCTCTGGTGTGCCATGCACTTCTCAATGGAACTCCATCGCACACTGGCTGCTAACTCTCTGTGCCTTGTCTGAAGTCACCAAACTGTCCCCTGACATTATACAGGCAAATTCCATGTTCTCATTTTACGGTGATGATGAGATTGTCAGCACCGACATAAAATTGGACCCTGAACAGTTAACCGCCAAATTGAAGGAGTACGGCCTGAAACCAACCCGCCCAGACAAAACCGAGGGACCCCTGATTATCAGTGAAGATTTGAACGGACTCACTTTCCTCCGAAGGACAGTGACTCGTGACCCAGCTGGCTGGTTTGGAAAACTGGACCAAAGCTCAATTTTGAGGCAGATGTACTGGACTAGAGGACCAAATCATGAAGACCCCAATGAGACAATGATACCCCATTCTCAAAGACCCATACAGCTCATGGCACTGCTTGGTGAAGCCTCTCTTCACGGACCCTCTTTCTACAGTAAAATCAGTAAATTGGTCATAACTGAACTCAAGGAAGGTGGGATGGACTTTTACGTGCCAAGGCAGGAACCCATGTTCAGGTGGATGAGGTTTTCTGACTTGAGCACGTGGGAGGGCGATCGCAATCTGGCTCCCAATTTTGTGAATGAAGATGGCGTCGAA"/>
                            <sequence id="seq_KY357452.1_Hu_GIIP16_GII2_Germany_2016.79234972678" taxon="KY357452.1_Hu_GIIP16_GII2_Germany_2016.79234972678" totalcount="4" value="-----------------------------------------------------------------------------------------------------------------------------------------------------------------------------------------------------------------------------------------------------------------------------------------------------------------------------------------------------------------------------------------------------------------------------------------------------------------------------------------------------------------------------------------------------------------------------------------------------------------------------------------------------------------------------------------------------------------------------------------------------------------------------------------------------------------------------------------------------------------------------TAGTGTAGTAGATGTAGGAGACTTTAAAATTACAATAAATGAAGGGCTCCCCTCTGGTGTGCCATGCACTTCTCAATGGAATTCCATCGCACACTGGCTGCTAACTCTCTGTGCCCTGTCTGAAGTCACCAAACTGTCCCCTGACATTATACAGGCAAATTCCATGTTCTCATTTTACGGTGATGACGAGATTGTCAGCACCGACATAAAATTGGACCCTGAACAGTTAACCGCCAAATTGAAGGAGTACGGCCTGAAACCAACCCGCCCAGACAAAACCGAGGGACCCCTGATTATCAGTGAAGATTTGAACGGACTCACTTTCCTCCGAAGGACAGTGACTCGTGACCCAGCTGGCTGGTTTGGAAAACTGGACCAAAGCTCAATTTTGAGGCAGATGTACTGGACTAGAGGACCAAATCATGAAGACCCCAATGAGACAATGATACCCCATTCTCAAAGACCCATACAGCTCATGGCACTGCTTGGTGAAGCCTCTCTTCACGGACCCTCTTTCTACAGTAAAATCAGTAAATTGGTCATAACTGAACTCAAAGAAGGTGGGATGGACTTTTACGTGCCAAGGCAGGAACCCATGTTCAGGTGGATGAGGTTTTCTGACTTGAGCACGTGGGAGGGCGATCGCAATCTGGCTCCCAATTTTGTGAATGAAGATGGCGTCGAA"/>
                            <sequence id="seq_KY357453.1_Hu_GIIP16_GII2_Germany_2016.87568306011" taxon="KY357453.1_Hu_GIIP16_GII2_Germany_2016.87568306011" totalcount="4" value="-----------------------------------------------------------------------------------------------------------------------------------------------------------------------------------------------------------------------------------------------------------------------------------------------------------------------------------------------------------------------------------------------------------------------------------------------------------------------------------------------------------------------------------------------------------------------------------------------------------------------------------------------------------------------------------------------------------------------------------------------------------------------------------------------------------------------------------------------------------------------------TAGTGTAGTAGATGTAGGAGACTTTAAAATTACAATAAATGAAGGGCTCCCCTCTGGTGTGCCATGCACTTCTCAATGGAACTCCATCGCACACTGGCTGCTAACTCTCTGTGCCTTGTCTGAAGTCACCAAACTGTCCCCTGACATTATACAGGCAAATTCCATGTTCTCATTTTACGGTGATGATGAGATTGTCAGCACCGACATAAAATTGGACCCTGAACAGTTAACCGCCAAATTGAAGGAGTACGGCCTGAAACCAACCCGCCCAGACAAAACCGAGGGACCCCTGATTATCAGTGAAGATTTGAACGGACTCACTTTCCTCCGAAGGACAGTGACTCGTGACCCAGCTGGCTGGTTTGGAAAACTGGACCAAAGCTCAATTTTGAGGCAGATGTACTGGACTAGAGGACCAAATCATGAAGACCCCAATGAGACAATGATACCCCATTCTCAAAGACCCATACAGCTCATGGCACTGCTTGGTGAAGCCTCTCTTCACGGACCCTCTTTCTACAGTAAAATCAGTAAATTGGTCATAACTGAACTCAAGGAAGGTGGGATGGACTTTTACGTGCCAAGGCAGGAACCCATGTTCAGGTGGATGAGGTTTTCTGACTTGAGCACGTGGGAGGGCGATCGCAATCTGGCTCCCAATTTTGTGAATGAAGATGGCGTCGAA"/>
                            <sequence id="seq_KY357454.1_Hu_GIIP16_GII2_Germany_2016.87568306011" taxon="KY357454.1_Hu_GIIP16_GII2_Germany_2016.87568306011" totalcount="4" value="-----------------------------------------------------------------------------------------------------------------------------------------------------------------------------------------------------------------------------------------------------------------------------------------------------------------------------------------------------------------------------------------------------------------------------------------------------------------------------------------------------------------------------------------------------------------------------------------------------------------------------------------------------------------------------------------------------------------------------------------------------------------------------------------------------------------------------------------------------------------------------TAGTGTAGTAGATGTAGGAGACTTTAAAATTACAATAAATGAAGGGCTCCCCTCTGGTGTGCCATGCACTTCTCAATGGAACTCCATCGCACACTGGCTGCTAACACTCTGTGCCTTGTCTGAAGTCACCAAACTGTCCCCTGACATTATACAGGCAAATTCCATGTTCTCATTTTACGGTGATGACGAGATTGTCAGCACCGACATAAAATTGGACCCTGAACAGTTAACCGCCAAATTGAAGGAGTACGGCCTGAAACCAACCCGCCCAGACAAAACCGAGGGACCCCTGATTATCAGTGAAGATTTGAACGGACTCACTTTCCTCCGAAGGACAGTGACTCGTGACCCAGCTGGCTGGTTTGGAAAACTGGACCAAAGCTCAATTTTGAGGCAGATGTACTGGACTAGAGGACCAAATCATGAAGACCCCAATGAGACAATGATACCCCATTCTCAAAGACCCATACAGCTCATGGCACTGCTTGGTGAAGCCTCTCTTCACGGACCCTCTTTCTACAGTAAAATCAGTAAATTGGTCATAACTGAACTCAAAGAAGGTGGGATGGACTTCTACGTGCCAAGGCAGGAACCCATGTTCAGGTGGATGAGGTTTTCTGACTTGAGCACGTGGGAGGGCGATCGCAATCTGGCTCCCAATTTTGTGAATGAAGATGGCGTCGAA"/>
                            <sequence id="seq_KY357455.1_Hu_GIIP16_GII2_Germany_2016.87568306011" taxon="KY357455.1_Hu_GIIP16_GII2_Germany_2016.87568306011" totalcount="4" value="-----------------------------------------------------------------------------------------------------------------------------------------------------------------------------------------------------------------------------------------------------------------------------------------------------------------------------------------------------------------------------------------------------------------------------------------------------------------------------------------------------------------------------------------------------------------------------------------------------------------------------------------------------------------------------------------------------------------------------------------------------------------------------------------------------------------------------------------------------------------------------TAGTGTAGTAGATGTAGGAGACTTTAAAATTACAATAAATGAAGGGCTCCCCTCTGGTGTGCCATGCACTTCTCAATGGAACTCCATCGCACACTGGCTGCTAACACTCTGTGCCTTGTCTGAAGTCACCAAACTGTCCCCTGACATTATACAGGCAAATTCCATGTTCTCATTTTACGGTGATGACGAGATTGTCAGCACCGACATAAAATTGGACCCTGAACAGTTAACCGCCAAATTGAAGGAGTACGGCCTGAAACCAACCCGCCCAGACAAAACCGAGGGACCCCTGATTATCAGTGAAGATTTGAACGGACTCACTTTCCTCCGAAGGACAGTGACTCGTGACCCAGCTGGCTGGTTTGGAAAACTGGACCAAAGCTCAATTTTGAGGCAGATGTACTGGACTAGAGGACCAAATCATGAAGACCCCAATGAGACAATGATACCCCATTCTCAAAGACCCATACAGCTCATGGCACTGCTTGGTGAAGCTTCTCTTCACGGACCCTCTTTCTACAGTAAAATCAGTAAATTGGTCATAACTGAACTCAAAGAAGGTGGGATGGACTTTTACGTGCCAAGGCAGGAACCCATGTTCAGGTGGATGAGGTTTTCTGACTTGAGCACGTGGGAGGGCGATCGCAATCTGGCTCCCAATTTTGTGAATGAAGATGGCGTCGAA"/>
                            <sequence id="seq_KY357456.1_Hu_GIIP16_GII2_Germany_2016.87568306011" taxon="KY357456.1_Hu_GIIP16_GII2_Germany_2016.87568306011" totalcount="4" value="-----------------------------------------------------------------------------------------------------------------------------------------------------------------------------------------------------------------------------------------------------------------------------------------------------------------------------------------------------------------------------------------------------------------------------------------------------------------------------------------------------------------------------------------------------------------------------------------------------------------------------------------------------------------------------------------------------------------------------------------------------------------------------------------------------------------------------------------------------------------------------TAGTGTAGTAGATGTAGGAGACTTTAAAATTACAATAAATGAAGGGCTCCCCTCTGGTGTGCCATGCACTTCTCAATGGAACTCCATCGCACACTGGCTGCTAACACTCTGTGCCTTGTCTGAGGTCACCAAACTGTCCCCTGACATTATACAGGCAAATTCCATGTTCTCATTTTACGGTGATGACGAGATTGTCAGCACCGACATAAGATTGGACCCTGAACAGTTAACCGCCAAATTGAAGGAGTACGGCCTGAAACCAACCCGCCCAGACAAAACCGAGGGACCCCTGATTATCAGTGAAGATTTGAACGGACTCACTTTCCTCCGAAGGACAGTGACTCGTGACCCAGCTGGCTGGTTTGGAAAACTGGACCAAAGCTCAATTTTGAGGCAGATGTACTGGACTAGAGGACCAAATCATGAAGACCCCAATGAGACAATGATACCCCATTCTCAAAGACCCATACAGCTCATGGCACTGCTTGGTGAAGCCTCTCTTCACGGACCCTCTTTCTACAGTAAAATCAGTAAATTGGTCATAACTGAACTCAAAGAAGGTGGGATGGACTTTTACGTGCCAAGGCAGGAACCCATGTTCAGGTGGATGAGGTTTTCTGACTTGAGCACGTGGGAGGGCGATCGCAATCTGGCTCCCAATTTTGTGAATGAAGATGGCGTCGAA"/>
                            <sequence id="seq_KY357457.1_Hu_GIIP16_GII2_Germany_2016.87568306011" taxon="KY357457.1_Hu_GIIP16_GII2_Germany_2016.87568306011" totalcount="4" value="-----------------------------------------------------------------------------------------------------------------------------------------------------------------------------------------------------------------------------------------------------------------------------------------------------------------------------------------------------------------------------------------------------------------------------------------------------------------------------------------------------------------------------------------------------------------------------------------------------------------------------------------------------------------------------------------------------------------------------------------------------------------------------------------------------------------------------------------------------------------------------TAGTGTAGTAGATGTAGGAGACTTTAAAATTACAATAAATGAAGGGCTCCCCTCTGGTGTGCCATGCACTTCTCAATGGAACTCCATCGCACACTGGCTGCTAACTCTCTGTGCCTTGTCTGAAGTCACCAAACTGTCCCCTGACATTATACAGGCAAATTCCATGTTCTCATTTTACGGTGATGACGAGATTGTCAGCACCGACATAAAATTGGACCCTGAACAGTTAACCGCCAAATTGAAGGAGTACGGCCTGAAACCAACCCGCCCAGACAAAACCGAGGGACCCCTGATTATCAGTGAAGATTTGAACGGACTCACTTTCCTCCGAAGGACAGTGACTCGTGACCCAGCTGGCTGGTTTGGAAAACTGGACCAAAGCTCAATTTTGAGGCAGATGTACTGGACTAGAGGACCAAATCATGAAGACCCCAATGAGACAATGATACCCCATTCTCAAAGACCCATACAGCTCATGGCACTGCTTGGTGAAGCCTCTCTTCACGGACCCTCTTTCTACAGTAAAATCAGTAAATTGGTCATAACTGAACTCAAAGAAGGTGGGATGGACTTTTACGTGCCAAGGCAGGAACCCATGTTCAGGTGGATGAGGTTTTCTGACTTGAGCACGTGGGAGGGCGATCGCAATCTGGCTCCCAATTTTGTGAATGAAGATGGCGTCGAA"/>
                            <sequence id="seq_KY357458.1_Hu_GIIP16_GII2_Germany_2016.87568306011" taxon="KY357458.1_Hu_GIIP16_GII2_Germany_2016.87568306011" totalcount="4" value="-----------------------------------------------------------------------------------------------------------------------------------------------------------------------------------------------------------------------------------------------------------------------------------------------------------------------------------------------------------------------------------------------------------------------------------------------------------------------------------------------------------------------------------------------------------------------------------------------------------------------------------------------------------------------------------------------------------------------------------------------------------------------------------------------------------------------------------------------------------------------------TAGTGTAGTAGATGTAGGAGACTTTAAAATTACAATAAATGAAGGGCTCCCCTCTGGTGTGCCATGCACTTCTCAATGGAACTCCATCGCACACTGGCTGCTAACACTCTGTGCCTTGTCTGAAGTCACCAAACTGTCCCCTGACATTATACAGGCAAATTCCATGTTCTCATTTTACGGTGATGACGAGATTGTCAGCACCGACATAAAATTGGACCCTGAACAGTTAACCGCCAAATTGAAGGAGTACGGCCTGAAACCAACCCGCCCAGACAAAACCGAGGGACCCCTGATTATCAGTGAAGATTTGAACGGACTCACTTTCCTCCGAAGGACAGTGACTCGTGACCCAGCTGGCTGGTTTGGAAAACTGGACCAAAGCTCAATTTTGAGGCAGATGTACTGGACTAGAGGACCAAATCATGAAGACCCCAATGAGACAATGATACCCCATTCTCAAAGACCCATACAGCTCATGGCACTGCTTGGTGAAGCCTCTCTTCACGGACCCTCTTTCTACAGTAAAATCAGTAAATTGGTCATAACTGAACTCAAAGAAGGTGGGATGGACTTTTACGTGCCAAGGCAGGAACCCATGTTCAGGTGGATGAGGTTTTCTGACTTGAGCACGTGGGAGGGCGATCGCAATCTGGCTCCCAATTTTGTGAATGAAGATGGCGTCGAA"/>
                            <sequence id="seq_KY357459.1_Hu_GIIP16_GII2_Germany_2016.87568306011" taxon="KY357459.1_Hu_GIIP16_GII2_Germany_2016.87568306011" totalcount="4" value="-----------------------------------------------------------------------------------------------------------------------------------------------------------------------------------------------------------------------------------------------------------------------------------------------------------------------------------------------------------------------------------------------------------------------------------------------------------------------------------------------------------------------------------------------------------------------------------------------------------------------------------------------------------------------------------------------------------------------------------------------------------------------------------------------------------------------------------------------------------------------------TAGTGTAGTAGATGTAGGAGACTTTAAAATTACAATAAATGAAGGGCTCCCCTCTGGTGTGCCATGCACTTCTCAATGGAATTCCATCGCACACTGGCTGCTAACTCTCTGTGCCTTGTCTGAAGTCACCAAACTGTCCCCTGACATTATACAGGCAAATTCCATGTTCTCATTTTACGGTGATGACGAGATTGTCAGCACCGACATAAAATTGGACCCTGAACAGTTAACCGCCAAATTGAAGGAGTACGGCCTGAAACCAACCCGCCCAGACAAAACCGAGGGACCCCTGATTATCAGTGAAGATTTGAACGGACTCACTTTCCTCCGAAGGACAGTGACTCGTGACCCAGCTGGCTGGTTTGGAAAACTGGACCAAAGCTCAATTTTGAGGCAGATGTACTGGACTAGAGGACCAAATCATGAAGACCCCAATGAGACAATGATACCCCATTCTCAAAGACCCATACAGCTCATGGCACTGCTTGGTGAAGCCTCTCTTCACGGACCCTCCTTCTACAGTAAAATCAGTAAATTGGTCATAACTGAACTCAAAGAAGGTGGGATGGACTTTTACGTGCCAAGGCAGGAACCCATGTTCAGGTGGATGAGGTTTTCTGACTTGAGCACGTGGGAGGGCGATCGCAATCTGGCTCCCAATTTTGTGAATGAAGATGGCGTCGAA"/>
                            <sequence id="seq_KY357460.1_Hu_GIIP16_GII2_Germany_2016.87568306011" taxon="KY357460.1_Hu_GIIP16_GII2_Germany_2016.87568306011" totalcount="4" value="-----------------------------------------------------------------------------------------------------------------------------------------------------------------------------------------------------------------------------------------------------------------------------------------------------------------------------------------------------------------------------------------------------------------------------------------------------------------------------------------------------------------------------------------------------------------------------------------------------------------------------------------------------------------------------------------------------------------------------------------------------------------------------------------------------------------------------------------------------------------------------TAGTGTAGTAGATGTAGGAGACTTTAAAATTACGATAAATGAAGGGCTCCCCTCTGGTGTGCCATGCACTTCTCAATGGAACTCCATCGCACACTGGCTGCTAACTCTTTGTGCCTTGTCTGAAGTCACCAAACTGTCCCCTGACATTATACAGGCAAATTCCATGTTCTCATTTTACGGTGATGACGAGATTGTCAGCACCGACATAAAATTGGACCCTGAACAGTTAACCGCCAAATTGAAGGAGTACGGCCTGAAACCAACCCGCCCAGACAAAACCGAGGGACCCCTGATTATCAGTGAAGATTTGAACGGACTCACTTTCCTCCGAAGGACAGTGACTCGTGACCCAGCTGGCTGGTTTGGAAAACTGGACCAAAGCTCAATTTTGAGGCAGATGTACTGGACTAGAGGACCAAATCATGAAGACCCCAATGAGACAATGATACCCCATTCTCAAAGACCCATACAGCTCATGGCACTGCTTGGTGAAGCCTCTCTTCACGGACCCTCTTTCTACAGTAAAATCAGTAAATTGGTCATAACTGAACTCAAAGAAGGTGGGATGGACTTTTACGTGCCAAGGCAGGAACCCATGTTCAGGTGGATGAGGTTTTCTGACTTGAGCACGTGGGAGGGCGATCGCAATCTGGCTCCCAATTTTGTGAATGAAGATGGCGTCGAA"/>
                            <sequence id="seq_KY357461.1_Hu_GIIP16_GII2_Germany_2016.87568306011" taxon="KY357461.1_Hu_GIIP16_GII2_Germany_2016.87568306011" totalcount="4" value="-----------------------------------------------------------------------------------------------------------------------------------------------------------------------------------------------------------------------------------------------------------------------------------------------------------------------------------------------------------------------------------------------------------------------------------------------------------------------------------------------------------------------------------------------------------------------------------------------------------------------------------------------------------------------------------------------------------------------------------------------------------------------------------------------------------------------------------------------------------------------------TAGTGTAGTAGATGTAGGAGACTTTAAAATTACAATAAATGAAGGGCTCCCCTCTGGTGTGCCATGCACTTCTCAATGGAACTCCATCGCACACTGGCTGCTAACACTCTGTGCCTTGTCTGAAGTCACCAAACTGTCCCCTGACATTATACAGGCAAATTCCATGTTCTCATTTTACGGTGATGACGAGATTGTCAGCACCGACATAAAATTGGACCCTGAACAGTTAACCGCCAAATTGAAGGAGTACGGCCTGAAACCAACCCGCCCAGACAAAACCGAGGGACCCCTGATTATCAGTGAAGATTTGAACGGACTCACTTTCCTCCGAAGGACAGTAACTCGTGACCCAGCTGGCTGGTTTGGAAAACTGGACCAAAGCTCAATTTTGAGGCAGATGTACTGGACTAGAGGACCAAATCATGAAGACCCCAATGAGACAATGATACCCCATTCTCAAAGACCCATACAGCTCATGGCACTGCTTGGTGAAGCCTCTCTTCACGGACCCTCTTTCTACAGTAAAATCAGTAAATTGGTCATAACTGAACTCAAAGAAGGTGGGATGGACTTTTACGTGCCAAGGCAGGAACCCATGTTCAGGTGGATGAGGTTTTCTGACTTGAGCACGTGGGAGGGCGATCGCAATCTGGCTCCCAATTTTGTGAATGAAGATGGCGTCGAA"/>
                            <sequence id="seq_KY357462.1_Hu_GIIP16_GII2_Germany_2016.87568306011" taxon="KY357462.1_Hu_GIIP16_GII2_Germany_2016.87568306011" totalcount="4" value="-----------------------------------------------------------------------------------------------------------------------------------------------------------------------------------------------------------------------------------------------------------------------------------------------------------------------------------------------------------------------------------------------------------------------------------------------------------------------------------------------------------------------------------------------------------------------------------------------------------------------------------------------------------------------------------------------------------------------------------------------------------------------------------------------------------------------------------------------------------------------------TAGTGTAGTAGATGTAGGAGACTTTAAAATTACAATAAATGAAGGGCTCCCCTCTGGTGTGCCATGCACTTCTCAATGGAACTCCATCGCACACTGGCTGCTAACTCTCTGTGCCTTGTCTGAAGTCACCAAACTGTCCCCTGACATTATACAGGCAAATTCCATGTTCTCATTTTACGGTGATGACGAGATTGTCAGCACCGACATAAAATTGGACCCTGAACAGTTAACCGCCAAATTGAAGGAGTACGGCCTGAAACCAACCCGCCCAGACAAAACCGAGGGACCCCTGATTATCAGTGAAGATTTGAACGGACTCACTTTCCTCCGAAGGACAGTGACCCGTGACCCAGCTGGCTGGTTTGGAAGACTGGACCAAAGCTCAATTTTGAGGCAGATGTACTGGACTAGAGGACCAAATCATGAAGACCCCAATGAGACAATGATACCCCATTCTCAAAGACCCATACAGCTCATGGCACTGCTTGGGGAAGCCTCTCTTCACGGACCCTCTTTCTACAGTAAAATCAGTAAATTGGTCATAACTGAACTCAAAGAAGGTGGGATGGACTTTTACGTGCCAAGGCAGGAACCCATGTTCAGGTGGATGAGGTTTTCTGACTTGAGCACGTGGGAGGGCGATCGCAATCTGGCTCCCAATTTTGTGAATGAAGATGGCGTCGAA"/>
                            <sequence id="seq_LC145786.1_Hu_GIIP16_GII2_Japan_2012.66120218579" taxon="LC145786.1_Hu_GIIP16_GII2_Japan_2012.66120218579" totalcount="4" value="GGTGGAGACGACAAAGGAACATACTGTGGGGCACCCATCCTGGGCCCTGGAGGGGCGCCAAAGTTAAGCACAAAAACCAAATTTTGGAGATCATCAAACACGCCCCTTCCACCAGGGACATATGAGCCTGCCTACCTTGGCGGTCGTGATCCGCGTGTAAAGGGTGGGCCTTCCCTACAACAAGTCATGAGAGACCAGTTAAAGCCCTTCACCGAGCCTAGGGGTAAGCCCCCGAGACCTAGTGTGTTGGAGGCAGCCAAACAGACCATCATCAACGTTCTCGAGCAAACTTTGGATCCCCCACAAAGATGGACGTACGCACAGGCGTGCGCTTCACTTGATAAAACCACCTCTAGTGGGCACCCCCATCACGCTCGAAAGAATGAATTCTGGAACGGTGAGACCTTTACCGGTAAGTTGGCAGACCAAGCATCAAAAGCAAACTTAATGTTTGAGGAAGGGAAACATATGACACCAGTGTATACAGCAGCCCTTAAGGATGAGTTGGTTAAAACCGACAAAATCTATGGGAAGATCAAGAAACGCCTGCTTTGGGGCTCTGATTTATCCACCATGGTCCGATGTGCTAGGGCCTTTGGTGGACTCATGGACGAGATGAAGGCGCACTGCATATCGCTCCCAATCCGAGTTGGCATGAATATGAATGAGGATGGCCCAATAATATTTGAGAAGCACTCCAGATATAAATATCACTATGATGCAGATTACTCTCGCTGGGACTCAACACAACAGAGGGCTGTTCTAGCAGCGGCCTTGGAAATAATGGTCAGATTCTCTGCAGAACCGCAACTGGCCCAAACAGTTGCTGAGGATCTGCTGGCCCCCAGTGTAGTAGATGTCGGAGACTTCAAAATTACAATAAATGAGGGACTCCCTTCTGGTGTACCTTGCACTTCCCAGTGGAATTCCATCTCACATTGGTTACTGACTCTCTGTGCTTTGTCTGAAGTCACCAATCTGTCTCCTGACATCGTGCAGGCAAATTCTATGTTCTCATTTTACGGTGATGACGAGATCGTCAGCACCGATATAAAATTGGACCCTGAAAAGTTGACCACCAAATTGAGGGAGTATGGTCTAAAACCAACTCGCCCAGACAAAACCGAGGGGCCCCTGATCATCAGTGAGGATTTGGACGGTCTCACCTTCCTTCGGAGGACGGTTTCTCGTGACCCAGCTGGTTGGTTTGGAAAGTTAGATCAAAGCTCAATACTAAGACAGATGTATTGGACCAGAGGACCAAACCATGAAGACCCCAATGAGACAATGATACCCCACTCTCAAAGACCCATACAGCTCATGGCACTGCTTGGTGAGGCCTCCCTTCACGGACCCTCTTTCTACAGCAAGATTAGTAAATTGGTCATAACTGAACTCAAAGAAGGTGGGATGGACTTTTACGTGCCAAGACAGGAGCCCATGTTCAGATGGATGAGGTTTTCTGACTTGAGCACGTGGGAGGGCGATCGCAATCTGGCTCCCAGTTTTGTGAATGAAGATGGCGTCGAA"/>
                            <sequence id="seq_LC145787.1_Hu_GIIP16_GII2_Japan_2012.66120218579" taxon="LC145787.1_Hu_GIIP16_GII2_Japan_2012.66120218579" totalcount="4" value="GGTGGAGATGACAAAGGAACATACTGTGGAGCACCCATTCTAGGCCCCGGGGGGGCACCAAAATTGAGCACCAAAACCAAATTTTGGAGGTCATCGAACACGCCTCTTCCACCAGGGACATATGAGCCTGCCTACCTCGGTGGCCGTGACCCGCGTGTTAAGGGTGGGCCCTCCTTGCAGCAGGTAATGAGAGACCAGTTGAAACCATTCACTGAACCCAGGGGTAAACCTCCAAGACCAAGTGTGTTGGAGGCAGCCAAACAAACCATCATCAATGTCCTCGAACAAACCCTGGACCCTCCACAAAAATGGACATACGCACAGGCGTGTGCTTCACTTGACAAAACCACCTCCAGCGGGCATCCCCACCACGTCCGAAAGAATGAATTCTGGAATGGTGAGACCTTCACTGGTAAATTGGCAGACCAAGCATCAAAAGCAAATCTGATGTTTGAGGAAGGGAAACACATGACACCAGTGTATACAGCAGCCCTCAAGGACGAGCTGGTCAAGACTGACAAAGTCTATGGAAAGATCAAGAAGAGACTGCTCTGGGGCTCTGACTTGTCCACCATGATCCGGTGCGCCAGGTCCTTTGGTGGGCTTATGGATGAGATGAAGGCACACTGCATATCACTCCCAGTCCGAGTTGGCATGAACATGAATGAAGATGGTCCAATAATATTTGAGAAGCACTCCAGATACAAGTACCACTATGATGCAGACTACTCCCGCTGGGATTCAACACAACAGAGGGCAGTACTAGCAGCAGCCTTGGAAATCATGGTCAGGTTCTCTGCAGAGCCACAATTGGCACAGATAGTCGCTGAGGATCTGCTGGCCCCCAGTGTGGTAGATGTAGGAGACTTTAAAATTTCAATAAATGAGGGGCTCCCCTCTGGTGTACCATGCACTTCTCAATGGAATTCCATCGCACACTGGCTGCTAACCCTCTGTGCCTTGTCTGAAGTCACCAAACTGTCCCCTGACATTGTACAGGCAAATTCCATGTTCTCATTTTACGGTGATGACGAGATTGTCAGCACCGATATAAAATTGGACCCTGAAAAGTTAACCACCAAATTGAAGGAGTATGGCCTGAAACCAACTCGCCCAGACAAAACCGAGGGACCCCTGATCATCAGTGAGGATTTGAATGGACTCACTTTCCTCCGGAGGACGGTGACTCGTGACCCAGCTGGCTGGTTTGGAAAATTGGACCAAAGTTCAATATTGAGGCAGATGTACTGGACTAGAGGACCAAATCATGAAGACCCCAATGAGACAATGATACCCCACTCTCAAAGACCCATACAGCTCATGGCACTGCTTGGTGAGGCCTCCCTTCACGGACCCTCTTTCTACAGCAAAATCAGTAAATTGGTCATAACTGAACTCAAAGAAGGTGGGATGGACTTTTACGTGCCAAGACAGGAACCCATGTTCAGATGGATGAGGTTTTCTGACTTGAGCACGTGGGAGGGCGATCGCAATCTGGCTCCCAATTTTGTGAATGAAGATGGCGTCGAA"/>
                            <sequence id="seq_LC145788.1_Hu_GIIP16_GII2_Japan_2012.66120218579" taxon="LC145788.1_Hu_GIIP16_GII2_Japan_2012.66120218579" totalcount="4" value="GGTGGAGACGACAAAGGAACATACTGTGGGGCACCCATCCTGGGCCCTGGAGGGGCGCCAAAGTTAAGCACAAAAACCAAATTTTGGAGATCATCAAACACGCCCCTTCCACCAGGGACATATGAGCCTGCCTACCTTGGCGGTCGTGATCCGCGTGTAAAGGGTGGGCCTTCCCTACAACAAGTCATGAGAGACCAGTTAAAGCCCTTCACCGAGCCTAGGGGTAAGCCCCCGAGACCTAGTGTGTTGGAGGCAGCCAAACAGACCATCATCAACGTTCTCGAGCAAACTTTGGATCCCCCACAAAAATGGACGTACGCACAGGCGTGCGCTTCACTTGATAAAACCACCTCTAGTGGGCACCCCCATCATGCTCGAAAGAATGAATTCTGGAACGGTGAGACCTTTACCGGTAAGTTGGCAGACCAAGCATCAAAAGCAAACTTAATGTTTGAGGAAGGGAAACATATGACACCAGTGTATACAGCAGCCCTTAAGGATGAGTTGGTTAAAACCGACAAAATCTATGGGAAGATCAAGAAACGCCTGCTTTGGGGCTCTGATTTATCCACCATGGTCCGATGTGCTAGGGCCTTTGGTGGACTCATGGACGAGATGAAGGCGCACTGCATATCGCTCCCAATCCGAGTTGGCATGAATATGAATGAGGATGGCCCAATAATATTTGAGAAGCACTCCAGATATAAATATCACTATGATGCAGATTACTCTCGCTGGGACTCAACACAACAGAGGGCTGTTCTAGCAGCGGCCTTGGAAATAATGGTCAGATTCTCTGCAGAACCGCAACTGGCCCAAACAGTTGCTGAGGATCTGCTGGCCCCCAGTGTAGTAGATGTCGGAGACTTCAAAATTTCAATAAATGAGGGACTCCCTTCTGGTGTACCATGCACTTCCCAGTGGAATTCCATCTCACATTGGTTACTGACTCTCTGTGCTTTGTCTGAAGTCACCAATCTGTCTCCTGACATCGTGCAGGCAAATTCTATGTTCTCATTTTACGGTGATGACGAGATCGTCAGCACCGATATAAAATTGGACCCTGAAAAGTTGACCACCAAATTGAGGGAGTATGGTCTAAAGCCAACTCGCCCAGACAAAACCGAGGGGCCCCTGATCATCAGTGAGGATTTGGACGGTCTCACCTTCCTTCGGAGGACGGTTTCTCGTGACCCAGCTGGTTGGTTTGGAAAGTTAGATCAAAGCTCAATACTAAGACAGATGTATTGGACCAGAGGACCAAACCATGAAGACCCCAATGAGACAATGATACCCCACTCTCAAAGACCCATACAGCTCATGGCACTGCTTGGTGAGGCCTCCCTTCACGGACCCTCTTTCTACAGCAAGATTAGTAAATTGGTCATAACTGAACTCAAAGAAGGTGGGATGGACTTTTACGTGCCAAGACAGGAGCCCATGTTCAGATGGATGAGGTTTTCTGACTTGAGCACGTGGGAGGGCGATCGCAATCTGGCTCCCAGTTTTGTGAATGAAGATGGCGTCGAA"/>
                            <sequence id="seq_LC145789.1_Hu_GIIP16_GII2_Japan_2012.66120218579" taxon="LC145789.1_Hu_GIIP16_GII2_Japan_2012.66120218579" totalcount="4" value="GGTGGAGACGACAAAGGAACATACTGTGGGGCACCCATCCTGGGCCCTGGAGGGGCGCCAAAGTTAAGCACAAAAACCAAATTTTGGAGGTCCTCAAACACGTCCCTTCCACCAGGGACATATGAGCCTGCCTACCTTGGCGGTCGTGATCCGCGTGTAAAGGGTGGGCCTTCCCTACAACAAGTCATGAGAGATCAGTTAAAGCCCTTCACCGAGCCCAGGGGTAAACCCCCGAGACCTAGTGTGCTGGAGGCAGCCAAACAGACCATCATCAACGTTCTCGAGCAAACTTTGGATCCTCCACAAAAATGGACGTACGCACAGGCGTGCGCTTCACTTGATAAAACCACCTCTAGTGGGCACCCCCATCACGCTCGAAAGAATGAATTCTGGAACGGTGAGACCTTTACCGGTAAGTTGGCAGACCAGGCATCAAAAGCAAACTTAATGTTTGAGGAAGGGAAACATATGACACCAGTATACACAGCAGCCCTTAAGGATGAGTTGGTTAAAACCGACAAAATCTATGGGAAGATCAAGAAACGCCTGCTTTGGGGCTCTGATTTATCCACCATGGTCCGATGTGCTAGGGCCTTTGGTGGACTCATGGACGAGATGAAGGCGCACTGCATATCGCTCCCAATCCGAGTTGGCATGAATATGAATGAGGATGGCCCAATAATATTTGAGAAGCACTCTAGATATAAATATCACTATGATGCAGATTACTCTCGCTGGGACTCAACACAACAGAGGGCTGTTCTAGCAGTGGCCTTGGAAATAATGGTCAGATTCTCTGCAGAACCGCAACTGGCCCAAACAGTTGCTGAGGATCTGCTGGCCCCCAGTGTAGTAGATGTCGGAGACTTCAAAATTTCAATAAATGAGGGACTCCCTTCTGGTGTACCATGCACTTCCCAGTGGAACTCCATCTCACACTGGTTACTAACTCTCTGTGCTTTGTCTGAAGTCACCAATCTGTCTCCTGACATCGTGCAGGCAAATTCTATATTCTCATTTTACGGTGATGACGAGATCGTCAGCACCGATATAAAATTGGACCCTGAAAAGTTAACCACCAAATTGAGGGAGTATGGTCTAAAACCAACTCGCCCAGACAAAACCGAGGGGCCCTTGATCATCAGTGAGGATTTGGACGGTCTCACCTTCCTCCGGAGGACGGTTTCTCGTGACCCAGCCGGTTGGTTTGGAAAGTTAGATCAAAGCTCAATACTAAGGCAGATGTATTGGACCAGAGGACCAAACCATGAAGACCCCAATGAGACAATGATACCCCACTCTCAAAGACCCATACAGCTCATGGCACTGCTTGGTGAGGCCTCCCTTCACGGACCCTCTTTCTACAGCAAGATTAGTAAATTGGTCATAACTGAACTCAAAGAAGGTGGGATGGACTTTTACGTGCCAAGACAGGAACCCATGTTCAGATGGATGAGGTTTTCTGACTTGAGCACGTGGGAGGGCGATCGCAATCTGGCTCCCAGTTTTGTGAATGAAGATGGCGTCGAA"/>
                            <sequence id="seq_LC145790.1_Hu_GIIP16_GII2_Japan_2012.66120218579" taxon="LC145790.1_Hu_GIIP16_GII2_Japan_2012.66120218579" totalcount="4" value="GGTGGAGACGACAAAGGAACATACTGTGGGGCACCCATCCTGGGCCCTGGAGGGGCGCCAAAGTTAAGCACAAAAACCAAATTTTGGAGGTCATCAAACACGCCCCTTCCACCAGGGACATATGAGCCTGCCTACCTTGGTGGTCGTGATCCGCGTGTAAAGGGTGGGCCTTCCCTACAACAAGTCATGAGAGATCAGTTAAAGCCCTTCACCGAGCCCAGGGGTAAACCCCCGAGACCTAGTGTGCTGGAGGCAGCCAAACAGACCATCATCAACGTTCTCGAGCAAACTTTGGATCCTCCACAAAAATGGACGTACGCACAGGCGTGCGCTTCACTTGATAAAACCACCTCTAGTGGGCACCCCCATCACGCTCGAAAGAATGAATTCTGGAACGGTGAGACCTTTACCGGTAAGTTGGCAGACCAGGCATCAAAAGCAAACTTAATGTTTGAGGAAGGGAAACATATGACACCAGTATACACAGCAGCCCTTAAGGATGAGTTGGTTAAAACCGACAAAATCTATGGGAAGATCAAGAAACGCCTGCTTTGGGGCTCTGATTTATCCACCATGGTCCGATGTGCTAGGGCCTTTGGTGGACTCATGGACGAGATGAAGGCGCACTGCATATCGCTCCCAATCCGAGTTGGCATGAATATGAATGAGGATGGCCCAATAATATTTGAGAAGCACTCCAGATATAAATATCACTATGATGCAGATTACTCTCGCTGGGACTCAACACAACAGAGGGCTGTTCTAGCGGCGGCCTTGGAAATAATGGTCAGATTCTCTGCAGAACCGCAACTGGCCCAAACAGTTGCTGAGGATCTGCTGGCCCCCAGTGTAGTAGATGTCGGAGACTTCAAAATTTCAATAAATGAGGGACTCCCTTCTGGTGTACCATGCACTTCCCAGTGGAACTCCATCTCACACTGGTTGCTAACTCTCTGTGCTTTGTCTGAAGTCACCAATCTGTCTCCTGACATCGTGCAGGCAAATTCTATGTTCTCATTTTACGGTGATGACGAGATCGTCAGCACCGATATAAAATTGGACCCTGAAAAGTTAACCACCAAATTGAGGGAGTATGGTCTAAAACCAACTCGCCCAGACAAAACCGAGGGGCCCTTGATCATCAGTGAGGATTTGGACGGTCTCACCTTCCTCCGGAGGACGGTTTCTCGTGACCCAGCCGGTTGGTTTGGAAAGTTAGATCAGAGCTCAATACTAAGGCAGATGTATTGGACCAGAGGACCAAACCATGAAGACCCCAATGAGACAATGATACCCCACTCTCAAAGACCCATACAGCTCATGGCACTGCTTGGTGAGGCCTCCCTTCACGGACCCTCTTTCTACAGCAAGATTAGTAAATTGGTCATAACTGAACTCAAAGAAGGTGGGATGGACTTTTACGTGCCAAGACAGGAACCCATGTTCAGATGGATGAGGTTTTCTGACTTGAGCACGTGGGAGGGCGATCGCAATCTGGCTCCCAGTTTTGTGAATGAAGATGGCGTCGAA"/>
                            <sequence id="seq_LC145791.1_Hu_GIIP16_GII2_Japan_2012.66120218579" taxon="LC145791.1_Hu_GIIP16_GII2_Japan_2012.66120218579" totalcount="4" value="GGTGGAGACGACAAAGGAACATACTGTGGGGCACCTATCCTGGGCCCTGGAGGGGCGCCAAAGTTAAGCACAAAAACCAAATTTTGGAGGTCATCAAACACGCCCCTTCCACCAGGGACATATGAGCCTGCCTACCTTGGCGGTCGTGATCCGCGTGTAAAGGGTGGGCCTTCCCTACAACAAGTCATGAGAGATCAGTTAAAGCCCTTCACCGAGCCCAGGGGTAAACCCCCGAGACCTAGTGTGCTGGAGGCAGCCAAACAGACCATCATCAACGTTCTCGAGCAAACTTTGGATCCTCCACAAAAATGGACGTACGCACAGGCGTGCGCTTCACTTGATAAAACCACCTCTAGTGGGCACCCCCATCACGCTCGAAAGAATGAATTCTGGAACGGTGAGACCTTTACCGGTAAGTTGGCAGACCAGGCATCAAAAGCAAACTTAATGTTTGAGGAAGGGAAACATATGACACCAGTATACACAGCAGCCCTTAAGGATGAGTTGGTTAAAACCGACAAAATCTATGGGAAGATCAAGAAACGCCTGCTTTGGGGCTCTGATTTATCCACCATGGTCCGATGTGCTAGGGCCTTTGGTGGACTCATGGACGAGATGAAGGCGCACTGCATATCGCTCCCAATCCGAGTTGGCATGAATATGAATGAGGATGGCCCAATAATATTTGAGAAGCACTCCAGATATAAATATCACTATGATGCAGATTACTCTCGCTGGGACTCAACACAACAGAGGGCTGTTCTAGCAGCGGCCTTGGAAATAATGGTCAGATTCTCTGCAGAACCGCAACTGGCCCAAACAGTTGCTGAGGATCTGCTGGCCCCCAGTGTAGTAGATGTCGGAGACTTCAAAATTTCAATAAATGAGGGACTCCCTTCTGGTGTACCATGCACTTCCCAGTGGAACTCCATCTCACACTGGTTACTAACTCTCTGTGCTTTGTCTGAAGTCACCAATCTGTCTCCTGACATCGTGCAGGCAAATTCTATGTTCTCATTTTACGGTGATGACGAGATCGTCAGCACCGATATAAAATTGGACCCTGAAAAGTTAACCACCAAATTGAGGGAGTATGGTCTAAAACCAACTCGCCCAGACAAAACCGAGGGGCCCTTGATCATCAGTGAGGATTTGGACGGTCTCACCTTCCTCCGGAGGACGGTTTCTCGTGACCCAGCCGGTTGGTTTGGAAAGTTAGATCAAAGCTCAATACTAAGGCAGATGTATTGGACCAGAGGACCAAACCATGAAGACCCCAATGAGACAATGATACCCCACTCTCAAAGACCCATACAGCTCATGGCACTGCTTGGTGAGGCCTCCCTTCACGGACCCTCTTTCTACAGCAAGATTAGTAAATTGGTCATAACTGAACTCAAAGAAGGTGGGATGGACTTTTACGTGCCAAGACAGGAACCCATGTTCAGATGGATGAGGTTTTCTGACTTGAGCACGTGGGAGGGCGATCGCAATCTGGCTCCCAGTTTTGTGAATGAAGATGGCGTCGAA"/>
                            <sequence id="seq_LC145792.1_Hu_GIIP16_GII2_Japan_2012.66120218579" taxon="LC145792.1_Hu_GIIP16_GII2_Japan_2012.66120218579" totalcount="4" value="GGTGGAGACGACAAAGGAACATACTGTGGGGCACCCATCCTGGGCCCTGGAGGGGCGCCAAAGTTAAGCACAAAAACCAAATTTTGGAGGTCATCAAACACGCCCCTTCCACCAGGGACATATGAGCCTGCCTACCTTGGTGGTCGTGATCCGCGTGTAAAGGGTGGGCCTTCCCTACAACAAGTCATGAGAGATCAGTTAAAGCCCTTCACCGAGCCCAGGGGTAAACCCCCGAGACCTAGTGTGCTGGAGGCAGCCAAACAGACCATCATCAACGTTCTCGAGCAAACTTTGGATCCTCCACAAAAATGGACGTACGCACAGGCGTGCGCTTCACTTGATAAAACCACCTCTAGTGGGCACCCCCATCACGCTCGAAAGAATGAATTCTGGAACGGTGAGACCTTTACCGGTAAGTTGGCAGACCAGGCATCAAAAGCAAACTTAATGTTTGAGGAAGGGAAACATATGACACCAGTATACACAGCAGCCCTTAAGGATGAGTTGGTTAAAACCGACAAAATCTATGGGAAGATCAAGAAACGCCTGCTTTGGGGCTCTGATTTATCCACCATGGTCCGATGTGCTAGGGCCTTTGGTGGACTCATGGACGAGATGAAGGCGCACTGCATATCGCTCCCAATCCGAGTTGGCATGAATATGAATGAGGATGGCCCAATAATATTTGAGAAGCACTCCAGATATAAATATCACTATGATGCAGATTACTCTCGCTGGGACTCAACACAACAGAGGGCTGTTCTAGCGGCGGCCTTGGAAATAATGGTCAGATTCTCTGCAGAACCGCAACTGGCCCAAACAGTTGCTGAGGATCTGCTGGCCCCCAGTGTAGTAGATGTCGGGGACTTCAAAATTTCAATAAATGAGGGACTCCCTTCTGGTGTACCATGCACTTCCCAGTGGAACTCCATCTCACACTGGTTACTAACTCTCTGTGCTTTGTCTGAAGTCACCAATCTGTCTCCTGACATCGTGCAGGCAAATTCTATGTTCTCATTTTACGGTGATGACGAGATCGTCAGCACCGATATAAAATTGGACCCTGAAAAGTTAACCACCAAATTGAGGGAGTATGGTCTAAAACCAACTCGCCCAGACAAAACCGAGGGGCCCTTGATCATCAGTGAGGATTTGGACGGTCTCACCTTCCTCCGGAGGACGGTTTCTCGTGACCCAGCCGGTTGGTTTGGAAAGTTAGATCAGAGCTCAATACTAAGGCAGATGTATTGGACCAGAGGACCAAACCATGAAGACCCCAATGAGACAATGATACCCCACTCTCAAAGACCCATACAGCTCATGGCACTGCTTGGTGAGGCCTCCCTTCACGGACCCTCTTTCTACAGCAAGATTAGTAAATTGGTCATAACTGAACTCAAAGAAGGTGGGATGGACTTTTACGTGCCAAGACAGGAACCCATGTTCAGATGGATGAGGTTTTCTGACTTGAGCACGTGGGAGGGCGATCGCAATCTGGCTCCCAGTTTTGTGAATGAAGATGGCGTCGAA"/>
                            <sequence id="seq_LC145793.1_Hu_GIIP16_GII2_Japan_2012.66120218579" taxon="LC145793.1_Hu_GIIP16_GII2_Japan_2012.66120218579" totalcount="4" value="GGTGGAGACGACAAAGGAACATACTGTGGGGCACCCATCCTGGGCCCTGGAGGGGCGCCAAAGTTAAGCACAAAAACCAAATTTTGGAGGTCATCAAACACGCCCCTTCCACCAGGGACATATGAGCCTGCCTACCTTGGCGGTCGTGATCCGCGTGTAAAGGGTGGGCCTTCCCTACAACAAGTCATGAGAGATCAGTTAAAGCCCTTCACCGAGCCCAGGGGTAAACCCCCGAGACCTAGTGTGCTGGAGGCAGCCAAACAGACCATCATCAACGTTCTCGAGCAAACTTTGGATCCTCCACAAAAATGGACGTACGCACAGGCGTGCGCTTCACTTGATAAAACCACCTCTAGTGGGCACCCCCATCACGCTCGAAAGAATGAATTCTGGAACGGTGAGACCTTTACCGGTAAGTTGGCAGACCAGGCATCAAAAGCAAACTTAATGTTTGAGGAAGGGAAACATATGACACCAGTATACACAGCAGCCCTTAAGGATGAGTTGGTTAAAACCGACAAAATCTATGGGAAGATCAAGAAACGCCTGCTTTGGGGCTCTGATTTATCCACCATGGTCCGATGTGCTAGGGCCTTTGGTGGACTCATGGACGAGATGAAGGCGCACTGCATATCGCTCCCAATCCGAGTTGGCATGAATATGAATGAGGATGGCCCAATAATATTTGAGAAGCACTCCAGATATAAATATCACTATGATGCAGATTACTCTCGCTGGGACTCAACACAACAGAGGGCTGTTCTAGCAGCGGCCTTGGAAATAATGGTCAGATTCTCTGCAGAACCGCAACTGGCCCAAACAGTTGCTGAGGATCTGCTGGCCCCCAGTGTAGTAGATGTCGGAGACTTCAAAATTTCAATAAATGAGGGACTCCCTTCTGGTGTACCATGCACTTCCCAGTGGAACTCCATCTCACACTGGTTACTAACTCTCTGTGCTTTGTCTGAAGTCACCAATCTGTCTCCTGACATCGTGCAGGCAAATTCTATGTTCTCATTTTACGGTGATGACGAGATCGTCAGCACCGATATAAAATTGGACCCTGAAAAGTTAACCACCAAATTGAGGGAGTATGGTCTAAAACCAACTCGCCCAGACAAAACCGAGGGGCCCTTGATCATCAGTGAGGATTTGGACGGTCTCACCTTCCTCCGGAGGACGGTTTCTCGTGACCCAGCCGGTTGGTTTGGAAAGTTAGATCAAAGCTCAATACTAAGGCAGATGTATTGGACCAGAGGACCAAACCATGAAGACCCCAATGAGACAATGATACCCCACTCTCAAAGACCCATACAGCTCATGGCACTGCTTGGTGAGGCCTCCCTTCACGGGCCCTCTTTCTACAGCAAGATTAGTAAATTGGTCATAACTGAGCTCAAAGAAGGTGGGATGGACTTTTACGTGCCAAGACAGGAACCCATGTTCAGATGGATGAGGTTTTCTGACTTGAGCACGTGGGAGGGCGATCGCAATCTGGCTCCCAGTTTTGTGAATGAAGATGGCGTCGAA"/>
                            <sequence id="seq_LC145794.1_Hu_GIIP16_GII2_Japan_2012.66120218579" taxon="LC145794.1_Hu_GIIP16_GII2_Japan_2012.66120218579" totalcount="4" value="GGTGGAGACGACAAAGGAACATACTGTGGGGCACCCATCCTGGGCCCTGGAGGGGCGCCAAAGTTAAGCACAAAAACCAAATTTTGGAGATCATCAAACACGCCCCTTCCACCAGGGACATATGAGCCTGCCTACCTTGGCGGTCGTGATCCGCGTGTAAAGGGTGGGCCTTCCCTACAACAAGTCATGAGAGATCAGTTAAAGCCCTTCACCGAGCCTAGGGGTAAGCCCCCGAGACCTAGTGTGTTGGAGGCAGCCAAACAGACCATCATCAACGTTCTCGAGCAAACTTTGGATCCCCCACAAAAATGGACGTACGCACAGGCGTGCGCTTCACTTGATAAAACCACCTCTAGTGGGCACCCCCATCACGCTCGAAAGAATGAATTCTGGAACGGTGAGACCTTTACCGGTAAGTTGGCAGACCAAGCATCAAAAGCAAACTTAATGTTTGAGGAAGGGAAACATATGACACCAGTGTATACAGCAGCCCTTAAGGATGAGTTGGTTAAAACCGACAAAATCTATGGGAAGATCAAGAAACGCCTGCTTTGGGGCTCTGATTTATCCACCATGGTCCGATGTGCTAGGGCCTTTGGTGGACTCATGGACGAGATGAAGGCGCACTGCATATCGCTCCCAATCCGAGTTGGCATGAATATGAATGAGGATGGCCCAATAATATTTGAGAAGCACTCCAGATATAAATATCACTATGATGCAGATTACTCTCGCTGGGACTCAACACAACAGAGGGCTGTTCTAGCAGCGGCCTTGGAAATAATGGTCAGATTCTCTGCAGAACCGCAACTGGCCCAAACAGTTGCTGAGGATCTGCTGGCCCCCAGTGTAGTAGATGTCGGAGACTTCAAAATTTCAATAAATGAGGGACTCCCTTCTGGTGTACCATGCACTTCCCAGTGGAATTCCATCTCACATTGGTTACTGACTCTCTGTGCTTTGTCTGAAGTCACCAATCTGTCTCCTGACATCGTGCAGGCAAATTCTATGTTCTCATTTTACGGTGATGACGAGATCGTCAGCACCGATATAAAATTGGACCCTGAAAAGTTGACCACCAAATTGAGGGAGTATGGTCTAAAACCAACTCGCCCAGACAAAACCGAGGGGCCCCTGATCATCAGTGAGGATTTGGACGGTCTCACCTTCCTTCGGAGGACGGTTTCTCGTGACCCAGCTGGTTGGTTTGGAAAGTTAGATCAAAGCTCAATACTAAGACAGATGTATTGGACCAGAGGACCAAACCATGAAGACCCCAATGAGACAATGATACCCCACTCTCAAAGACCCATACAGCTCATGGCACTGCTTGGTGAGGCCTCCCTTCACGGACCCTCTTTCTACAGCAAGATTAGTAAATTGGTCATAACTGAACTCAAAGAAGGTGGGATGGACTTTTACGTGCCAAGACAGGAGCCCATGTTCAGATGGATGAGGTTTTCTGACTTGAGCACGTGGGAGGGCGATCGCAATCTGGCTCCCAGTTTTGTGAATGAAGATGGCGTCGAA"/>
                            <sequence id="seq_LC145795.1_Hu_GIIP16_GII2_Japan_2012.66120218579" taxon="LC145795.1_Hu_GIIP16_GII2_Japan_2012.66120218579" totalcount="4" value="GGTGGAGACGACAAAGGAACATATTGTGGGGCACCCATCCTGGGCCCTGGAGGGGCGCCAAAGTTAAGCACAAAAACCAAATTTTGGAGATCATCAAACACGCCCCTTCCACCAGGGACATATGAGCCTGCCTACCTTGGCGGTCGTGATCCGCGTGTAAAGGGTGGGCCTTCCCTACAACAAGTCATGAGAGATCAGTTAAAGCCCTTCACCGAGCCTAGGGGTAAGCCCCCGAGACCTAGTGTGTTGGAGGCAGCCAAACAGACCATCATCAACGTTCTCGAGCAAACTTTGGATCCCCCACAAAAATGGACGTACGCACAGGCGTGCGCTTCACTTGATAAAACCACCTCTAGTGGGCACCCCCATCACGCTCGAAAGAATGAATTCTGGAACGGTGAGACCTTTACCGGTAAGTTGGCAGACCAAGCATCAAAAGCAAACTTAATGTTTGAGGAAGGGAAACATATGACACCAGTGTATACAGCAGCCCTTAAGGATGAGTTGGTTAAAACCGACAAAATCTATGGGAAGATCAAGAAACGCCTGCTTTGGGGCTCTGATTTATCCACCATGGTCCGATGTGCTAGGGCCTTTGGTGGACTCATGGACGAGATGAAGGCGCACTGCATATCGCTCCCAATCCGAGTTGGCATGAATATGAATGAGGATGGCCCAATAATATTTGAGAAGCACTCCAGATATAAATATCACTATGATGCAGATTACTCTCGCTGGGACTCAACACAACAGAGGGCTGTTCTAGCAGCGGCCTTGGAAGTAATGGTCAGATTCTCTGCAGAACCGCAACTGGCCCAAACAGTTGCTGAGGATCTGCTGGCCCCCAGTGTAGTAGATGTCGGAGACTTCAAAATTTCAATAAATGAGGGACTCCCTTCTGGTGTACCATGCACTTCCCAGTGGAATTCCATCTCACATTGGTTACTGACTCTCTGTGCTTTGTCTGAAGTCACCAATCTGTCTCCTGACATCGTGCAGGCAAATTCTATGTTCTCATTTTACGGTGATGACGAGATCGTCAGCACCGATATAAAATTGGACCCTGAAAAGTTGACCACCAAATTGAGGGAGTATGGTCTAAAACCAACTCGCCCAGACAAAACCGAGGGGCCCCTGATCATCAGTGAGGATTTGGACGGTCTCACCTTCCTTCGGAGGACGGTTTCTCGTGACCCAGCTGGTTGGTTTGGAAAGTTAGATCAAAGCTCAATACTAAGACAGATGTATTGGACCAGAGGACCAAACCATGAAGACCCCAATGAGACAATGATACCCCACTCTCAAAGGCCCATACAGCTCATGGCACTGCTTGGTGAGGCCTCCCTTCACGGACCCTCTTTCTACAGCAAGATTAGTAAATTGGTCATAACTGAACTCAAAGAAGGTGGGATGGACTTTTACGTGCCAAGACAGGAACCCATGTTCAGATGGATGAGGTTTTCTGACTTGAGCACGTGGGAGGGCGATCGCAATCTGGCTCCCAGTTTTGTGAATGAAGATGGCGTCGAA"/>
                            <sequence id="seq_LC145796.1_Hu_GIIP16_GII2_Japan_2012.66120218579" taxon="LC145796.1_Hu_GIIP16_GII2_Japan_2012.66120218579" totalcount="4" value="GGTGGAGACGACAAAGGAACATACTGTGGGGCACCCATCCTGGGCCCTGGAGGGGCGCCAAAGTTAAGCACAAAAACCAAATTTTGGAGATCATCAAACACGCCCCTTCCACCAGGGACATATGAGCCTGCCTACCTTGGCGGTCGTGATCCGCGTGTAAAGGGTGGGCCTTCCCTACAACAAGTCATGAGAGACCAGTTAAAGCCCTTCACCGAGCCTAGGGGTAAGCCCCCGAGACCTAGTGTGTTGGAGGCAGCCAAACAGACCATCATCAACGTTCTCGAGCAAACTTTGGATCCCCCACAAAAATGGACGTACGCACAGGCGTGCGCTTCACTTGATAAAACCACCTCTAGTGGGCACCCCCATCACGCTCGAAAGAATGAATTCTGGAACGGTGAGACCTTTACCGGTAAGTTGGCAGACCAAGCATCAAAAGCAAACTTAATGTTTGAGGAAGGGAAACATATGACACCAGTGTATACAGCAGCCCTTAAGGATGAGTTGGTTAAAACCGACAAAATCTATGGGAAGATCAAGAAACGCCTGCTTTGGGGCTCTGATTTATCCACCATGGTCCGATGTGCTAGGGCCTTTGGTGGACTCATGGACGAGATGAAGGCGCACTGCATATCGCTCCCAATCCGAGTTGGCATGAATATGAATGAGGATGGCCCAATAATATTTGAGAAGCACTCCAGATATAAATATCACTATGATGCAGATTACTCTCGCTGGGACTCAACACAACAGAGGGCTGTTCTAGCAGCGGCCTTGGAAATAATGGTCAGATTCTCTGCAGAACCGCAACTGGCCCAAACAGTTGCTGAGGATCTGCTGGCCCCCAGTGTAGTAGATGTCGGAGACTTCAAAATTTCAATAAATGAGGGACTCCCTTCTGGTGTACCATGCACTTCCCAGTGGAATTCCATCTCACATTGGTTACTGACTCTCTGTGCTTTGTCTGAAGTCACCAATCTGTCTCCTGACATCGTGCAGGCAAATTCTATGTTCTCATTTTACGGTGATGACGAGATCGTCAGCACCGATATAAAACTGGACCCTGAAAAGTTGACCACCAAATTGAGGGAGTATGGTCTAAAACCAACTCGCCCAGACAAAACCGAGGGGCCCCTGATCATCAGTGAGGATTTGGACGGTCTCACCTTCCTTCGGAGGACGGTTTCTCGTGACCCAGCTGGTTGGTTTGGAAAGTTAGATCAAAGCTCAATACTAAGACAGATGTATTGGACCAGAGGACCAAACCATGAAGACCCCAATGAGACAATGATACCCCACTCTCAAAGACCCATACAGCTCATGGCACTGCTTGGTGAGGCCTCCCTTCACGGACCCTCTTTCTACAGCAAGATTAGTAAATTGGTCATAACTGAACTCAAAGAAGGTGGGATGGACTTTTACGTGCCAAGACAGGAGCCCATGTTCAGATGGATGAGGTTTTCTGATTTGAGCACGTGGGAGGGCGATCGCAATCTGGCTCCCAGTTTTGTGAATGAAGATGGCGTCGAA"/>
                            <sequence id="seq_LC145797.1_Hu_GIIP16_GII2_Japan_2012.66120218579" taxon="LC145797.1_Hu_GIIP16_GII2_Japan_2012.66120218579" totalcount="4" value="GGTGGAGACGACAAAGGAACATACTGTGGGGCACCCATCCTGGGCCCTGGAGGGGCGCCAAAGTTAAGCACAAAAACCAAATTTTGGAGGTCATCAAACACGCCCCTTCCACCAGGGACATATGAGCCTGCCTACCTTGGCGGTCGTGATCCGCGTGTAAAGGGTGGGCCTTCCCTACAACAAGTCATGAGAGATCAGTTAAAGCCCTTCACCGAGCCCAGGGGTAAACCCCCGAGACCTAGTGTGCTGGAGGCAGCCAAACAGACCATCATCAACGTTCTCGAGCAAACTTTGGATCCTCCACAAAAATGGACGTACGCACAGGCGTGCGCTTCACTTGATAAAACCACCTCTAGTGGGCACCCCCATCACGCTCGAAAGAATGAATTCTGGAACGGTGAGACCTTTACCGGTAAGTTGGCAGACCAGGCATCAAAAGCAAACTTAATGTTTGAGGAAGGGAAGCATATGACACCAGTATACACAGCAGCCCTTAAGGATGAGTTGGTTAAAACCGACAAAATCTATGGGAAGATCAAGAAACGCCTGCTTTGGGGCTCTGACTTATCCACCATGGTCCGATGTGCTAGGGCCTTTGGTGGACTCATGGACGAGATGAAGGCGCACTGCATATCGCTCCCAATCCGAGTTGGCATGAATATGAATGAGGATGGCCCAATAATATTTGAGAAGCACTCCAGATATAAATATCACTATGATGCAGATTACTCTCGCTGGGACTCAACACAACAGAGGGCTGTTCTAGCAGCGGCCTTGGAAATAATGGTCAGATTCTCTGCAGAACCGCAACTGGCCCAAACAGTTGCTGAGGATCTGCTGGCCCCCAGTGTAGTAGATGTCGGAGACTTCAAAATTTCAATAAATGAGGGACTCCCTTCTGGTGTACCATGCACTTCCCAGTGGAACTCCATCTCACACTGGTTACTAACTCTCTGTGCTTTGTCTGAAGTCACCAATCTGTCTCCTGACATCGTGCAGGCAAATTCTATGTTCTCATTTTACGGTGATGACGAGATCGTCAGCACCGATATAAAATTGGACCCTGAAAAGTTAACCACCAAATTGAGGGAGTATGGTCTAAAACCAACTCGCCCAGACAAAACCGAGGGGCCCTTGATCATCAGTGAGGATTTGGACGGTCTCACCTTCCTCCGGAGGACGGTTTCTCGTGACCCAGCCGGTTGGTTTGGAAAGTTAGATCAAAGCTCAATACTAAGGCAGATGTATTGGACCAGAGGACCAAACCATGAAGACCCCAATGAGACAATGATACCTCACTCTCAAAGACCCATACAGCTCATGGCACTGCTTGGTGAGGCCTCCCTTCACGGACCCTCTTTCTACAGCAAGATTAGTAAATTGGTCATAACTGAACTCAAAGAAGGTGGGATGGACTTTTACGTGCCACGACAGGAACCCATGTTCAGATGGATGAGGTTTTCTGACTTGAGCACGTGGGAGGGCGATCGCAATCTGGCTCCCAGTTTTGTGAATGAAGATGGCGTCGAA"/>
                            <sequence id="seq_LC145798.1_Hu_GIIP16_GII2_Japan_2014.12054794521" taxon="LC145798.1_Hu_GIIP16_GII2_Japan_2014.12054794521" totalcount="4" value="GGTGGAGACGACAAAGGAACATACTGTGGGGCACCCATCCTGGGCCCTGGAGGGGCGCCAAAGTTAAGCACAAAAACCAAATTTTGGAGATCATCAAACACGCCCCTTCCACCAGGGACATATGAGCCTGCCTACCTTGGCGGTCGTGATCCGCGTGTAAAGGGTGGGCCTTCCCTACAACAAGTCATGAGAGATCAGTTAAAGCCCTTCACCGAGCCCAGGGGTAAACCCCCGAGACCTAGTGTGCTGGAGGCAGCCAAACAGACCATCATCAACGTTCTCGAGCAAACTTTGGATCCTCCACAAAAATGGACGTACGCACAGGCGTGCGCTTCACTTGATAAAACCACCTCTAGTGGGCACCCCCATCACGCTCGAAAGAATGAGTTCTGGAACGGTGAGACCTTTACCGGTAAGTTGGCAGACCAAGCATCAAAAGCAAACTTAATGTTTGAGGAAGGGAAACATATGACACCAGTGTACACAGCAGCCCTTAAGGATGAGTTGGTTAAAACCGACAAAATCTATGGGAAGATCAAGAAACGCCTGCTTTGGGGCTCTGATTTATCCACCATGGTCCGATGTGCTAGGGCCTTTGGTGGACTCATGGACGAGATGAAGGCGCACTGCATATCGCTCCCAATCCGAGTTGGCATGAATATGAATGAGGATGGCCCAATAATATTTGAGAAGCACTCCAGATATAAATATCACTATGATGCAGATTACTCTCGCTGGGACTCAACACAACAGAGGGCTGTTCTAGCAGCGGCCTTGGAAATAATGGTCAGATTCTCTGCAGAACCGCAACTGGCCCAAACAGTTGCTGAGGATCTGCTGGCCCCCAGTGTAGTAGATGTCGGAGACTTCAAAATTTCAATAAATGAGGGACTCCCTTCTGGTGTACCATGCACTTCCCAGTGGAACTCCATCTCACACTGGTTACTAACTCTCTGTGCTTTGTCTGAAGTCACCAATCTGTCTCCTGACATCGTGCAGGCAAATTCTATGTTCTCATTTTACGGTGATGACGAGATCGTCAGCACCGATATAAAATTGGACCCTGAAAAGTTAACCACCAAATTGAGGGAGTATGGTCTAAAACCAACTCGCCCAGACAAAACCGAGGGGCCCTTGATCATCAGTGAGGATTTGGACGGTCTCACCTTCCTCCGGAGGACGGTTTCTCGTGACCCAGCTGGTTGGTTTGGAAAGTTAGATCAAAGCTCAATACTAAGGCAGATGTATTGGACCAGAGGACCAAACCATGAAGACCCCAATGAGACAATGATACCCCACTCTCAAAGACCCATACAGCTCATGGCACTGCTTGGTGAGGCCTCCCTGCACGGACCCTCTTTCTACAGCAAGATTAGTAAATTGGTCATAACTGAACTCAAAGAAGGTGGGATGGACTTTTACGTGCCAAGACAGGAACCCATGTTTAGATGGATGAGGTTTTCTGACTTGAGCACGTGGGAGGGCGATCGCAATCTGGCTCCCAGTTTTGTGAATGAAGATGGCGTCGAA"/>
                            <sequence id="seq_LC145799.1_Hu_GIIP16_GII2_Japan_2014.12054794521" taxon="LC145799.1_Hu_GIIP16_GII2_Japan_2014.12054794521" totalcount="4" value="GGTGGAGACGACAAAGGAACATACTGTGGGGCACCCATCCTGGGCCCTGGAGGGGCGCCAAAGTTAAGCACAAAAACCAAATTTTGGAGATCATCAAACACGCCCCTTCCACCAGGGACATATGAGCCTGCCTACCTTGGCGGTCGTGATCCGCGTGTAAAGGGTGGGCCTTCCCTACAACAAGTCATGAGAGATCAGTTAAAGCCCTTCACCGAGCCCAGGGGTAAACCCCCGAGACCTAGTGTGATGGAGGCAGCCAAACAGACCATCATCAACGTTCTCGAGCAAACTTTGGATCCTCCACAAAAATGGACGTACGCACAGGCGTGCGCTTCACTTGATAAAACCACCTCTAGTGGGCACCCCCATCACGCTCGAAAGAATGAATTCTGGAACGGTGAGACCTTTACCGGTAAGTTGGCAGACCAAGCATCAAAAGCAAACTTAATGTTTGAGGAAGGGAAACATATGACACCAGTGTACACAGCAGCCCTTAAGGATGAGTTGGTTAAAACCGACAAAATCTATGGGAAGATCAAGAAACGCCTGCTTTGGGGCTCTGATTTATCCACCATGGTCCGATGTGCTAGGGCCTTTGGTGGACTCATGGACGAGATGAAGGCGCACTGCATATCGCTCCCAATCCGAGTTGGCATGAATATGAATGAGGATGGCCCAATAATATTTGAGAAGCACTCCAGATATAAATATCACTATGATGCAGATTACTCTCGCTGGGACTCAACACAACAGAGGGCTGTTCTAGCAGCGGCCTTGGAAATAATGGTCAGATTCTCTGCAGAACCGCAACTGGCCCAAACAGTTGCTGAGGATCTGCTGGCCCCCAGTGTAGTAGATGTCGGAGACTTCAAAATTTCAATAAATGAGGGACTCCCTTCTGGTGTACCATGCACTTCCCAGTGGAACTCCATCTCACACTGGTTACTAACTCTCTGTGCTTTGTCTGAAGTCACCAATCTGTCTCCTGACATCGTGCAGGCAAATTCTATGTTCTCATTTTACGGTGATGACGAGATCGTCAGCACCGATATAAAATTGGACCCTGAAAAGTTAACCACCAAATTGAGGGAGTATGGTCTAAAACCAACTCGCCCAGACAAAACCGAGGGGCCCTTGATCATCAGTGAGGATTTGGACGGTCTCACCTTCCTCCGGAGGACGGTTTCTCGTGACCCAGCTGGTTGGTTTGGAAAGTTAGATCAAAGCTCAATACTAAGGCAGATGTATTGGACCAGAGGACCAAACCATGAAGACCCCAATGAGACAATGATACCCCACTCTCAAAGACCCATACAGCTCATGGCACTGCTTGGTGAGGCCTCCCTTCACGGACCCTCTTTCTACAGCAAGATTAGTAAATTGGTCATAACTGAACTCAAAGAAGGTGGGATGGACTTTTACGTGCCAAGACAGGAACCCATGTTTAGATGGATGAGGTTTTCTGACTTGAGCACGTGGGAGGGCGATCGCAATCTGGCTCCCAGTTTTGTGAATGAAGATGGCGTCGAA"/>
                            <sequence id="seq_LC145800.1_Hu_GIIP16_GII2_Japan_2014.12054794521" taxon="LC145800.1_Hu_GIIP16_GII2_Japan_2014.12054794521" totalcount="4" value="GGTGGAGACGACAAAGGAACATACTGTGGGGCACCCATCCTGGGCCCTGGAGGGGCGCCAAAGTTAAGCACAAAAACCAAATTTTGGAGATCATCAAACACGCCCCTTCCACCAGGGACATATGAGCCTGCCTACCTTGGCGGTCGTGATCCGCGTGTAAAGGGTGGGCCTTCCCTACAACAAGTCATGAGAGATCAGTTAAAGCCCTTCACCGAGCCCAGGGGTAAACCCCCGAGACCTAGTGTGTTGGAGGCAGCCAAACAGACCATCATCAACGTTCTCGAGCAAACTTTGGATCCTCCACAAAAATGGACGTACGCACAGGCGTGCGCTTCACTTGATAAAACCACCTCTAGTGGGCACCCCCATCACGCTCGAAAGAATGAATTCTGGAACGGTGAGACCTTTACCGGTAAGTTGGCAGACCAAGCATCAAAAGCAAACTTAATGTTTGAGGAAGGGAAACATATGACACCAGTGTACACAGCAGCCCTTAAGGATGAGTTGGTTAAAACCGACAAAATCTATGGGAAGATCAAGAAACGCCTGCTTTGGGGCTCTGATTTATCCACCATGGTCCGATGTGCTAGGGCCTTTGGTGGACTCATGGACGAGATGAAGGCGCACTGCATATCGCTCCCAATCCGAGTTGGCATGAATATGAATGAGGATGGCCCAATAATATTTGAGAAGCACTCCAGATATAAATATCACTATGATGCAGATTACTCTCGCTGGGACTCAACACAACAGAGGGCTGTTCTAGCAGCGGCCTTGGAAATAATGGTCAGATTCTCTGCAGAACCGCAACTGGCCCAAACAGTTGCTGAGGATCTGCTGGCCCCCAGTGTAGTAGATGTCGGAGACTTCAAAATTTCAATAAATGAGGGACTCCCTTCTGGTGTACCATGCACTTCCCAGTGGAACTCCATCTCACACTGGTTACTAACTCTCTGTGCTTTGTCTGAAGTCACCAATCTGTCTCCTGACATCGTGCAGGCAAATTCTATGTTCTCATTTTACGGTGATGACGAGATCGTCAGCACCGATATAAAATTGGACCCTGAAAAGTTAACCACCAAATTGAGGGAGTATGGTCTAAAACCAACTCGCCCAGACAAAACCGAGGGGCCCTTGATCATCAGTGAGGATTTGGACGGTCTCACCTTCCTCCGGAGGACGGTTTCTCGTGACCCAGCTGGTTGGTTTGGAAAGTTAGATCAAAGCTCAATACTAAGGCAGATGTATTGGACCAGAGGACCAAACCATGAAGACCCCAATGAGACAATGATACCCCACTCTCAAAGACCCATACAGCTCATGGCACTGCTTGGTGAGGCCTCCCTTCACGGACCCTCTTTCTACAGCAAGATTAGTAAATTGGTCATAACTGAACTCAAAGAAGGTGGGATGGACTTTTACGTGCCAAGACAGGAACCCATGTTTAGATGGATGAGGTTTTCTGACTTGAGCACGTGGGAGGGCGATCGCAATCTGGCTCCCAGTTTTGTGAATGAAGATGGCGTCGAA"/>
                            <sequence id="seq_LC145801.1_Hu_GIIP16_GII2_Japan_2014.12054794521" taxon="LC145801.1_Hu_GIIP16_GII2_Japan_2014.12054794521" totalcount="4" value="GGTGGAGACGACAAAGGAACATACTGTGGGGCACCCATCCTGGGCCCTGGAGGGGCGCCAAAGTTAAGCACAAAAACCAAATTTTGGAGATCATCAAACACGCCCCTTCCACCAGGGACATATGAGCCTGCCTACCTTGGCGGTCGTGATCCGCGTGTAAAGGGTGGGCCTTCCCTACAACAAGTCATGAGAGATCAGTTAAAGCCCTTCACCGAGCCCAGGGGTAAACCCCCGAGACCTAGTGTGCTGGAGGCAGCCAAACAGACCATCATCAACGTTCTCGAGCAAACTTTGGATCCTCCACAAAAATGGACGTACGCACAGGCGTGCGCTTCACTTGATAAAACCACCTCTAGTGGGCACCCCCATCACGCTCGAAAGAATGAATTCTGGAACGGTGAGACCTTTACCGGTAAGTTGGCAGACCAAGCATCAAAAGCAAACTTAATGTTTGAGGAAGGGAAACATATGACACCAGTGTACACAGCAGCCCTTAAGGATGAGTTGGTTAAAACCGACAAAATCTATGGGAAGATCAAGAAACGCCTGCTTTGGGGCTCTGATTTATCCACCATGGTCCGATGTGCTAGGGCCTTTGGTGGACTCATGGACGAGATGAAGGCGCACTGCATATCGCTCCCAATCCGAGTTGGCATGAATATGAATGAGGATGGCCCAATAATATTTGAGAAGCACTCCAGATATAAATATCACTATGATGCAGATTACTCTCGCTGGGACTCAACACAACAGAGGGCTGTTCTAGCAGCGGCCTTGGAAATAATGGTCAGATTCTCTGCAGAACCGCAACTGGCCCAAACAGTTGCTGAGGATCTGCTGGCCCCCAGTGTAGTAGATGTCGGAGACTTCAAAATTTCAATAAATGAGGGACTCCCTTCTGGTGTACCATGCACTTCCCAGTGGAACTCCATCTCACACTGGTTACTAACTCTCTGTGCTTTGTCTGAAGTCACCAATCTGTCTCCTGACATCGTGCAGGCAAATTCTATGTTCTCATTTTACGGTGATGACGAGATCGTCAGCACCGATATAAAATTGGACCCTGAAAAGTTAACCACCAAATTGAGGGAGTATGGTCTAAAACCAACTCGCCCAGATAAAACCGAGGGGCCCTTGATCATCAGTGAGGATTTGGACGGTCTCACCTTCCTCCGGAGGACGGTTTCTCGTGACCCAGCTGGTTGGTTTGGAAAGTTAGATCAAAGCTCAATACTAAGGCAGATGTATTGGACCAGAGGACCAAACCATGAAGACCCCAATGAGACAATGATACCCCACTCTCAAAGACCCATACAGCTCATGGCACTGCTTGGTGAGGCCTCCCTTCACGGACCCTCTTTCTACAGCAAGATTAGTAAATTGGTCATAACTGAACTCAAAGAAGGTGGGATGGACTTTTACGTGCCAAGACAGGAACCCATGTTCAGATGGATGAGGTTTTCTGACTTGAGCACGTGGGAGGGCGATCGCAATCTGGCTCCCAGTTTTGTGAATGAAGATGGCGTCGAA"/>
                            <sequence id="seq_LC145802.1_Hu_GIIP16_GII2_Japan_2014.12054794521" taxon="LC145802.1_Hu_GIIP16_GII2_Japan_2014.12054794521" totalcount="4" value="GGTGGAGACGACAAAGGAACATACTGTGGGGCACCCATCCTGGGCCCTGGAGGGGCGCCAAAGTTAAGCACAAAAACCAAATTTTGGAGATCATCGAACACGCCCCTTCCACCAGGGACATATGAGCCTGCCTACCTTGGCGGTCGTGATCCGCGTGTAAAGGGTGGGCCTTCCCTACAACAAGTCATGAGAGATCAGTTAAAACCCTTCACCGAGCCCAGGGGTAAACCCCCGAGACCTAGTGTGCTGGAGGCAGCCAAACAGACCATCATCAACGTTCTCGAGCAAACTTTGGATCCTCCACAAAAATGGACGTACGCACAGGCGTGCGCTTCACTTGATAAAACCACCTCTAGTGGGCACCCCCATCACGCTCGAAAGAATGAATTCTGGAACGGTGAGACCTTTACCGGTAAGTTGGCAGACCAAGCATCAAAAGCAAACTTAATGTTTGAGGAAGGGAAACATATGACACCAGTGTACACAGCAGCCCTTAAGGATGAGTTGGTTAAAACCGACAAAATCTATGGGAAGATCAAGAAACGCCTGCTTTGGGGCTCTGATTTATCCACCATGGTTCGATGTGCTAGGGCCTTTGGTGGACTCATGGACGAGATGAAGGCGCACTGCATATCGCTCCCAATCCGAGTTGGCATGAATATGAATGAGGATGGCCCAATAATATTTGAGAAGCACTCCAGATATAAATATCACTATGATGCAGATTACTCTCGCTGGGACTCAACACAACAGAGGGCTGTTCTAGCAGCGGCCTTGGAAATAATGGTCAGATTCTCTGCAGAACCGCAACTGGCCCAAACAGTTGCTGAGGATCTGCTGGCCCCCAGTGTGGTAGATGTCGGAGACTTCAAAATTTCAATAAATGAGGGACTCCCTTCTGGTGTACCATGCACTTCCCAGTGGAACTCCATCTCACACTGGTTACTAACTCTCTGTGCTTTGTCTGAAGTCACCAATCTGTCTCCTGACATCGTGCAGGCAAATTCTATGTTCTCATTTTACGGTGATGACGAGATCGTCAGCACCGATATAAAATTGGACCCTGAAAAGTTAACCACCAAATTGAGGGAGTATGGTCTAAAACCAACTCGCCCAGACAAAACCGAGGGGCCCTTGATCATCAGTGAGGATTTGGACGGTCTCACCTTCCTCCGGAGGACGGTTTCTCGTGACCCAGCTGGTTGGTTTGGAAAGTTAGATCAAAGCTCAATACTAAGGCAGATGTATTGGACCAGAGGACCAAACCATGAAGACCCCAATGAGACAATGATACCCCACTCTCAAAGACCCATACAGCTCATGGCACTGCTTGGTGAGGCCTCCCTTCACGGACCCTCTTTCTACAGCAAGATTAGTAAATTGGTCATAACTGAACTCAAAGAAGGTGGGATGGACTTTTACGTGCCAAGACAGGAACCCATGTTCAGATGGATGAGGTTTTCTGACTTGAGCACGTGGGAGGGCGATCGCAATCTGGCTCCCAGTTTTGTGAATGAAGATGGCGTCGAA"/>
                            <sequence id="seq_LC145803.1_Hu_GIIP16_GII2_Japan_2014.12054794521" taxon="LC145803.1_Hu_GIIP16_GII2_Japan_2014.12054794521" totalcount="4" value="GGTGGAGACGACAAAGGAACATACTGTGGGGCACCCATCCTGGGCCCTGGAGAGGCGCCAAAGTTAAGCACAAAAACCAAATTTTGGAGGTCATCAAACACGCCCCTCCCACCAGGGACATATGAGCCTGCCTACCTTGGCGGTCGTGATCCGCGTGTAAAGGGTGGGCCTTCCCTACAACAAGTCATGAGAGATCAGTTAAAGCCCTTCACCGAGCCCAGGGGTAAACCCCCGAGACCTAGTGTGCTGGAGGCAGCCAAACAGACCATCATCAACGTTCTCGAGCAAACTTTGGATCCCCCACAAAAATGGACGTACGCACAAGCGTGCGCTTCACTTGATAAAACCACCTCTAGTGGACACCCCCATCACGCTCGAAAGAATGAATTCTGGAACGGTGAGACCTTTACCGGTAAGTTGGCAGACCAAGCATCAAAAGCAAACTTAATGTTTGAGGAAGGGAAACATATGACACCAGTGTACACAGCAGCCCTTAAGGATGAGTTGGTTAAAACCGACAAAATCTATGGGAAGATCAAGAAACGCCTGCTTTGGGGCTCTGATTTATCCACCATGGTCCGATGTGCTAGGGCCTTTGGTGGACTCATGGACGAGATGAAGGCGCACTGCATATCGCTCCCAATCCGAGTTGGCATGAATATGAATGAGGATGGCCCAATAATATTTGAGAAGCACTCCAGATATAAATATCACTATGATGCAGACTACTCTCGCTGGGACTCAACACAACAGAGGGCTGTTCTAGCAGCGGCCTTGGAAATAATGGTCAGATTCTCTGCAGAACCGCAACTGGCCCAAACAGTTGCTGAGGATCTGCTGGCCCCCAGTGTAGTAGATGTCGGAGACTTCAAAATTTCAATAAATGAGGGACTCCCTTCTGGTGTACCATGCACTTCCCAGTGGAATTCCATCTCACACTGGTTGCTAACTCTCTGTGCTTTGTCTGAAGTCACCAACCTGTCTCCTGACATCGTGCAGGCAAATTCTATGTTCTCATTTTACGGTGATGACGAGATCGTCAGCACCGATATAAAATTGGACCCTGAAAAGTTAACCACCAAATTGAGGGAGTATGGTCTAAAACCAACTCGCCCAGACAAAACCGAGGGGCCCTTGATCATCAGTGAGGATTTGGACGGTCTCACCTTCCTCCGGAGGACGGTTTCTCGTGACCCAGCTGGTTGGTTTGGAAAGTTAGATCAAAGCTCAATACTAAGGCAGATGTATTGGACCAGAGGACCAAACCATGAAGACCCCAATGAGACAATGATACCCCACTCTCAAAGACCCATACAGCTCATGGCACTGCTTGGTGAGGCCTCCCTTCACGGACCCTCTTTCTACAGCAAGATTAGTAAATTGGTCATAACTGAACTCAAAGAAGGTGGGATGGACTTTTACGTGCCAAGACAGGAACCCATGTTCAGATGGATGAGGTTTTCTGATTTGAGCACGTGGGAGGGCGATCGCAATCTGGCTCCCAGTTTTGTGAATGAAGATGGCGTCGAA"/>
                            <sequence id="seq_LC145804.1_Hu_GIIP16_GII2_Japan_2014.12054794521" taxon="LC145804.1_Hu_GIIP16_GII2_Japan_2014.12054794521" totalcount="4" value="GGTGGAGACGACAAAGGAACATACTGTGGGGCACCCATCCTGGGCCCTGGAGGGGCGCCAAAGTTAAGCACAAAAACCAAATTTTGGAGATCATCAAACACGCCCCTTCCACCAGGGACATATGAGCCTGCCTACCTTGGCGGTCGTGATCCGCGTGTAAAGGGTGGGCCTTCCCTACAACAAGTCATGAGAGACCAGTTAAAGCCCTTCACCGAGCCTAGGGGTAAGCCCCCGAGACCTAGTGTGTTGGAGGCAGCCAAACAGACCATCATCAACGTTCTCGAGCAAACTTTGGATCCCCCACAAAAATGGACGTACGCACAGGCGTGCGCTTCACTTGATAAAACCACCTCTAGTGGGCACCCCCATCACGCTCGAAAGAATGAATTCTGGAACGGTGAGACCTTTACCGGTAAGTTGGCAGACCAAGCATCAAAAGCAAACTTAATGTTTGAGGAAGGGAAACATATGACACCAGTGTATACAGCAGCCCTTAAGGATGAGTTGGTTAAAACCGACAAAATCTATGGGAAGATCAAGAAACGCCTGCTTTGGGGCTCTGATTTATCCACCATGGTCCGATGTGCTAGGGCCTTTGGTGGACTCATGGACGAGATGAAGGCGCACTGCATATCGCTCCCAATCCGAGTTGGCATGAATATGAATGAGGATGGCCCAATAATATTTGAGAAGCACTCCAGATATAAATATCACTATGATGCAGATTACTCTCGCTGGGACTCAACACAACAGAGGGCTGTTCTAGCAGCGGCCTTGGAAATAATGGTCAGATTCTCTGCAGAACCGCAACTGGCCCAAACAGTTGCTGAGGATCTGCTGGCCCCCAGTGTAGTAGATGTCGGAGACTTCAAAATTTCAATAAATGAGGGACTCCCTTCTGGTGTACCATGCACTTCCCAGTGGAATTCCATCTCACATTGGTTACTGACTCTCTGTGCTTTGTCTGAAGTCACCAATCTGTCTCCTGACATCGTGCAGGCAAATTCTATGTTCTCATTTTACGGTGATGACGAGATCGTCAGCACCGATATAAAATTGGACCCTGAAAAGTTGACCACCAAATTGAGGGAGTATGGTCTAAAGCCAACTCGCCCAGACAAAACCGAGGGGCCCCTGATCATCAGTGAGGATTTGGACGGTCTCACCTTCCTTCGGAGGACGGTTTCTCGTGACCCAGCTGGTTGGTTTGGAAAGTTAGATCAAAGCTCAATACTAAGACAGATGTATTGGACCAGAGGACCAAACCATGAAGACCCCAATGAGACAATGATACCCCACTCTCAAAGACCCATACAGCTCATGGCACTGCTTGGTGAGGCCTCCCTTCACGGACCCTCTTTCTACAGCAAGATTAGTAAATTGGTCATAACTGAACTCAAAGAAGGTGGGATGGACTTTTACGTGCCAAGACAGGAGCCCATGTTCAGATGGATGAGGTTTTCTGACTTGAGCACGTGGGAGGGCGATCGCAATCTGGCTCCCAGTTTTGTGAATGAAGATGGCGTCGAA"/>
                            <sequence id="seq_LC145805.1_Hu_GIIP16_GII2_Japan_2014.12054794521" taxon="LC145805.1_Hu_GIIP16_GII2_Japan_2014.12054794521" totalcount="4" value="GGTGGAGACGACAAAGGAACATACTGTGGGGCACCCATCCTGGGCCCTGGAGGGGCGCCAAAGTTAAGCACAAAAACCAAATTTTGGAGATCATCAAACACGCCCCTTCCACCAGGGACATATGAGCCTGCCTACCTTGGCGGTCGTGATCCGCGTGTAAAGGGTGGGCCTTCCCTACAACAAGTCATGAGAGACCAGTTAAAGCCCTTCACCGAGCCTAGGGGTAAGCCCCCGAGACCTAGTGTGTTGGAGGCAGCCAAACAGACCATCATCAACGTTCTCGAGCAAACTTTGGATCCCCCACAAAAATGGACGTACGCACAGGCGTGCGCTTCACTTGATAAAACCACCTCTAGTGGGCACCCCCATCACGCTCGAAAGAATGAATTCTGGAACGGTGAGACCTTTACCGGTAAGTTGGCAGACCAAGCATCAAAAGCAAACTTAATGTTTGAGGAAGGGAAACATATGACACCAGTGTATACAGCAGCCCTTAAGGATGAGTTGGTTAAAACCGACAAAATCTATGGGAAGATCAAGAAACGCCTGCTTTGGGGCTCTGATTTATCCACCATGGTCCGATGTGCTAGGGCCTTTGGTGGACTCATGGACGAGATGAAGGCGCACTGCATATCGCTCCCAATCCGAGTTGGCATGAATATGAATGAGGATGGCCCAATAATATTTGAGAAGCACTCCAGATATAAATATCACTATGATGCAGATTACTCTCGCTGGGACTCAACACAACAGAGGGCTGTTCTAGCAGCGGCCTTGGAAATAATGGTCAGATTCTCTGCAGAACCGCAACTGGCCCAAACAGTTGCTGAGGATCTGCTGGCCCCCAGTGTAGTAGATGTCGGAGACTTCAAAATTTCAATAAATGAGGGACTCCCTTCTGGTGTACCATGCACTTCCCAGTGGAATTCCATCTCACATTGGTTACTGACTCTCTGTGCTTTGTCTGAAGTCACCAATCTGTCTCCTGACATCGTGCAGGCAAATTCTATGTTCTCATTTTACGGTGATGACGAGATCGTCAGCACCGATATAAAATTGGACCCTGAAAAGTTGACCACCAAATTGAGGGAGTATGGTCTAAAGCCAACTCGCCCAGACAAAACCGAGGGGCCCCTGATCATCAGTGAGGATTTGGACGGTCTCACCTTCCTTCGGAGGACGGTTTCTCGTGACCCAGCTGGTTGGTTTGGAAAGTTAGATCAAAGCTCAATACTAAGACAGATGTATTGGACCAGAGGACCAAACCATGAAGACCCCAATGAGACAATGATACCCCACTCTCAAAGACCCATACAGCTCATGGCACTGCTTGGTGAGGCCTCCCTTCACGGACCCTCTTTCTACAGCAAGATTAGTAAATTGGTCATAACTGAACTCAAAGAAGGTGGGATGGACTTTTACGTGCCAAGACAGGAGCCCATGTTCAGATGGATGAGGTTTTCTGACTTGAGCACGTGGGAGGGCGATCGCAATCTGGCTCCCAGTTTTGTGAATGAAGATGGCGTCGAA"/>
                            <sequence id="seq_LC145806.1_Hu_GIIP16_GII2_Japan_2014.12054794521" taxon="LC145806.1_Hu_GIIP16_GII2_Japan_2014.12054794521" totalcount="4" value="GGTGGAGACGACAAAGGAACATACTGTGGGGCACCCATCCTGGGCCCTGGAGGGGCGCCAAAGTTAAGCACAAAAACCAAATTTTGGAGATCATCAAACACGCCCCTTCCACCAGGGACATATGAGCCTGCCTACCTTGGCGGTCGTGATCCGCGTGTAAAGGGTGGGCCTTCCCTACAACAAGTCATGAGAGACCAGTTAAAGCCCTTCACCGAGCCTAGGGGTAAGCCCCCGAGACCTAGTGTGTTGGAGGCAGCCAAACAGACCATCATCAACGTTCTCGAGCAAACTTTGGACCCCCCACAAAAATGGACGTACGCACAGGCGTGCGCTTCACTTGATAAAACCACCTCTAGTGGGCACCCCCATCACGCTCGAAAGAATGAATTCTGGAACGGTGAGACCTTTACCGGTAAGTTGGCAGACCAAGCATCAAAAGCAAACTTAATGTTTGAGGAAGGGAAACATATGACACCAGTGTATACAGCAGCCCTTAAGGATGAGTTGGTTAAAACCGACAAAATCTATGGGAAGATCAAGAAACGCCTGCTTTGGGGCTCTGATTTATCCACCATGGTCCGATGTGCTAGGGCCTTTGGTGGACTCATGGACGAGATGAAGGCGCACTGCATATCGCTCCCAATCCGAGTTGGCATGAATATGAATGAGGATGGCCCAATAATATTTGAGAAGCACTCCAGATATAAATATCACTATGATGCAGATTACTCTCGCTGGGACTCAACACAACAGAGGGCTGTTCTAGCAGCGGCCTTGGAAATAATGGTCAGATTCTCTGCAGAACCGCAACTGGCCCAAACAGTTGCTGAGGATCTGCTGGCCCCCAGTGTAGTAGATGTCGGAGACTTCAAAATTTCAATAAATGAGGGACTCCCTTCTGGTGTACCATGCACTTCCCAGTGGAATTCCATCTCACATTGGTTACTGACTCTCTGTGCTTTGTCTGAAGTCACCAATCTGTCTCCTGACATCGTGCAGGCAAATTCTATGTTCTCATTTTACGGTGATGACGAGATCGTCAGCACCGATATAAAATTGGACCCTGAAAAGTTGACCACCAAATTGAGGGAGTATGGTCTAAAGCCAACTCGCCCAGACAAAACCGAGGGGCCCCTGATCATCAGTGAGGATTTGGACGGTCTCACCTTCCTTCGGAGGACGGTTTCTCGTGACCCAGCTGGTTGGTTTGGAAAGTTAGATCAAAGCTCAATACTAAGACAGATGTATTGGACCAGAGGACCAAACCATGAAGACCCCAATGAGACAATGATACCCCACTCTCAAAGACCCATACAGCTCATGGCACTGCTTGGTGAGGCCTCCCTTCACGGACCCTCTTTCTACAGCAAGATTAGTAAATTGGTCATAACTGAACTCAAAGAAGGTGGGATGGACTTTTACGTGCCAAGACAGGAGCCCATGTTCAGATGGATGAGGTTTTCTGACTTGAGCACGTGGGAGGGCGATCGCAATCTGGCTCCCAGTTTTGTGAATGAAGATGGCGTCGAA"/>
                            <sequence id="seq_LC145807.1_Hu_GIIP16_GII2_Japan_2014.12054794521" taxon="LC145807.1_Hu_GIIP16_GII2_Japan_2014.12054794521" totalcount="4" value="GGTGGAGACGACAAAGGAACATACTGTGGGGCACCCATCCTGGGCCCTGGAGGGGCGCCAAAGTTAAGCACAAAAACCAAATTTTGGAGATCATCAAACACGCCCCTTCCACCAGGGACATATGAGCCTGCCTACCTTGGCGGTCGTGATCCGCGTGTAAAGGGTGGGCCTTCCCTACAACAAGTCATGAGAGATCAGCTAAAGCCCTTCACCGAGCCCAGGGGTAAACCCCCGAGACCTAGTGTGCTGGAGGCAGCCAAACAGACCATCATCAACGTTCTCGAGCAAACTTTGGATCCTCCACAAAAATGGACGTACGCACAGGCGTGCGCTTCACTTGATAAAACCACCTCTAGTGGGCACCCCCATCACGCTCGAAAGAATGAATTCTGGAACGGTGAGACCTTTACCGGTAGGCTGGCAGACCAAGCATCAAAAGCAAACTTAATGTTTGAGGAAGGGAAACATATGACACCAGTGTACACAGCAGCCCTTAAGGATGAGTTGGTTAAAACCGACAAAATCTATGGGAAGATCAAGAAACGCCTGCTTTGGGGCTCTGATTTATCCACCATGGTCCGATGTGCTAGGGCCTTTGGTGGTCTCATGGACGAGATGAAGGCGCACTGCATATCGCTCCCAATCCGAGTTGGCATGAATATGAATGAGGATGGCCCAATAATATTTGAGAAGCACTCCAGATATAAATATCACTATGATGCAGATTACTCTCGCTGGGACTCAACACAACAGAGGGCTATTCTAGCAGCGGCCTTGGAAATAATGGTCAGATTCTCTGCAGAACCGCAACTGGCCCAAACAGTTGCTGAGGATCTGCTGGCCCCCAGTGTAGTAGATGTCGGAGACTTCAAAATTTCAATAAATGAGGGACTCCCTTCTGGTGTACCATGCACTTCCCAGTGGAACTCCATCTCACACTGGTTACTAACTCTCTGTGCTTTGTCTGAAGTCACCAATCTGTCTCCTGACATCGTGCAGGCAAACTCTATGTTCTCATTTTACGGTGATGACGAGATCGTCAGCACCGATATAAAATTGGACCCTGAAAAGTTAACCACCAAATTGAGGGAGTATGGTCTAAAACCAACTCGCCCAGACAAAACCGAGGGGCCCTTGATCATCAGCGAGGATTTGGACGGTCTCACCTTCCTCCGGAGGACGGTTTCTCGTGACCCAGCTGGTTGGTTTGGAAAGTTAGATCAAAGCTCAATACTAAGGCAGATGTATTGGACCAGAGGACCAAACCATGAAGACCCCAATGAGACAATGATACCCCACTCTCAAAGACCCATGCAACTCATGGCACTACTTGGTGAGGCCTCCCTTCACGGACCCTCTTTCTACAGCAAGATTAGTAAATTGGTCATAACTGAACTCAAAGAAGGTGGGATGGACTTTTACGTGCCAAGACAGGAACCCATGTTCAGATGGATGAGGTTTTCTGACTTGAGCACGTGGGAGGGCGATCGCAATCTGGCTCCCAGTTTTGTGAATGAAGATGGCGTCGAA"/>
                            <sequence id="seq_LC145808.1_Hu_GIIP16_GII2_Japan_2014.12054794521" taxon="LC145808.1_Hu_GIIP16_GII2_Japan_2014.12054794521" totalcount="4" value="GGTGGAGACGACAAAGGAACATACTGTGGGGCACCCATCCTGGGCCCTGGAGGGGCGCCAAAGTTAAGCACAAAAACCAAATTTTGGAGATCATCAAACACGCCCCTTCCACCAGGGACATATGAGCCTGCCTACCTTGGCGGTCGTGATCCGCGTGTAAAGGGTGGGCCTTCCCTACAACAAGTCATGAGAGATCAGCTAAAGCCCTTCACCGAGCCCAGGGGTAAACCCCCGAGACCTAGTGTGCTGGAGGCAGCCAAACAGACCATCATCAACGTTCTCGAGCAAACTTTGGATCCTCCACAAAAATGGACGTACGCACAGGCGTGCGCTTCACTTGATAAAACCACCTCTAGTGGGCACCCCCATCACGCTCGAAAGAATGAATTCTGGAACGGTGAGACCTTTACCGGTAAGCTGGCAGACCAAGCATCAAAAGCAAACTTAATGTTTGAGGAAGGGAAACATATGACACCAGTGTACACAGCAGCCCTTAAGGATGAGTTGGTTAAAACCGACAAAATCTATGGGAAGATCAAGAAACGCCTGCTTTGGGGCTCTGATTTATCCACCATGGTCCGATGTGCTAGGGCCTTTGGTGGTCTCGTGGACGAGATGAAGGCGCACTGCATATCGCTCCCAATCCGAGTTGGCATGAACATGAATGAGGATGGCCCAATAATATTTGAGAAGCACTCCAGATATAAATATCACTATGATGCAGATTACTCTCGCTGGGACTCAACACAACAGAGGGCTGTTCTAGCAGCGGCCTTGGAAATAATGGTCAGATTCTCTGCAGAACCGCAACTGGCCCAAACAGTTGCTGAGGATCTGCTGGCCCCCAGTGTAGTAGATGTCGGAGACTTCAAAATTTCAATAAATGAGGGACTCCCTTCTGGTGTGCCATGCACTTCCCAGTGGAACTCCATCTCACACTGGTTACTAACTCTCTGTGCTTTGTCTGAAGTCACCAATCTGTCTCCTGACATCGTGCAGGCAAACTCTATGTTCTCATTTTACGGTGATGACGAGATCGTCAGCACCGATATAAAATTGGACCCTGAAAAGTTAACCACCAAATTGAGGGAGTATGGTCTAAAACCAACTCGCCCAGACAAAACCGAGGGGCCCTTGATCATCAGCGAGGATTTGGACGGTCTCACCTTCCTCCGGAGGACGGTTTCTCGTGACCCAGCTGGTTGGTTTGGAAAGTTAGATCAAAGCTCAATACTAAGGCAAATGTATTGGACCAGAGGACCAAACCATGAAGACCCCAATGAGACAATGATACCCCACTCTCAAAGACCCATGCAACTCATGGCACTGCTTGGTGAGGCCTCCCTTCACGGACCCTCTTTCTACAGCAAGATTAGTAAATTGGTCATAACTGAACTCAAAGAAGGTGGGATGGACTTTTACGTGCCAAGACAGGAACCCATGTTCAGATGGATGAGGTTTTCTGACTTGAGCACGTGGGAGGGCGATCGCAATCTGGCTCCCAGTTTTGTGAATGAAGATGGCGTCGAA"/>
                            <sequence id="seq_LC147165.1_Hu_GIIP16_GII2_Japan_2010.5" taxon="LC147165.1_Hu_GIIP16_GII2_Japan_2010.5" totalcount="4" value="--------------------------------------------------------------------------------------------------------------------------------------------------------------------------------------------------------------------------------------------------------------------------------------------------------------------------------------------------------------------------------------------------------------------------------------------------------------------------------------------------------------------------------------------------------------------------------------------------------------------------------------------------------------------------------------------------------------------------------------------------------------------------------------------------------------------------------------------------------------------------------------------------------------------------------------------------------------------------------------------------------------------------------------------------------------------------GATCGTCAGCACCGATATAAAATTGGACCCTGAAAAGTTAACCACCAAATTGAGGGAGTATGGTCTAAAACCAACTCGCCCAGACAAAACCGAGGGGCCCCTGATCATCAGTGAGGATTTGGACGGTCTCACCTTCCTCCGGAGGACGGTTTCTCGTGACCCAGCCGGTTGGTTTGGAAAGTTAGATCAAAGTTCAATACTAAGGCAGATGTATTGGACTAGAGGACCAAACCATGAAGACCCCAATGAGACAATGATACCCCACTCTCAAAGACCCATACAGCTCATGGCACTGCTTGGTGAGGCCTCCCTTCACGGACCCTCTTTCTATAGCAAGATTAGTAAATTGGTCATAACTGAACTTAAAGAAGGTGGGATGGACTTTTACGTGCCAAGACAGGAACCCATGTTCAGATGGATGAGGTTTTCTGACTTGAGCACGTGGGAGGGCGATCGCAATCTGGCTCCCAGTTTTGTGAATGAAGATGGCGTCGAA"/>
                            <sequence id="seq_LC147166.1_Hu_GIIP16_GII2_Japan_2010.5" taxon="LC147166.1_Hu_GIIP16_GII2_Japan_2010.5" totalcount="4" value="--------------------------------------------------------------------------------------------------------------------------------------------------------------------------------------------------------------------------------------------------------------------------------------------------------------------------------------------------------------------------------------------------------------------------------------------------------------------------------------------------------------------------------------------------------------------------------------------------------------------------------------------------------------------------------------------------------------------------------------------------------------------------------------------------------------------------------------------------------------------------------------------------------------------------------------------------------------------------------------------------------------------------------------------------------------------------GATCGTCAGCACCGATATAAAATTGGACCCTGAAAAGTTAACCACCAAATTGAGGGAGTATGGTCTAAAACCAACTCGCCCAGACAAAACCGAGGGGCCCCTGATCATCAGTGAGGATTTGGACGGTCTCACCTTCCTCCGGAGGACGGTTTCTCGTGACCCAGCCGGTTGGTTTGGAAAGTTAGATCAAAGTTCAATACTAAGGCAGATGTATTGGACTAGAGGACCAAACCATGAAGACCCCAATGAGACAATGATACCCCACTCTCAAAGACCCATACAGCTCATGGCACTGCTTGGTGAGGCCTCCCTTCACGGACCCTCTTTCTATAGCAAGATTAGTAAATTGGTCATAACTGAACTTAAAGAAGGTGGGATGGACTTTTACGTGCCAAGACAGGAACCCATGTTCAGATGGATGAGGTTTTCTGACTTGAGCACGTGGGAGGGCGATCGCAATCTGGCTCCCAGTTTTGTGAATGAAGATGGCGTCGAA"/>
                            <sequence id="seq_LC147167.1_Hu_GIIP16_GII2_Japan_2010.5" taxon="LC147167.1_Hu_GIIP16_GII2_Japan_2010.5" totalcount="4" value="--------------------------------------------------------------------------------------------------------------------------------------------------------------------------------------------------------------------------------------------------------------------------------------------------------------------------------------------------------------------------------------------------------------------------------------------------------------------------------------------------------------------------------------------------------------------------------------------------------------------------------------------------------------------------------------------------------------------------------------------------------------------------------------------------------------------------------------------------------------------------------------------------------------------------------------------------------------------------------------------------------------------------------------------------------------------------GATCGTCAGCACCGACATAAAATTGGACCCTGAAAAGTTAACCACCAAATTGAGGGAGTATGGTCTAAAACCAACTCGCCCAGACAAAACCGAGGGGCCCCTGATCATCAGTGAGGATTTGGACGGTCTCACCTTCCTCCGGAGGACGGTTTCTCGTGACCCAGCCGGTTGGTTTGGAAAGTTAGATCAAAGCTCAATACTAAGGCAGATGTATTGGACTAGAGGACCAAACCATGAAGACCCCAATGAGACAATGGTACCCCACTCTCAAAGACCCATACAGCTCATGGCACTGCTTGGTGAGGCCTCCCTTCACGGACCCTCTTTCTACAGCAAGATTAGTAAATTGGTCATAACTGAACTTAAAGAAGGTGGGATGGACTTTTACGTGCCAAGACAGGAACCCATGTTCAGATGGATGAGGTTTTCTGACTTGAGCACGTGGGAGGGCGATCGCAATCTGGCTCCCAGTTTTGTGAATGAAGATGGCGTCGAA"/>
                            <sequence id="seq_LC147192.1_Hu_GIIP16_GII2_Japan_2011.5" taxon="LC147192.1_Hu_GIIP16_GII2_Japan_2011.5" totalcount="4" value="--------------------------------------------------------------------------------------------------------------------------------------------------------------------------------------------------------------------------------------------------------------------------------------------------------------------------------------------------------------------------------------------------------------------------------------------------------------------------------------------------------------------------------------------------------------------------------------------------------------------------------------------------------------------------------------------------------------------------------------------------------------------------------------------------------------------------------------------------------------------------------------------------------------------------------------------------------------------------------------------------------------------------------------------------------------------------GATTGTCAGCACCGATATAAAATTGGACCCTGAAAAGTTAACCACCAAATTGAAGGAGTATGGCCTGAAACCAACTCGCCCAGACAAAACCGAGGGACCCCTGATCATCAGTGAGGATTTGAATGGACTCACTTTCCTCCGGAGGACGGTGACTCGTGACCCAGCTGGTTGGTTTGGAAAATTGGACCAAAGCTCAATATTGAGGCAGATGTACTGGACTAGAGGACCAAATCATGAAGACCCCAATGAGACAATGATACCCCACTCTCAAAGACCCATACAGCTCATGGCACTGCTTGGTGAGGCCTCCCTTCACGGACCCTCTTTCTACAGCAAAATCAGTAAATTGGTCATAACTGAACTCAAAGAAGGTGGGATGGACTTTTACGTGCCAAGACAGGAACCCATGTTCAGATGGATGAGGTTTTCTGACTTGAGCACGTGGGAGGGCGATCGCAATCTGGCTCCCAATTTTGTGAATGAAGATGGCGTCGAA"/>
                            <sequence id="seq_LC147193.1_Hu_GIIP16_GII2_Japan_2011.5" taxon="LC147193.1_Hu_GIIP16_GII2_Japan_2011.5" totalcount="4" value="--------------------------------------------------------------------------------------------------------------------------------------------------------------------------------------------------------------------------------------------------------------------------------------------------------------------------------------------------------------------------------------------------------------------------------------------------------------------------------------------------------------------------------------------------------------------------------------------------------------------------------------------------------------------------------------------------------------------------------------------------------------------------------------------------------------------------------------------------------------------------------------------------------------------------------------------------------------------------------------------------------------------------------------------------------------------------GATTGTCAGCACCGATATAAAATTGGACCCTGAAAAGTTAACCACCAAATTGAAGGAGTATGGCCTGAAGCCAACTCGCCCAGACAAAACCGAGGGACCCCTGGTCATCAGTGAGGATTTGAATGGACTCACTTTCCTCCGGAGGACGGTGACTCGTGACCCAGCTGGCTGGTTTGGAAAATTGGACCAAAGTTCAATATTGAGGCAGATGTACTGGACTAGAGGACCAAATCATGAAGACCCCAATGAGACAATGATACCCCACTCTCAAAGACCCATACAGCTCATGGCACTGCTTGGTGAGGCCTCCCTTCACGGACCCTCTTTCTACAGCAAAATCAGTAAATTGGTCATAACTGAACTCAAAGAAGGTGGGATGGACTTTTACGTGCCAAGACAGGAACCCATGTTCAGATGGATGAGGTTTTCTGACTTGAGCACGTGGGAGGGCGATCGCAATCTGGCTCCCAATTTTGTGAATGAAGATGGCGTCGAA"/>
                            <sequence id="seq_LC147194.1_Hu_GIIP16_GII2_Japan_2011.5" taxon="LC147194.1_Hu_GIIP16_GII2_Japan_2011.5" totalcount="4" value="--------------------------------------------------------------------------------------------------------------------------------------------------------------------------------------------------------------------------------------------------------------------------------------------------------------------------------------------------------------------------------------------------------------------------------------------------------------------------------------------------------------------------------------------------------------------------------------------------------------------------------------------------------------------------------------------------------------------------------------------------------------------------------------------------------------------------------------------------------------------------------------------------------------------------------------------------------------------------------------------------------------------------------------------------------------------------GATTGTCAGCACCGATATAAAATTGGACCCTGAAAAGTTAACCACCAAATTGAAGGAGTATGGCCTGAAACCAACTCGCCCAGACAAAACCGAGGGACCCCTGATCATCAGTGAGGATTTGAATGGACTCACTTTCCTCCGGAGGACGGTGACTCGTGACCCAGCTGGCTGGTTTGGAAAATTGGACCAAAGCTCAATATTGAGGCAGATGTACTGGACTAGAGGACCAAATCATGAAGACCCCAATGAGACAATGATACCCCACTCTCAAAGACCCATACAGCTCATGGCACTGCTTGGTGAGGCCTCCCTTCACGGACCCTCTTTCTACAGCAAAATCAGTAAATTGGTCATAACTGAACTCAAAGAAGGTGGGATGGACTTTTACGTGCCAAGACAGGAACCCATGTTCAGATGGATGAGGTTTTCTGACTTGAGCACGTGGGAGGGCGATCGCAATCTGGCTCCCAATTTTGTGAATGAAGATGGCGTCGAA"/>
                            <sequence id="seq_LC147210.1_Hu_GIIP16_GII2_Japan_2012.5" taxon="LC147210.1_Hu_GIIP16_GII2_Japan_2012.5" totalcount="4" value="--------------------------------------------------------------------------------------------------------------------------------------------------------------------------------------------------------------------------------------------------------------------------------------------------------------------------------------------------------------------------------------------------------------------------------------------------------------------------------------------------------------------------------------------------------------------------------------------------------------------------------------------------------------------------------------------------------------------------------------------------------------------------------------------------------------------------------------------------------------------------------------------------------------------------------------------------------------------------------------------------------------------------------------------------------------------------GATTGTCAGCACTGATATAAAACTGGACCCTGAAAAGTTAACCACCAAATTGAAGGAGTATGGCCTGAAACCAACTCGCCCAGACAAAACCGAGGGACCCCTGATCATCAGTGAGGATTTGAATGGACTCACTTTCCTCCGGAGGACGGTGACTCGTGACCCAGCTGGCTGGTTTGGAAAATTGGACCAAAGCTCAATATTGAGGCAGATGTACTGGACTAGAGGACCAAATCATGAAGACCCCAATGAGACAATGATACCCCACTCTCAAAGACCCATACAGCTCATGGCACTGCTTGGTGAGGCCTCCCTTCACGGACCCTCTTTCTACAGCAAAATCAGTAAATTGGTCATAACTGAACTCAAAGAAGGTGGGATGGACTTTTACGTGCCAAGACAGGAACCCATGTTCAGGTGGATGAGGTTTTCTGACTTGAGCACGTGGGAGGGCGATCGCAATCTGGCTCCCAATTTTGTGAATGAAGATGGCGTCGAA"/>
                            <sequence id="seq_LC147211.1_Hu_GIIP16_GII2_Japan_2012.5" taxon="LC147211.1_Hu_GIIP16_GII2_Japan_2012.5" totalcount="4" value="--------------------------------------------------------------------------------------------------------------------------------------------------------------------------------------------------------------------------------------------------------------------------------------------------------------------------------------------------------------------------------------------------------------------------------------------------------------------------------------------------------------------------------------------------------------------------------------------------------------------------------------------------------------------------------------------------------------------------------------------------------------------------------------------------------------------------------------------------------------------------------------------------------------------------------------------------------------------------------------------------------------------------------------------------------------------------GATTGTCAGCACTGATATAAAACTGGACCCTGAAAAGTTAACCACCAAATTGAAGGAGTATGGCCTGAAACCAACTCGCCCAGACAAAACCGAGGGACCCCTGATCATCAGTGAGGATTTGAATGGACTCACTTTCCTCCGGAGGACGGTGACTCGTGACCCAGCTGGCTGGTTTGGAAAATTGGACCAAAGCTCAATATTGAGGCAGATGTACTGGACTAGAGGACCAAATCATGAAGACCCCAATGAGACAATGATACCCCACTCTCAAAGACCCATACAGCTCATGGCACTGCTTGGTGAGGCCTCCCTTCACGGACCCTCTTTCTACAGCAAAATCAGTAAATTGGTCATAACTGAACTCAAAGAAGGTGGGATGGACTTTTACGTGCCAAGACAGGAACCCATGTTCAGGTGGATGAGGTTTTCTGACTTGAGCACGTGGGAGGGCGATCGCAATCTGGCTCCCAATTTTGTGAATGAAGATGGCGTCGAA"/>
                            <sequence id="seq_LC147218.1_Hu_GIIP16_GII2_Japan_2012.5" taxon="LC147218.1_Hu_GIIP16_GII2_Japan_2012.5" totalcount="4" value="--------------------------------------------------------------------------------------------------------------------------------------------------------------------------------------------------------------------------------------------------------------------------------------------------------------------------------------------------------------------------------------------------------------------------------------------------------------------------------------------------------------------------------------------------------------------------------------------------------------------------------------------------------------------------------------------------------------------------------------------------------------------------------------------------------------------------------------------------------------------------------------------------------------------------------------------------------------------------------------------------------------------------------------------------------------------------GATTGTCAGCACTGATATAAAACTGGACCCTGAAAAGTTAACCACCAAATTGAAGGAGTATGGCCTGAAACCAACTCGCCCAGACAAAACCGAGGGACCCCTGATCATCAGTGAGGATTTGAATGGACTCACTTTCCTCCGGAGGACGGTGACTCGTGACCCAGCTGGCTGGTTTGGAAAATTGGACCAAAGCTCAATATTGAGGCAGATGTACTGGACTAGAGGACCAAATCATGAAGACCCCAATGAGACAATGATACCCCACTCTCAAAGACCCATACAGCTCATGGCACTGCTTGGTGAGGCCTCCCTTCACGGACCCTCTTTCTACAGCAAAATCAGTAAATTGGTCATAACTGAACTCAAAGAAGGTGGGATGGACTTTTACGTGCCAAGACAGGAACCCATGTTCAGGTGGATGAGGTTTTCTGACTTGAGCACGTGGGAGGGCGATCGCAATCTGGCTCCCAATTTTGTGAATGAAGATGGCGTCGAA"/>
                            <sequence id="seq_LC153121.1_Hu_GIIP16_GII4Sy_Japan_2016.04371584699" taxon="LC153121.1_Hu_GIIP16_GII4Sy_Japan_2016.04371584699" totalcount="4" value="--------------------------------------------------------------------------------------------------------------------------------------------------------------------------------------------------------------------------------------------------------------------------------------------------------------------------------------------------------------------------------------------------------------------------------------------------------------------------------------------------------------------------------------------------------------------------------------------------------------------------------------------------------------------------------------------------------------------------------------------------------CTCTCGTTGGGATTCAACACAACAGAGGGCAGTACTAGCAGCAGCCTTGGAAATCATGGTCAGATTCTCTGCAGAACCACAATTGGCACAAATAGTCGCTGAGGATCTGCTGGCCCCTAGTGTAGTAGATGTAGGAGACTTTAAAGTCACAATAAATGAAGGGCTCCCATCTGGTGTGCCATGCACTTCTCAATGGAACTCCATCGCACACTGGCTGCTAACTCTCTGTGCCTTGTCTGAAGTCACCAAACTGTCCCCTGACATTATACAAGCAAATTCCATGTTCTCATTTTACGGTGATGACGAGATTGTCAGCACCGACATAAAATTGGACCCTGAGCAGTTAACCGCCAAATTGAAGGAGTACGGCCTGAAACCAACCCGCCCAGACAAGACCGAGGGACCCCTGATCACCAGTGAAGATTTGAACGGACTCACTTTCCTCCGAAGGACGGTGACTCGTGACCCAGCTGGCTGGTTTGGAAAACTGGACCAAAGCTCAATTTTGAGGCAGATGTACTGGACTAGAGGACCAAATCATGAAGACCCCAATGAGACAATGATACCCCATTCTCAAAGACCCATACAGCTCATGGCACTGCTTGGTGAAGCATCTCTTCACGGACCCTCTTTCTACAGTAAAATCAGTAAATTGGTCATAACTGAACTCAAAGAAGGCGGGATGGACTTTTACGTGCCAAGGCAGGAACCCATGTTCAGGTGGATGAGGTTTTCTGACTTGAGCACGTGGGAGGGCGATCGCAATCTGGCTCCCAATTTTGTGAATGAAGATGGCGTCGAG"/>
                            <sequence id="seq_LC153122.1_Hu_GIIP16_GII4Sy_Japan_2016.20765027322" taxon="LC153122.1_Hu_GIIP16_GII4Sy_Japan_2016.20765027322" totalcount="4" value="--------------------------------------------------------------------------------------------------------------------------------------------------------------------------------------------------------------------------------------------------------------------------------------------------------------------------------------------------------------------------------------------------------------------------------------------------------------------------------------------------------------------------------------------------------------------------------------------------------------------------------------------------------------------------------------------------------------------------------------------------------CTCTCGTTGGGATTCAACACAACAGAGGGCAGTGCTAGCAGCAGCCTTGGAAATCATGGTCAGATTCTCTGCAGAACCACAATTGGCACAAATAGTCGCTGAGGATCTACTGGCCCCTAGTGTAGTAGATGTAGGAGATTTTAAAATCACAATAAATGAAGGGCTCCCATCTGGTGTGCCATGCACTTCTCAATGGAACTCCATCGCACACTGGCTGCTAACTCTCTGTGCCTTGTCTGAAGTCACCAAACTGTCCCCTGACATTATACAAGCAAATTCCATGTTCTCATTTTACGGTGATGACGAGATTGTCAGCACCGACATAAAATTGGACCCTGAACAGTTAACCGCCAAATTGAAGGAGTACGGCCTGAAACCAACCCGCCCAGACAAGACCGAGGGACCCCTGATCATCAGTGAAGATTTGAACGGACTCACTTTCCTCCGAAGGACGGTGACTCGTGACCCAGCTGGCTGGTTTGGAAAACTGGACCAAAGCTCAATTTTGAGGCAGATGTACTGGACTAGAGGACCAAATCATGAAGACCCCAATGAGACAATGATACCCCATTCTCAAAGACCCATACAGCTCATGGCACTGCTTGGTGAAGCCTCCCTTCACGGACCCTCTTTCTACAGTAAAATCAGTAAATTGGTCATAACTGAACTCAAAGAAGGTGGGATGGACTTTTACGTGCCAAGGCAGGAACCCATGTTCAGGTGGATGAGGTTTTCTGACTTGAGCACGTGGGAGGGCGATCGCAATCTGGCTCCCAATTTTGTGAATGAAGATGGCGTCGAG"/>
                            <sequence id="seq_LC175468.1_Hu_GIIP16_GII4Sy_Japan_2016.5" taxon="LC175468.1_Hu_GIIP16_GII4Sy_Japan_2016.5" totalcount="4" value="GGTGGAGATGACAAAGGAACATACTGTGGGGCACCCATTCTAGGCCCTGGGGGTGCACCAAAATTGAGCACCAAAACCAAATTTTGGAGGTCATCGAACACGCCCCTTCCACCAGGGACATATGAGCCTGCCTACCTCGGTGGCCGTGATCCGCGTGTTAAGGGTGGGCCCTCCTTGCAGCAGGTAATGAGAGACCAGTTGAAGCCATTCACTGAACCCAGGGGCAAACCTCCAAGACCAAGTGTATTGGAAGCAGCCAAACAAACCATTATCAACGTCCTCGAACAAACACTGGATCCTCCACAAAAATGGACGTACGCACAGGCGTGTGCCTCACTTGACAAAACCACCTCCAGCGGGCATCCTCATCACGCCCGAAAGAATGAATTCTGGAATGGTGAGACCTTCACTGGTAAATTGGCAGACCAAGCATCAAAAGCAAACCTAATGTTTGAGGAAGGGAAACACATGACACCAGTGTATACAGCAGCACTCAAGGACGAGCTAGTCAAGACTGAAAAAGTCTATGGGAAGATCAAGAAGAGACTGCTCTGGGGCTCTGACTTGTCCACCATGATCCGGTGCGCTAGGTCATTTGGTGGGCTCATGGACGAGATGAAGGCACACTGCATATCACTCCCAGTACGAGTTGGCATGAATATGAATGAAGATGGCCCAATAATATTTGAGAAACATTCCAGATATAAATACCACTATGATGCAGACTACTCTCGTTGGGATTCAACACAACAGAGGGCAGTGCTAGCAGCAGCCTTGGAAATCATGGTCAGATTCTCTGCAGAACCACAATTGGCACAAATAGTCGCTGAGGATCTACTGGCCCCTAGTGTAGTAGATGTAGGAGACTTTAAGATCACAATAAATGAAGGGCTCCCATCTGGTGTGCCATGCACTTCTCAATGGAACTCTATCGCACACTGGCTGCTAACTCTCTGTGCCTTGTCTGAAGTCACCAAACTGTCCCCTGACATTATACAAGCAAATTCCATGTTCTCATTTTACGGTGATGACGAGATTGTCAGCACCGACATAAAATTGGACCCTGAACAGTTAACCGCCAAATTGAAGGAGTACGGCCTGAAACCAACCCGCCCAGACAAGACCGAGGGACCCCTGATCATCAGTGAAGATTTGAACGGACTCACTTTCCTCCGAAGGACGGTGACTCGTGACCCAGCTGGCTGGTTTGGAAAACTGGACCAAAGCTCAATTTTGAGGCAGATGTACTGGACTAGAGGACCAAATCATGAAGACCCCAATGAGACAATGATACCCCATTCTCAAAGACCCATACAGCTCATGGCACTGCTTGGTGAAGCCTCTCTTCACGGACCCTCTTTCTACAGTAAAATCAGTAAATTGGTCATAACTGAACTCAAAGAAGGTGGGATGGACTTTTACGTGCCAAGGCAGGAACCCATGTTCAGGTGGATGAGGTTTTCTGACTTGAGCACGTGGGAGGGCGATCGCAATCTGGCTCCCAATTTTGTGAATGAAGATGGCGTCGAG"/>
                            <sequence id="seq_NOR-2515_Hu_GIIP16_GII4Sy_UK_2015.745205" taxon="NOR-2515_Hu_GIIP16_GII4Sy_UK_2015.745205" totalcount="4" value="GGTGGAGATGACAAAGGAACATACTGTGGGGCACCCATTCTAGGCCCTGGGGGTGCGCCAAAATTGAGCACCAAAACCAAATTTTGGAGGTCATCGAACACGCCCCTTCCACCAGGGACATATGAGCCTGCCTACCTCGGTGGCCGTGATCCGCGTGTTAAGGGTGGGCCCTCCTTGCAGCAGGTAATGAGAGACCAGTTGAAGCCATTCACTGAACCCAGGGGCAAACCTCCAAGACCAAGTGTATTGGAAGCAGCCAAACAAACCATTATTAATGTCCTCGAACAAACTCTGGACCCTCCACAAAAATGGACATACGCACAGGCGTGTGCCTCACTTGACAAAACCACCTCCAGCGGGCATCCCCATCACGTCCGAAAGAATGAATTCTGGAATGGTGAGACCTTCACTGGTAAATTGGCAGACCAAGCATCAAAAGCAAACCTAATGTTTGAGGAAGGGAAACACATGACACCAGTGTATACAGCAGCACTCAAGGACGAGCTAGTCAAGACTGAGAAAATCTATGGAAAGATCAAGAAGAGACTGCTCTGGGGCTCTGACTTGTCCACCATGATCCGGTGCGCTAGGTCATTTGGTGGGCTCATGGACGAGATGAAGGCACACTGCATATCACTCCCAGTACGAGTTGGCATGAATATGAATGAAGATGGCCCAATAATATTTGAGAAGCATTCCAGATACAAATACCACTATGATGCAGACTACTCTCGTTGGGATTCAACACAACAGAGGGCAGTACTAGCAGCAGCCTTGGAAATCATGGTCAGATTCTCTGCAGAACCACAATTGGCACAAATAGTCGCTGAGGATCTGCTGGCCCCTAGCGTAGTAGATGTAGGAGACTTTAAAATCACAATAAATGAAGGGCTCCCATCTGGTGTGCCATGCACTTCTCAATGGAACTCCATCGCACACTGGCTGCTAACTCTCTGTGCCTTGTCTGAAGTCACCAAACTGTCCCCTGACATTATACAAGCAAATTCCATGTTCTCATTTTACGGTGATGACGAGATTGTCAGCACCGACATAAAATTGGACCCTGAACAGTTAACCGCCAAGTTGAAGGAGTACGGCCTAAAACCAACCCGCCCAGACAAGACCGAGGGACCCCTGATCATCAGTGAAGATTTGAACGGACTCACTTTCCTCCGAAGGACGGTGACTCGTGACCCAGCTGGCTGGTTTGGAAAACTGGACCAAAGCTCAATTTTGAGGCAGATGTACTGGACTAGAGGACCAAATCATGAAGACCCCAATGAGACAATGATACCCCATTCTCAAAGACCCATACAGCTCATGGCACTGCTTGGTGAAGCCTCTCTTCACGGACCCTCTTTCTACAGTAAAATCAGTAAATTGGTCATAACTGAACTCAAAGAAGGTGGGATGGACTTTTACGTGCCAAGGCAGGAACCCATGTTCAGGTGGATGAGGTTTTCTGACTTGAGCACGTGGGAGGGCGATCGCAATCTGGCTCCCAATTTTGTGAATGAAGATGGCGTCGAG"/>
                            <sequence id="seq_NOR-2516_Hu_GIIP16_GII4Sy_UK_2015.747945" taxon="NOR-2516_Hu_GIIP16_GII4Sy_UK_2015.747945" totalcount="4" value="GGTGGAGATGACAAAGGAACATACTGTGGGGCACCCATTCTAGGCCCTGGGGGTGCGCCAAAATTGAGCACCAAAACCAAATTTTGGAGGTCATCGAACACGCCCCTTCCACCAGGGACATATGAGCCTGCCTACCTCGGTGGCCGTGATCCGCGTGTTAAGGGTGGGCCCTCCTTGCAGCAGGTAATGAGAGACCAGTTGAAGCCATTCACTGAACCCAGGGGCAAACCTCCAAGACCAAGTGTATTGGAAGCAGCCAAACAAACCATTATTAATGTCCTCGAACAAACTCTGGACCCTCCACAAAAATGGACATACGCACAGGCGTGTGCCTCACTTGACAAAACCACCTCCAGCGGGCATCCCCATCACGTCCGAAAGAATGAATTCTGGAATGGTGAGACCTTCACTGGTAAATTGGCAGACCAAGCATCAAAAGCAAACCTAATGTTTGAGGAAGGGAAACACATGACACCAGTGTATACAGCAGCACTCAAGGACGAGCTAGTCAAGACTGAGAAAATCTATGGAAAGATCAAGAAGAGACTGCTCTGGGGCTCTGACTTGTCCACCATGATCCGGTGCGCTAGGTCATTTGGTGGGCTCATGGACGAGATGAAGGCACACTGCATATCACTCCCAGTACGAGTTGGCATGAATATGAATGAAGATGGCCCAATAATATTTGAGAAGCATTCCAGATACAAATACCACTATGATGCAGACTACTCTCGTTGGGATTCAACACAACAGAGGGCAGTACTAGCAGCAGCCTTGGAAATCATGGTCAGATTCTCTGCAGAACCACAATTGGCACAAATAGTCGCTGAGGATCTGCTGGCCCCTAGCGTAGTAGATGTAGGAGACTTTAAAATCACAATAAATGAAGGGCTCCCATCTGGTGTGCCATGCACTTCTCAATGGAACTCCATCGCACACTGGCTGCTAACTCTCTGTGCCTTGTCTGAAGTCACCAAACTGTCCCCTGACATTATACAAGCAAATTCCATGTTCTCATTTTACGGTGATGACGAGATTGTCAGCACCGACATAAAATTGGACCCTGAACAGTTAACCGCCAAGTTGAAGGAGTACGGCCTAAAACCAACCCGCCCAGACAAGACCGAGGGACCCCTGATCATCAGTGAAGATTTGAACGGACTCACTTTCCTCCGAAGGACGGTGACTCGTGACCCAGCTGGCTGGTTTGGAAAACTGGACCAAAGCTCAATTTTGAGGCAGATGTACTGGACTAGAGGACCAAATCATGAAGACCCCAATGAGACAATGATACCCCATTCTCAAAGACCCATACAGCTCATGGCACTGCTTGGTGAAGCCTCTCTTCACGGACCCTCTTTCTACAGTAAAATCAGTAAATTGGTCATAACTGAACTCAAAGAAGGTGGGATGGACTTTTACGTGCCAAGGCAGGAACCCATGTTCAGGTGGATGAGGTTTTCTGACTTGAGCACGTGGGAGGGCGATCGCAATCTGGCTCCCAATTTTGTGAATGAAGATGGCGTCGAG"/>
                            <sequence id="seq_NOR-2518_Hu_GIIP16_GII4Sy_UK_2015.761644" taxon="NOR-2518_Hu_GIIP16_GII4Sy_UK_2015.761644" totalcount="4" value="GGTGGAGATGACAAGGGAACATACTGTGGGGCACCCATTCTAGGCCCTGGGGGTGCACCAAAATTGAGCACCAAAACCAAATTTTGGAGGTCATCGAACACGCCCCTTCCACCAGGGACATATGAGCCTGCCTACCTCGGTGGCCGTGATCCGCGTGTTAAGGGTGGGCCCTCCTTGCAGCAGGTAATGAGAGACCAGTTGAAGCCATTCACTGAACCCAGGGGCAAACCTCCAAGACCAAGTGTATTGGAAGCAGCTAAACAAACCATTATCAATGTCCTCGAACAAACCCTGGACCCTCCACAAAAATGGACATACGCACAGGCGTGTGCCTCACTTGACAAAACTACCTCCAGCGGGCATCCCCATCACGTCCGAAAGAATGAATTCTGGAATGGTGAGACCTTCACTGGTAAATTGGCAGACCAAGCATCAAAAGCAAACCTAATGTTTGAGGAAGGGAAACACATGACACCAGTGTATACAGCAGCACTCAAGGACGAGCTAGTCAAGACTGAGAAAATCTATGGAAAGATCAAGAAGAGACTGCTCTGGGGCTCTGACTTGTCCACCATGATCCGGTGCGCTAGGTCATTTGGTGGGCTCATGGACGAGATGAAGGCACACTGCATATCACTCCCAGTACGAGTTGGCATGAATATGAATGAAGATGGCCCAATAATATTTGAGAAACATTCCAGATACAAATATCACTATGATGCAGACTACTCTCGTTGGGATTCAACACAACAGAGGGCAGTACTAGCAGCAGCCTTGGAAATCATGGTCAGATTCTCTGCAGAACCACAATTGGCACAAATAGTCGCTGAGGATCTGCTGGCCCCTAGTGTAGTAGATGTAGGAGACTTTAAAATCACAATAAATGAAGGGCTCCCATCTGGTGTGCCATGCACTTCTCAATGGAACTCCATCGCACACTGGCTGCTAACTCTCTGTGCCTTGTCTGAAGTCACCAAACTGTCCCCTGACATTATACAAGCAAATTCCATGTTCTCATTTTACGGTGATGACGAGATTGTCAGCACCGACATAAAATTGGACCCTGAACAGTTAACCGCCAAGTTGAAGGAGTACGGCCTGAAACCAACCCGCCCAGACAAGACCGAGGGACCCCTGATCATCAGTGAAGATTTGAACGGACTCACTTTCCTCCGAAGGACGGTGACTCGTGACCCAGCTGGCTGGTTTGGAAAACTGGACCAAAGCTCAATTTTGAGGCAGATGTACTGGACTAGAGGACCAAATCATGAAGACCCTAATGAGACAATGATACCCCATGCTCAAAGACCCGTACAGCTCATGGCACTGCTTGGTGAAGCCTCTCTTCACGGACCCTCTTTCTACAGTAAAATCAGTAAATTGGTCATAACTGAACTCAAAGAAGGTGGGATGGACTTTTACGTGCCAAGGCAGGAACCCATGTTCAGGTGGATGAGGTTTTCTGACTTGAGCACGTGGGAGGGCGATCGCAATCTGGCTCCCAATTTTGTGAATGAAGATGGCGTCGAG"/>
                            <sequence id="seq_NOR-2520_Hu_GIIP16_GII4Sy_UK_2015.79726" taxon="NOR-2520_Hu_GIIP16_GII4Sy_UK_2015.79726" totalcount="4" value="GGTGGAGATAACAAAGGAACATACTGTGGGGCACCCATTCTAGGCCCTGGGGGTGCACCAAAATTGAGCACCAAAACCAAATTTTGGAGGTCATCGAACACGCCCCTTCCACCAGGGACATATGAGCCTGCCTACCTCGGTGGCCGTGATCCGCGTGTTAAGGGTGGGCCCTCCTTGCAACAGGTAATGAGAGACCAGTTGAAGCCATTCACTGAACCCAGGGGCAAACCTCCAAGACCAAGTGTATTGGAAGCAGCCAAACAAACCATTATCAATGTCCTCGAACAAACCCTGGACCCTCCACAAAAATGGACATACGCACAGGCGTGTGCCTCACTTGACAAAACCACCTCCAGCGGGCATCCCCATCACGTCCGAAAGAATGAATTCTGGAATGGCGAGACCTTCACTGGTAAATTGGCAGACCAAGCATCAAAAGCAAACCTAATGTTTGAGGAAGGGAAACACATGACACCAGTGTATACAGCAGCACTCAAGGACGAGCTAGTCAAGACTGAGAAAATCTATGGACAGATCAAGAAGAGACTGCTCTGGGGCTCTGACTTGTCCACCATGATCCGGTGCGCTAGGTCATTTGGTGGGCTCATGGACGAGATGAAGGCACACTGCATATCACTCCCAGTACGAGTTGGCATGAATATGAATGAAGATGGCCCAATAATATTTGAGAAACATTCCAGATACAAATACCACTATGATGCAGACTACTCTCGTTGGGATTCAACACAACAGAGGGCAGTACTAGCAGCAGCCTTGGAAATCATGGTCAGATTCTCTGCAGAACCACAATTGGCACAAATAGTCGCTGAGGATCTGCTGGCCCCTAGTGTAGTAGATGTAGGAGACTTTAAAATCACAATAAATGAAGGGCTCCCATCTGGTGTGCCATGCACTTCTCAATGGAACTCCATCGCACACTGGCTGCTAACTCTCTGTGCCTTGTCTGAAGTCACCAAACTGTCCCCTGACATTATACAAGCAAATTCCATGTTCTCATTCTACGGTGATGACGAGATTGTCAGCACCGACATAAAATTGGACCCTGAACAGTTAACCGCCAAGTTGAAGGAGTACGGCCTGAAACCAACCCGCCCAGACAAGACCGAAGGACCCCTGATCATCAGTGAAGATTTGAACGGACTCACTTTCCTCCGAAGGACGGTGAATCGTGACCCAGCTGGCTGGTTTGGAAAACTGGACCAAAGCTCAATTTTGAGGCAGATGTACTGGACTAGAGGACCAAATCATGAAGACCCCAATGAGACAATGATACCCCATTCTCAAAGACCCATACAGCTCATGGCACTGCTTGGTGAGGCCTCTCTTCACGGACCCTCTTTCTACAGTAAAATCAGTAAATTGGTCATAACTGAACTCAAAGAAGGTGGGATGGACTTTTACGTGCCAAGGCAGGAACCCATGTTCAGGTGGATGAGGTTTTCTGACTTGAGCACGTGGGAGGGCGATCGCAATCTGGCTCCCAATTTTGTGAATGAAGATGGCGTCGAG"/>
                            <sequence id="seq_NOR-2558_Hu_GIIP16_GII4Sy_UK_2016.013661" taxon="NOR-2558_Hu_GIIP16_GII4Sy_UK_2016.013661" totalcount="4" value="GGTGGAGATGACAAAGGAACATACTGTGGGGCACCCATTCTAGGCCCTGGGGGTGCACCAAAATTGAGCACCAAAACCAAATTTTGGAGGTCATCGAACACGCCCCTTCCACCAGGGACATATGAGCCTGCCTACCTCGGTGGCCGTGACCCGCGTGTTAAGGGTGGGCCCTCCTTGCAGCAGGTAATGAGAGACCAGTTGAAGCCATTCACTGAACCCAGGGGCAAACCTCCAAGACCAAGTGTATTGGAAGCAGCCAAACAAACCATTATCAATGTCCTCGAACAAACCCTGGACCCTCCACAAAAATGGACATACGCACAGGCGTGTGCCTCACTTGACAAAACCACCTCCAGCGGGCATCCCCATCACGTCCGAAAGAATGAATTCTGGAATGGTGAGACCTTCACTGGTAAATTGGCAGACCAAGCATCAAAAGCAAACCTAATGTTTGAGGAAGGGAAACACATGACACCAGTGTATACAGCAGCACTCAAGGACGAGCTAGTCAAGACTGAGAAAATCTATGGAAAGATCAAGAAGAGACTGCTCTGGGGCTCTGACTTGTCCACCATGATCCGGTGCGCTAGGTCATTTGGTGGACTCATGGACGAGATGAAGGCACACTGCATATCACTCCCAGTACGAGTTGGCATGAATATGAATGAAGATGGCCCAATAATATTTGAGAAACATTCCAGATACAAATACCACTATGATGCAGACTACTCTCGTTGGGATTCAACACAACAGAGGGCAGTGCTAGCAGCAGCCTTGGAAATCATGGTCAGATTCTCTGCAGAACCACAATTGGCACAAATAGTCGCTGAGGATCTGCTGGCCCCTAGTGTAGTAGATGTAGGAGACTTTAAAATCACAATAAATGAAGGGCTCCCATCTGGTGTGCCATGCACTTCTCAATGGAACTCCATCGCACACTGGCTGCTAACTCTCTGTGCCTTGTCTGAAGTCACCAAACTGTCCCCTGACATTATACAAGCAAATTCCATGTTCTCATTTTACGGTGATGACGAGATTGTCAGCACCGACATAAAATTGGACCCTGAACAGTTAACCGCCAAGTTGAAGGAGTACGGCCTGAAACCAACCCGCCCAGACAAGACCGAGGGACCCCTGATCATCAGTGAAGATTTGAACGGACTCACTTTCCTCCGAAGGACGGTGACTCGTGACCCAGCTGGCTGGTTTGGAAAACTGGACCAAAGCTCGATTTTGAGGCAGATGTACTGGACTAGAGGACCAAATCATGAAGACCCCAATGAGACAATGATACCCCATTCTCAAAGACCCATACAGCTCATGGCACTGCTTGGTGAAGCCTCTCTTCACGGACCCTCTTTCTACAGTAAGATCAGTAAATTGGTCATAACTGAACTCAAAGAAGGTGGGATGGACTTTTACGTGCCAAGGCAGGAACCCATGTTCAGGTGGATGAGGTTTTCTGACTTGAGCACGTGGGAGGGCGATCGCAATCTGGCTCCCAATTTCGTGAATGAAGATGGCGTCGAG"/>
                            <sequence id="seq_NOR-2559_Hu_GIIP16_GII4Sy_UK_2016.016393" taxon="NOR-2559_Hu_GIIP16_GII4Sy_UK_2016.016393" totalcount="4" value="GGTGGAGATGACAAAGGAACATACTGTGGGGCACCCATTCTAGGCCCTGGGGGTGCACCAAAATTGAGCACCAAAACCAAATTTTGGAGGTCATCGAACACGCCCCTTCCACCAGGGACATATGAGCCTGCCTACCTCGGTGGCCGTGATCCGCGTGTTAAGGGTGGGCCCTCCTTGCAGCAGGTAATGAGAGACCAGTTGAAGCCATTCACTGAACCCAGGGGCAAACCTCCAAGACCAAGTGTATTGGAAGCAGCCAAACAAACCATTATCAACGTCCTCGAACAAACCCTGGATCCTCCACAAAAATGGACATACGCACAGGCGTGTGCCTCACTTGACAAAACCACCTCCAGCGGGCATCCCCATCACGTCCGAAAGAATGAATTCTGGAATGGTGAGACCTTCACTGGTAAATTGGCAGACCAAGCATCAAAAGCAAACCTAATGTTTGAGGAAGGGAAACACATGACACCAGTGTATACAGCAGCACTCAAGGACGAGCTAGTCAAGACTGAGAAAATCTATGGAAAGATCAAGAAGAGACTACTCTGGGGCTCTGACTTGTCCACCATGATCCGGTGCGCTAGGTCATTTGGTGGGCTCATGGACGAGATGAAGGCACACTGCATATCACTCCCAGTACGAGTTGGCATGAATATGAATGAAGATGGCCCAATAATATTTGAGAAACATTCCAGATACAAATACCACTATGATGCAGACTACTCTCGTTGGGATTCAACACAACAGAGGGCAGTGCTAGCAGCAGCCTTGGAAATCATGGTCAGATTCTCTGCAGAACCACAATTGGCACAAATAGTCGCTGAGGATCTGCTGGCCCCTAGTGTAGTAGATGTAGGAGACTTTAAAATCACAATAAATGAAGGGCTCCCATCTGGTGTGCCATGCACTTCTCAATGGAACTCCATCGCACACTGGCTGCTAACTCTCTGTGCTTTGTCTGAAGTCACCAAACTGTCCCCTGACATTGTACAAGCAAATTCCATGTTCTCATTTTACGGTGATGACGAGATTGTCAGCACCGACATAAAATTGGACCCTGAACAGTTAACCGCCAAATTGAAGGAGTACGGCCTGAAACCAACCCGCCCAGACAAGACCGAGGGACCCCTGATCATCAGTGAAGATTTGAACGGACTCACTTTCCTCCGAAGGACGGTGACTCGTGACCCAGCTGGCTGGTTTGGAAAACTGGACCAAAGCTCAATTTTGAGACAGATGTACTGGACTAGAGGACCAAATCATGAAGACCCCAATGAGACAATGATACCCCATTCTCAAAGACCCATACAGCTCATGGCACTGCTTGGTGAAGCCTCTCTTCACGGACCCTCTTTCTACAGTAAAATCAGTAAATTGGTCATAACTGAACTCAAAGAAGGTGGGATGGACTTTTACGTGCCAAGGCAGGAACCCATGTTCAGGTGGATGAGGTTTTCTGACTTGAGCACGTGGGAGGGCGATCGCAATCTGGCTCCCAATTTTGTGAATGAAGATGGCGTCGAG"/>
                            <sequence id="seq_NOR-2565_3_Hu_GIIP16_GII4Sy_UK_2016.065574" taxon="NOR-2565_3_Hu_GIIP16_GII4Sy_UK_2016.065574" totalcount="4" value="GGTGGAGATGACAAAGGAACATACTGTGGGGCACCCATTCTAGGCCCTGGGGGTGCACCAAAATTGAGCACCAAAACCAAATTTTGGAGGTCATCGAACACGCCCCTTCCACCAGGGACATATGAGCCTGCCTACCTCGGTGGCCGTGATCCGCGTGTTAAGGGTGGGCCCTCCTTGCAGCAGGTAATGAGAGACCAGTTGAGGCCATTCACTGAACCCAGGGGCAAACCTCCAAGACCAAGTGTATTGGAAGCAGCCAAACAAACCATTATCAATGTCCTCGAACAAACCCTGGACCCTCCACAAAAATGGACATACGCACAGGCGTGTGCCTCACTTGACAAAACCACCTCCAGCGGGCATCCCCATCACGTCCGAAAGAATGAATTCTGGAATGGTGAGACCTTCACTGGTAAATTGGCAGACCAAGCATCAAAAGCAAACCTAATGTTTGAGGAAGGGAAACACATGACACCAGTGTATACAGCAGCACTCAAGGATGAGCTAGTCAAGACTGAGAAAATCTATGGAAAGATCAAGAAGAGACTGCTCTGGGGCTCTGACTTGTCCACCATGATCCGGTGCGCTAGGTCATTTGGTGGGCTCATGGACGAGATGAAGGCACACTGCATATCACTCCCAGTACGAGTTGGCATGAATATGAATGAAGATGGCCCAATAATATTTGAGAAACATTCCAGATATAAATACCACTATGATGCAGACTACTCTCGTTGGGATTCAACACAACAGAGGGCAGTACTAGCAGCAGCTTTGGAAATCATGGTCAGATTCTCTGCAGAACCACAATTGGCACAAATAGTCGCTGAGGATCTGCTGGCCCCTAGTGTAGTAGATGTAGGAGACTTTAAAATCACAATAAATGAAGGGCTCCCATCTGGTGTGCCATGCACTTCTCAATGGAACTCCATCGCACACTGGCTGCTAACTCTCTGTGCCTTGTCTGAAGTCACCAAACTGTCCCCTGACATTATACAAGCAAATTCCATGTTCTCATTTTACGGTGATGACGAGATTGTCAGCACCGACATAAAATTGGACCCTGAACAGTTAACCGCCAAGTTGAAGGAGTACGGCCTGAAACCAACCCGCCCAGACAAGACCGAGGGACCCCTGATCATCAGTGAAGATTTGAACGGACTCACTTTCCTCCGAAGGACGGTGACTCGTGACCCAGCTGGCTGGTTTGGAAAACTGGACCAAAGCTCAATTTTGAGGCAGATGTACTGGACTAGAGGACCAAATCATGAAGACCCCAATGAGACAATGATACCCCATTCTCAAAGACCCATACAGCTCATGGCACTGCTTGGTGAAGCCTCTCTTCACGGACCCTCTTTCTACAGTAAAATCAGTAAATTGGTCATAACTGAACTCAAAGAAGGTGGGATGGACTTTTACGTGCCAAGGCAGGAACCCATGTTCAGGTGGATGAGGTTTTCTGACTTGAGCACGTGGGAGGGCGATCGCAATCTGGCTCCCAATTTTGTGAATGAAGATGGCGTCGAG"/>
                            <sequence id="seq_NOR-2598_Hu_GIIP16_GII3_UK_2016.251366" taxon="NOR-2598_Hu_GIIP16_GII3_UK_2016.251366" totalcount="4" value="GGTGGAGATGACAAAGGAACATACTGTGGGGCACCCATTCTAGGCCCTGGGGGTGCACCAAAATTGAGCACCAAAACCAAATTTTGGAGATCATCGAACACGCCCCTTCCACCAGGGACATATGAACCTGCCTACCTCGGTGGCCGTGATCCGCGTGTTAAGGGTGGGCCCTCCTTGCAGCAGGTAATGAGAGACCAGTTGAAGCCATTCACTGAACCCAGGGGCAAACCTCCAAGACCAAGTGTATTGGAAGCAGCCAAACAAACCATTATTAATGTCCTCGAACAAACCCTGGACCCTCCACAAAAATGGACATACGCACAGGCGTGTGCCTCACTTGACAAAACCACCTCCAGCGGGCATCCCCATCACGTCCGAAAGAATGAATTCTGGAATGGTGAAACCTTCACTGGTAAATTGGCAGACCAAGCATCAAAAGCAAACCTAATGTTTGAGGAAGGGAAACACATGACACCAGTGTATACAGCAGCACTCAAGGACGAGCTAGTCAAGACTGAGAAAATCTATGGAAAGATCAAGAAGAGACTGCTCTGGGGCTCTGACTTGTCCACCATGATCCGGTGCGCTAGGTCATTTGGTGGGCTCATGGACGAGATGAAGGCACACTGCATATCACTCCCAGTACGAGTTGGCATGAATATGAATGAAGATGGCCCAATAATATTTGAGAAACATTCCAGATACAAATACCACTATGATGCAGACTACTCTCGTTGGGATTCAACACAACAGAGGGCAGTACTAGCGGCAGCCTTGGAAATCATGGTTAGATTCTCTGCAGAACCACAATTGGCACAAATAGTCGCTGAGGATCTGCTGGCCCCTAGTGTAGTAGATGTAGGAGACTTTAAAATCACAATAAATGAAGGGCTCCCATCTGGTGTGCCGTGCACTTCTCAATGGAACTCCATCGCACACTGGCTGCTAACTCTCTGTGCCTTGTCTGAAGTCACCAAACTGTCCCCTGACATCATACAAGCAAATTCCATGTTCTCATTTTACGGTGATGACGAGATTGTCAGTACCGACATAAAATTGGACCCTGAACAGTTAACCGCCAAATTGAAGGAGTACGGCCTGAAACCAACCCGCCCAGACAAGACCGAGGGACCCCTGATCATCAGTGAAGATTTGAACGGACTCACTTTCCTCCGAAGGACGGTGACTCGTGACCCAGCTGGCTGGTTTGGAAAACTGGACCAAAGCTCAATTTTGAGGCAGATGTACTGGACTAGAGGACCAAATCATGAAGACCCCAGTGAGACAATGATACCCCATTCTCAAAGACCCATACAGCTCATGGCACTGCTTGGTGAAGCCTCTCTTCACGGACCCTCTTTCTACAGTAAAATCAGTAAATTGGTCATAACTGAACTCAAAGAAGGTGGGATGGACTTTTACGTGCCAAGACAGGAACCCATGTTCAGGTGGATGAGGTTTTCTGACTTGAGCACGTGGGAGGGCGATCGCAATCTGGCTCCCAATTTTGTGAATGAAGATGGCGTCGAA"/>
                            <sequence id="seq_NOR-2604_3_Hu_GIIP16_GII3_UK_2016.26776" taxon="NOR-2604_3_Hu_GIIP16_GII3_UK_2016.26776" totalcount="4" value="GGTGGAGATGACAAAGGAACATACTGTGGGGCACCCATTCTAGGCCCTGGGGGTGCACCAAAATTGAGCACCAAAACCAAATTTTGGAGATCATCGAACACGCCCCTTCCACCAGGGACATATGAACCTGCCTACCTCGGTGGCCGTGATCCGCGTGTTAAGGGTGGGCCCTCCTTGCAGCAGGTAATGAGAGACCAGTTGAAGCCATTCACTGAACCCAGGGGCAAACCTCCAAGACCAAGTGTATTGGAAGCAGCCAAACAAACCATTATTAATGTCCTCGAACAAACCCTGGACCCTCCACAAAAATGGACATACGCACAGGCGTGTGCCTCACTTGACAAAACCACCTCCAGCGGGCATCCCCATCACGTCCGAAAGAATGAATTCTGGAATGGTGAAACCTTCACTGGTAAATTGGCAGACCAAGCATCAAAAGCAAACCTAATGTTTGAGGAAGGGAAACACATGACACCAGTGTATACAGCAGCACTCAAGGACGAGCTAGTCAAGACTGAGAAAATCTATGGAAAGATCAAGAAGAGACTGCTCTGGGGCTCTGACTTGTCCACCATGATCCGGTGCGCTAGGTCATTTGGTGGGCTCATGGACGAGATGAAGGCACACTGCATATCACTCCCAGTACGAGTTGGCATGAATATGAATGAAGATGGCCCAATAATATTTGAGAAACATTCCAGATACAAATACCACTATGATGCAGACTACTCTCGTTGGGATTCAACACAACAGAGGGCAGTACTAGCGGCAGCCTTGGAAATCATGGTTAGATTCTCTGCAGAACCACAATTGGCACAAATAGTCGCTGAGGATCTGCTGGCCCCTAGTGTAGTAGATGTAGGAGACTTTAAAATCACAATAAATGAAGGGCTCCCATCTGGTGTGCCGTGCACTTCTCAATGGAACTCCATCGCACACTGGCTGCTAACTCTCTGTGCCTTGTCTGAAGTCACCAAACTGTCCCCTGACATCATACAAGCAAATTCCATGTTCTCATTTTACGGTGATGACGAGATTGTCAGTACCGACATAAAATTGGACCCTGAACAGTTAACCGCCAAATTGAAGGAGTACGGCCTGAAACCAACCCGCCCAGACAAGACCGAGGGACCCCTGATCATCAGTGAAGATTTGAACGGACTCACTTTCCTCCGAAGGACGGTGACTCGTGACCCAGCTGGCTGGTTTGGAAAACTGGACCAAAGCTCAATTTTGAGGCAGATGTACTGGACTAGAGGACCAAATCATGAAGACCCCAGTGAGACAATGATACCCCATTCTCAAAGACCCATACAGCTCATGGCACTGCTTGGTGAAGCCTCTCTTCACGGACCCTCTTTCTACAGTAAAATCAGTAAATTGGTCATAACTGAACTCAAAGAAGGTGGGATGGACTTTTACGTGCCAAGACAGGAACCCATGTTCAGGTGGATGAGGTTTTCTGACTTGAGCACGTGGGAGGGCGATCGCAATCTGGCTCCCAATTTTGTGAATGAAGATGGCGTCGAA"/>
                            <sequence id="seq_NOR-2610_2_Hu_GIIP16_GII3_UK_2016.300546" taxon="NOR-2610_2_Hu_GIIP16_GII3_UK_2016.300546" totalcount="4" value="GGTGGAGATGACAAAGGAACATACTGTGGGGCACCCATTCTAGGCCCTGGGGGTGCACCAAAATTGAGCACCAAAACCAAATTTTGGAGATCATCGAACACGCCCCTTCCACCAGGGACATATGAACCTGCCTACCTCGGTGGCCGTGATCCGCGTGTTAAGGGTGGGCCCTCCTTGCAGCAGGTAATGAGAGACCAGTTGAAGCCATTCACTGAACCCAGGGGCAAACCTCCAAGACCAAGTGTATTGGAAGCAGCCAAACAAACCATTATTAATGTCCTCGAACAAACCCTGGACCCTCCACAAAAATGGACATACGCACAGGCGTGTGCCTCACTTGACAAAACCACCTCCAGCGGGCATCCCCATCACGTCCGAAAGAATGAATTCTGGAATGGTGAAACCTTCACTGGTAAATTGGCAGACCAAGCATCAAAAGCAAACCTAATGTTTGAGGAAGGGAAACACATGACACCAGTGTATACAGCAGCACTCAAGGACGAGCTAGTCAAGACTGAGAAAATCTATGGAAAGATCAAGAAGAGACTGCTCTGGGGCTCTGACTTGTCCACCATGATCCGGTGCGCTAGGTCATTTGGTGGGCTCATGGACGAGATGAAGGCACACTGCATATCACTCCCAGTACGAGTTGGCATGAATATGAATGAAGATGGCCCAATAATATTTGAGAAACATTCCAGATACAAATACCACTATGATGCAGACTACTCTCGTTGGGATTCAACACAACAGAGGGCAGTACTAGCGGCAGCCTTGGAAATCATGGTTAGATTCTCTGCAGAACCACAATTGGCACAAATAGTCGCTGAGGATCTGCTGGCCCCTAGTGTAGTAGATGTAGGAGACTTTAAAATCACAATAAATGAAGGGCTCCCATCTGGTGTGCCGTGCACTTCTCAATGGAACTCCATCGCACACTGGCTGCTAACTCTCTGTGCCTTGTCTGAAGTCACCAAACTGTCCCCTGACATCATACAAGCAAATTCCATGTTCTCATTTTACGGTGATGACGAGATTGTCAGTACCGACATAAAATTGGACCCTGAACAGTTAACCGCCAAATTGAAGGAGTACGGCCTGAAACCAACCCGCCCAGACAAGACCGAGGGACCCCTGATCATCAGTGAAGATTTGAACGGACTCACTTTCCTCCGAAGGACGGTGACTCGTGACCCAGCTGGCTGGTTTGGAAAACTGGACCAAAGCTCAATTTTGAGGCAGATGTACTGGACTAGAGGACCAAATCATGAAGACCCCAGTGAGACAATGATACCCCATTCTCAAAGACCCATACAGCTCATGGCACTGCTTGGTGAAGCCTCTCTTCACGGACCCTCTTTCTACAGTAAAATCAGTAAATTGGTCATAACTGAACTCAAAGAAGGTGGGATGGACTTTTACGTGCCAAGACAGGAACCCATGTTCAGGTGGATGAGGTTTTCTGACTTGAGCACGTGGGAGGGCGATCGCAATCTGGCTCCCAATTTTGTGAATGAAGATGGCGTCGAA"/>
                        </data>


    


    


    
<map name="Uniform" >beast.math.distributions.Uniform</map>
<map name="Exponential" >beast.math.distributions.Exponential</map>
<map name="LogNormal" >beast.math.distributions.LogNormalDistributionModel</map>
<map name="Normal" >beast.math.distributions.Normal</map>
<map name="Beta" >beast.math.distributions.Beta</map>
<map name="Gamma" >beast.math.distributions.Gamma</map>
<map name="LaplaceDistribution" >beast.math.distributions.LaplaceDistribution</map>
<map name="prior" >beast.math.distributions.Prior</map>
<map name="InverseGamma" >beast.math.distributions.InverseGamma</map>
<map name="OneOnX" >beast.math.distributions.OneOnX</map>


<run id="mcmc" spec="MCMC" chainLength="1000000000">
    <state id="state" storeEvery="5000">
        <tree id="Tree.t:norovirus_1,2" name="stateNode">
            <trait id="dateTrait.t:norovirus_1,2" spec="beast.evolution.tree.TraitSet" traitname="date">
                LC147165.1_Hu_GIIP16_GII2_Japan_2010.5=2010.5,
LC147166.1_Hu_GIIP16_GII2_Japan_2010.5=2010.5,
LC147167.1_Hu_GIIP16_GII2_Japan_2010.5=2010.5,
LC147192.1_Hu_GIIP16_GII2_Japan_2011.5=2011.5,
LC147193.1_Hu_GIIP16_GII2_Japan_2011.5=2011.5,
LC147194.1_Hu_GIIP16_GII2_Japan_2011.5=2011.5,
LC147210.1_Hu_GIIP16_GII2_Japan_2012.5=2012.5,
LC147211.1_Hu_GIIP16_GII2_Japan_2012.5=2012.5,
LC147218.1_Hu_GIIP16_GII2_Japan_2012.5=2012.5,
AB810008.1_Hu_GIIP16__Nepal_2010.5=2010.5,
AB809991.1_Hu_GIIP16_GII13_Nepal_2009.5=2009.5,
KC110857.1_Hu_GIIP16_GII2_SK_2011.89863013699=2011.89863013699,
KM461698.1_Hu_GIIP16_GII13_Taiwan_2014.04383561644=2014.04383561644,
AB810000.1_Hu_GIIP16_GII13_Nepal_2010.5=2010.5,
AB112308.1_Hu_GIIP16_GII1_Japan_2001.12465753425=2001.12465753425,
FJ383876.1_Hu_GIIP16_GII5_Russia_2005.5=2005.5,
AB757792.1_Hu_GIIP16_GII16_India_2011.46575342466=2011.46575342466,
AB809995.1_Hu_GIIP16_GII13_Nepal_2009.5=2009.5,
KP202189.1_Hu_GIIP16_GII2_Australia_2009.72054794521=2009.72054794521,
AB810010.1_Hu_GIIP16__Nepal_2010.5=2010.5,
AB809989.1_Hu_GIIP16_GII13_Nepal_2009.5=2009.5,
AB809986.1_Hu_GIIP16_GII13_Nepal_2009.5=2009.5,
AB809988.1_Hu_GIIP16_GII13_Nepal_2009.5=2009.5,
AB757778.1_Hu_GIIP16_GII13_India_2009.95068493151=2009.95068493151,
AB809987.1_Hu_GIIP16_GII13_Nepal_2009.5=2009.5,
AB592964.1_Hu_GIIP16_GII16_India_2009.37534246575=2009.37534246575,
AB810012.1_Hu_GIIP16__Nepal_2010.5=2010.5,
AB810002.1_Hu_GIIP16__Nepal_2010.5=2010.5,
AB592965.1_Hu_GIIP16_GII13_India_2009.41917808219=2009.41917808219,
KM461697.1_Hu_GIIP16_GII13_Taiwan_2014.20547945205=2014.20547945205,
AB809999.1_Hu_GIIP16_GII13_Nepal_2010.5=2010.5,
AB809985.1_Hu_GIIP16_GII13_Nepal_2009.5=2009.5,
AB809996.1_Hu_GIIP16_GII13_Nepal_2009.5=2009.5,
AB810014.1_Hu_GIIP16_GII13_Nepal_2010.5=2010.5,
AB809992.1_Hu_GIIP16_GII13_Nepal_2009.5=2009.5,
AB810006.1_Hu_GIIP16_GII13_Nepal_2010.5=2010.5,
AB810007.1_Hu_GIIP16_GII13_Nepal_2010.5=2010.5,
AB809994.1_Hu_GIIP16_GII13_Nepal_2009.5=2009.5,
AB809983.1_Hu_GIIP16__Nepal_2009.5=2009.5,
FJ383842.1_Hu_GIIP16_GII16_Russia_2005.5=2005.5,
AB810001.1_Hu_GIIP16_GII13_Nepal_2010.5=2010.5,
AB592962.1_Hu_GIIP16_GII16_India_2009.20821917808=2009.20821917808,
AB757788.1_Hu_GIIP16_GII16_India_2010.94794520548=2010.94794520548,
AB757793.1_Hu_GIIP16_GII16_India_2011.54246575342=2011.54246575342,
FJ383877.1_Hu_GIIP16_GII16_Russia_2005.5=2005.5,
AB809990.1_Hu_GIIP16_GII13_Nepal_2009.5=2009.5,
AB757784.1_Hu_GIIP16_GII3_India_2010.16164383562=2010.16164383562,
AB757783.1_Hu_GIIP16_GII13_India_2010.16164383562=2010.16164383562,
AB809997.1_Hu_GIIP16_GII13_Nepal_2009.5=2009.5,
AB809998.1_Hu_GIIP16_GII13_Nepal_2009.5=2009.5,
AB810004.1_Hu_GIIP16_GII13_Nepal_2010.5=2010.5,
AB810005.1_Hu_GIIP16_GII13_Nepal_2010.5=2010.5,
AB809993.1_Hu_GIIP16_GII13_Nepal_2009.5=2009.5,
AB662861.1_Hu_GIIP16_GII2_Japan_2008.87568306011=2008.87568306011,
AB662868.1_Hu_GIIP16_GII2_Japan_2008.45765027322=2008.45765027322,
AB662870.1_Hu_GIIP16_GII2_Japan_2009.8301369863=2009.8301369863,
AB662876.1_Hu_GIIP16_GII2_Japan_2010.33150684932=2010.33150684932,
AB662880.1_Hu_GIIP16_GII2_Japan_2010.33150684932=2010.33150684932,
AB662881.1_Hu_GIIP16_GII2_Japan_2009.8301369863=2009.8301369863,
AB662884.1_Hu_GIIP16_GII2_Japan_2009.8301369863=2009.8301369863,
AB662889.1_Hu_GIIP16_GII2_Japan_2010.33150684932=2010.33150684932,
AB662893.1_Hu_GIIP16_GII2_Japan_2010.33150684932=2010.33150684932,
AB662894.1_Hu_GIIP16_GII2_Japan_2010.33150684932=2010.33150684932,
AB662895.1_Hu_GIIP16_GII2_Japan_2010.33150684932=2010.33150684932,
AB662896.1_Hu_GIIP16_GII2_Japan_2010.33150684932=2010.33150684932,
AB662897.1_Hu_GIIP16_GII2_Japan_2010.33150684932=2010.33150684932,
AB662899.1_Hu_GIIP16_GII2_Japan_2010.33150684932=2010.33150684932,
AB662900.1_Hu_GIIP16_GII2_Japan_2010.33150684932=2010.33150684932,
JX683114.1_Hu_GIIP16_GII3_Bangladesh_2012.28415300546=2012.28415300546,
JX683115.1_Hu_GIIP16_GII3_Bangladesh_2011.20547945205=2011.20547945205,
KC962460.1_Hu_GIIP16_GII17_SA_2011.20547945205=2011.20547945205,
KJ504415.1_Hu_GIIP16_GII3_Spain_2012.86885245902=2012.86885245902,
KF738695.1_Hu_GIIP16_GII3_Italy_2013.5=2013.5,
AB447417.1_Hu_GIIP16_GII16_India_2007.42739726027=2007.42739726027,
KJ504416.1_Hu_GIIP16_GII3_Spain_2012.75136612022=2012.75136612022,
KJ145320.1_Hu_GIIP16_GII2_Taiwan_2012.12431693989=2012.12431693989,
KJ145321.1_Hu_GIIP16_GII2_Taiwan_2012.04371584699=2012.04371584699,
KF738696.1_Hu_GIIP16_GII3_Italy_2013.5=2013.5,
KJ504417.1_Hu_GIIP16_GII3_Spain_2012.75409836066=2012.75409836066,
KP195703.1_Hu_GIIP16_GII16_China_2013.52328767123=2013.52328767123,
KM044122.1_Hu_GIIP16_GII2_China_2010.68767123288=2010.68767123288,
KM044166.1_Hu_GIIP16_GII2_China_2011.13150684931=2011.13150684931,
KM044183.1_Hu_GIIP16_GII13_China_2011.87397260274=2011.87397260274,
KM044193.1_Hu_GIIP16_GII13_China_2012.08743169399=2012.08743169399,
KM044238.1_Hu_GIIP16_GII13_China_2013.12054794521=2013.12054794521,
KJ504421.1_Hu_GIIP16_GII3_Spain_2012.86338797814=2012.86338797814,
KJ473825.1_Hu_GIIP16_GII13_Italy_2010.5=2010.5,
KJ473826.1_Hu_GIIP16_GII13_Italy_2012.5=2012.5,
KP174834.1_Hu_GIIP16_GII13_China_2013.2904109589=2013.2904109589,
KM501037.1_Hu_GIIP16_GII13_China_2013.57808219178=2013.57808219178,
KM501038.1_Hu_GIIP16_GII13_China_2013.57808219178=2013.57808219178,
KJ504423.1_Hu_GIIP16_GII3_Spain_2012.78142076503=2012.78142076503,
KJ156623.1_Hu_GIIP16_GII13_Spain_2010.29863013699=2010.29863013699,
KJ504418.1_Hu_GIIP16_GII3_Spain_2012.84972677596=2012.84972677596,
KJ504420.1_Hu_GIIP16_GII3_Spain_2012.78142076503=2012.78142076503,
KJ504422.1_Hu_GIIP16_GII3_Spain_2012.78142076503=2012.78142076503,
KM289172.1_Hu_GIIP16_GII3_Germany_2013.95890410959=2013.95890410959,
GQ856476.1_Hu_GIIP16_GII16_China_2008.07923497268=2008.07923497268,
AB233472.1_Hu_GIIP16__Japan_1999.82191780822=1999.82191780822,
KC110856.1_Hu_GIIP16_GII2_SK_2011.62465753425=2011.62465753425,
KJ473823.1_Hu_GIIP16_GII3_Italy_2011.5=2011.5,
KJ473824.1_Hu_GIIP16_GII3_Italy_2012.5=2012.5,
AB682733.1_Hu_GIIP16_GII2_Japan_2010.5=2010.5,
AB629946.1_Hu_GIIP16_GII2_Japan_2011.09315068493=2011.09315068493,
KC832470.1_Hu_GIIP16_GII13_Germany_2012.82786885246=2012.82786885246,
KC832471.1_Hu_GIIP16_GII13_Germany_2012.82786885246=2012.82786885246,
KC832472.1_Hu_GIIP16_GII13_Germany_2012.82786885246=2012.82786885246,
KC832473.1_Hu_GIIP16_GII13_Germany_2012.82786885246=2012.82786885246,
KJ504419.1_Hu_GIIP16_GII3_Spain_2012.83606557377=2012.83606557377,
KC110854.1_Hu_GIIP16_GII10_SK_2011.89863013699=2011.89863013699,
LC153121.1_Hu_GIIP16_GII4Sy_Japan_2016.04371584699=2016.04371584699,
KM289170.1_Hu_GIIP16_GII3_Germany_2014.50136986301=2014.50136986301,
LC153122.1_Hu_GIIP16_GII4Sy_Japan_2016.20765027322=2016.20765027322,
JX439783.1_Hu_GIIP16_GII2_SK_2010.56438356164=2010.56438356164,
JX439906.1_Hu_GIIP16_GII2_SK_2012.14480874317=2012.14480874317,
AY682551.1_Hu_GIIP16_GII16_France_1999.95890410959=1999.95890410959,
JQ751039.1_Hu_GIIP16_GII2_China_2010.29589041096=2010.29589041096,
JQ751040.1_Hu_GIIP16_GII2_China_2010.33424657534=2010.33424657534,
JQ751041.1_Hu_GIIP16_GII2_China_2010.37260273973=2010.37260273973,
JX439829.1_Hu_GIIP16_GII4NO_SK_2010.25753424658=2010.25753424658,
KJ145322.1_Hu_GIIP16_GII13_Taiwan_2013.37260273973=2013.37260273973,
KC464505.1_Hu_GIIP16_GII2_Taiwan_2011.27671232877=2011.27671232877,
KM036380.1_Hu_GIIP16_GII13_Taiwan_2013.37260273973=2013.37260273973,
LC145786.1_Hu_GIIP16_GII2_Japan_2012.66120218579=2012.66120218579,
LC145788.1_Hu_GIIP16_GII2_Japan_2012.66120218579=2012.66120218579,
LC145789.1_Hu_GIIP16_GII2_Japan_2012.66120218579=2012.66120218579,
LC145790.1_Hu_GIIP16_GII2_Japan_2012.66120218579=2012.66120218579,
LC145791.1_Hu_GIIP16_GII2_Japan_2012.66120218579=2012.66120218579,
LC145792.1_Hu_GIIP16_GII2_Japan_2012.66120218579=2012.66120218579,
LC145793.1_Hu_GIIP16_GII2_Japan_2012.66120218579=2012.66120218579,
LC145794.1_Hu_GIIP16_GII2_Japan_2012.66120218579=2012.66120218579,
LC145795.1_Hu_GIIP16_GII2_Japan_2012.66120218579=2012.66120218579,
LC145796.1_Hu_GIIP16_GII2_Japan_2012.66120218579=2012.66120218579,
LC145797.1_Hu_GIIP16_GII2_Japan_2012.66120218579=2012.66120218579,
LC145798.1_Hu_GIIP16_GII2_Japan_2014.12054794521=2014.12054794521,
LC145799.1_Hu_GIIP16_GII2_Japan_2014.12054794521=2014.12054794521,
LC145800.1_Hu_GIIP16_GII2_Japan_2014.12054794521=2014.12054794521,
LC145801.1_Hu_GIIP16_GII2_Japan_2014.12054794521=2014.12054794521,
LC145802.1_Hu_GIIP16_GII2_Japan_2014.12054794521=2014.12054794521,
LC145803.1_Hu_GIIP16_GII2_Japan_2014.12054794521=2014.12054794521,
LC145804.1_Hu_GIIP16_GII2_Japan_2014.12054794521=2014.12054794521,
LC145805.1_Hu_GIIP16_GII2_Japan_2014.12054794521=2014.12054794521,
LC145806.1_Hu_GIIP16_GII2_Japan_2014.12054794521=2014.12054794521,
LC145807.1_Hu_GIIP16_GII2_Japan_2014.12054794521=2014.12054794521,
LC145808.1_Hu_GIIP16_GII2_Japan_2014.12054794521=2014.12054794521,
LC145787.1_Hu_GIIP16_GII2_Japan_2012.66120218579=2012.66120218579,
AY772730.1_Hu_GIIP16_GII16_Germany_2000.5=2000.5,
KF944110.2_Hu_GIIP16_GII3_Russia_2011.09863013699=2011.09863013699,
KF895841.2_Hu_GIIP16_GII3_Russia_2012.24043715847=2012.24043715847,
KF944111.3_Hu_GIIP16_GII3_Russia_2011.10136986301=2011.10136986301,
KJ407074.2_Hu_GIIP16_GII2_USA_2011.07945205479=2011.07945205479,
KJ196286.1_Hu_GIIP16_GII17_Japan_2002.5=2002.5,
KT779557.1_Hu_GIIP16_GII3_Russia_2012.37431693989=2012.37431693989,
LC175468.1_Hu_GIIP16_GII4Sy_Japan_2016.5=2016.5,
KX907727.1_Hu_GIIP16_GII4Sy_USA_2015.86575342466=2015.86575342466,
NOR-2604_3_Hu_GIIP16_GII3_UK_2016.26776=2016.26776,
NOR-2565_3_Hu_GIIP16_GII4Sy_UK_2016.065574=2016.065574,
NOR-2598_Hu_GIIP16_GII3_UK_2016.251366=2016.251366,
NOR-2610_2_Hu_GIIP16_GII3_UK_2016.300546=2016.300546,
NOR-2559_Hu_GIIP16_GII4Sy_UK_2016.016393=2016.016393,
NOR-2558_Hu_GIIP16_GII4Sy_UK_2016.013661=2016.013661,
NOR-2518_Hu_GIIP16_GII4Sy_UK_2015.761644=2015.761644,
NOR-2516_Hu_GIIP16_GII4Sy_UK_2015.747945=2015.747945,
NOR-2515_Hu_GIIP16_GII4Sy_UK_2015.745205=2015.745205,
NOR-2520_Hu_GIIP16_GII4Sy_UK_2015.79726=2015.79726,
KY357449.1_Hu_GIIP16_GII2_Germany_2016.79234972678=2016.79234972678,
KY357450.1_Hu_GIIP16_GII2_Germany_2016.87568306011=2016.87568306011,
KY357451.1_Hu_GIIP16_GII2_Germany_2016.87568306011=2016.87568306011,
KY357452.1_Hu_GIIP16_GII2_Germany_2016.79234972678=2016.79234972678,
KY357453.1_Hu_GIIP16_GII2_Germany_2016.87568306011=2016.87568306011,
KY357454.1_Hu_GIIP16_GII2_Germany_2016.87568306011=2016.87568306011,
KY357455.1_Hu_GIIP16_GII2_Germany_2016.87568306011=2016.87568306011,
KY357456.1_Hu_GIIP16_GII2_Germany_2016.87568306011=2016.87568306011,
KY357457.1_Hu_GIIP16_GII2_Germany_2016.87568306011=2016.87568306011,
KY357458.1_Hu_GIIP16_GII2_Germany_2016.87568306011=2016.87568306011,
KY357459.1_Hu_GIIP16_GII2_Germany_2016.87568306011=2016.87568306011,
KY357460.1_Hu_GIIP16_GII2_Germany_2016.87568306011=2016.87568306011,
KY357461.1_Hu_GIIP16_GII2_Germany_2016.87568306011=2016.87568306011,
KY357462.1_Hu_GIIP16_GII2_Germany_2016.87568306011=2016.87568306011                <taxa id="TaxonSet.norovirus_1,2" spec="TaxonSet">
                    <alignment id="norovirus_1,2" spec="FilteredAlignment" filter="1::3,2::3">
                        <data idref="norovirus"/>
                    </alignment>
                </taxa>
            </trait>
            <taxonset idref="TaxonSet.norovirus_1,2"/>
        </tree>
        <parameter id="gammaShape.s:norovirus_1,2" name="stateNode">1.0</parameter>
        <parameter id="kappa.s:norovirus_1,2" lower="0.0" name="stateNode">2.0</parameter>
        <parameter id="gammaShape.s:norovirus_3" name="stateNode">1.0</parameter>
        <parameter id="kappa.s:norovirus_3" lower="0.0" name="stateNode">2.0</parameter>
        <parameter id="ucldMean.c:norovirus_1,2" name="stateNode">0.0033</parameter>
        <parameter id="ucldStdev.c:norovirus_1,2" lower="0.0" name="stateNode">0.1</parameter>
        <stateNode id="rateCategories.c:norovirus_1,2" spec="parameter.IntegerParameter" dimension="356">1</stateNode>
        <parameter id="bPopSizes.t:norovirus_1,2" dimension="5" lower="0.0" name="stateNode" upper="380000.0">380.0</parameter>
        <stateNode id="bGroupSizes.t:norovirus_1,2" spec="parameter.IntegerParameter" dimension="5">1</stateNode>
        <parameter id="freqParameter.s:norovirus_1,2" dimension="4" lower="0.0" name="stateNode" upper="1.0">0.25</parameter>
        <parameter id="freqParameter.s:norovirus_3" dimension="4" lower="0.0" name="stateNode" upper="1.0">0.25</parameter>
    </state>

    <init id="RandomTree.t:norovirus_1,2" spec="beast.evolution.tree.RandomTree" estimate="false" initial="@Tree.t:norovirus_1,2" taxa="@norovirus_1,2">
        <populationModel id="ConstantPopulation0.t:norovirus_1,2" spec="ConstantPopulation">
            <parameter id="randomPopSize.t:norovirus_1,2" name="popSize">1.0</parameter>
        </populationModel>
    </init>

    <distribution id="posterior" spec="util.CompoundDistribution">
        <distribution id="prior" spec="util.CompoundDistribution">
            <distribution id="BayesianSkyline.t:norovirus_1,2" spec="BayesianSkyline" groupSizes="@bGroupSizes.t:norovirus_1,2" popSizes="@bPopSizes.t:norovirus_1,2">
                <treeIntervals id="BSPTreeIntervals.t:norovirus_1,2" spec="TreeIntervals" tree="@Tree.t:norovirus_1,2"/>
            </distribution>
            <distribution id="MarkovChainedPopSizes.t:norovirus_1,2" spec="beast.math.distributions.MarkovChainDistribution" jeffreys="true" parameter="@bPopSizes.t:norovirus_1,2"/>
            <prior id="GammaShapePrior.s:norovirus_1,2" name="distribution" x="@gammaShape.s:norovirus_1,2">
                <Exponential id="Exponential.0" name="distr">
                    <parameter id="RealParameter.0" lower="0.0" name="mean" upper="0.0">1.0</parameter>
                </Exponential>
            </prior>
            <prior id="GammaShapePrior.s:norovirus_3" name="distribution" x="@gammaShape.s:norovirus_3">
                <Exponential id="Exponential.01" name="distr">
                    <parameter id="RealParameter.01" lower="0.0" name="mean" upper="0.0">1.0</parameter>
                </Exponential>
            </prior>
            <prior id="KappaPrior.s:norovirus_1,2" name="distribution" x="@kappa.s:norovirus_1,2">
                <LogNormal id="LogNormalDistributionModel.0" name="distr">
                    <parameter id="RealParameter.02" estimate="false" name="M">1.0</parameter>
                    <parameter id="RealParameter.03" estimate="false" name="S">1.25</parameter>
                </LogNormal>
            </prior>
            <prior id="KappaPrior.s:norovirus_3" name="distribution" x="@kappa.s:norovirus_3">
                <LogNormal id="LogNormalDistributionModel.01" name="distr">
                    <parameter id="RealParameter.04" estimate="false" name="M">1.0</parameter>
                    <parameter id="RealParameter.05" estimate="false" name="S">1.25</parameter>
                </LogNormal>
            </prior>
            <prior id="MeanRatePrior.c:norovirus_1,2" name="distribution" x="@ucldMean.c:norovirus_1,2">
                <LogNormal id="LogNormalDistributionModel.02" meanInRealSpace="true" name="distr">
                    <parameter id="RealParameter.06" estimate="false" name="M">0.0033</parameter>
                    <parameter id="RealParameter.07" estimate="false" lower="0.0" name="S" upper="5.0">0.1</parameter>
                </LogNormal>
            </prior>
            <prior id="ucldStdevPrior.c:norovirus_1,2" name="distribution" x="@ucldStdev.c:norovirus_1,2">
                <Gamma id="Gamma.0" name="distr">
                    <parameter id="RealParameter.08" estimate="false" name="alpha">0.5396</parameter>
                    <parameter id="RealParameter.09" estimate="false" name="beta">0.3819</parameter>
                </Gamma>
            </prior>
        </distribution>
        <distribution id="likelihood" spec="util.CompoundDistribution" useThreads="true">
            <distribution id="treeLikelihood.norovirus_1,2" spec="ThreadedTreeLikelihood" data="@norovirus_1,2" tree="@Tree.t:norovirus_1,2">
                <siteModel id="SiteModel.s:norovirus_1,2" spec="SiteModel" gammaCategoryCount="4" shape="@gammaShape.s:norovirus_1,2">
                    <parameter id="mutationRate.s:norovirus_1,2" estimate="false" name="mutationRate">1.0</parameter>
                    <parameter id="proportionInvariant.s:norovirus_1,2" estimate="false" lower="0.0" name="proportionInvariant" upper="1.0">0.0</parameter>
                    <substModel id="hky.s:norovirus_1,2" spec="HKY" kappa="@kappa.s:norovirus_1,2">
                        <frequencies id="estimatedFreqs.s:norovirus_1,2" spec="Frequencies" frequencies="@freqParameter.s:norovirus_1,2"/>
                    </substModel>
                </siteModel>
                <branchRateModel id="RelaxedClock.c:norovirus_1,2" spec="beast.evolution.branchratemodel.UCRelaxedClockModel" clock.rate="@ucldMean.c:norovirus_1,2" rateCategories="@rateCategories.c:norovirus_1,2" tree="@Tree.t:norovirus_1,2">
                    <LogNormal id="LogNormalDistributionModel.c:norovirus_1,2" S="@ucldStdev.c:norovirus_1,2" meanInRealSpace="true" name="distr">
                        <parameter id="RealParameter.010" estimate="false" lower="0.0" name="M" upper="1.0">1.0</parameter>
                    </LogNormal>
                </branchRateModel>
            </distribution>
            <distribution id="treeLikelihood.norovirus_3" spec="ThreadedTreeLikelihood" branchRateModel="@RelaxedClock.c:norovirus_1,2" tree="@Tree.t:norovirus_1,2">
                <data
id="norovirus_3"
spec="FilteredAlignment"
data="@norovirus"
filter="3::3"/>
                <siteModel id="SiteModel.s:norovirus_3" spec="SiteModel" gammaCategoryCount="4" shape="@gammaShape.s:norovirus_3">
                    <parameter id="mutationRate.s:norovirus_3" estimate="false" name="mutationRate">1.0</parameter>
                    <parameter id="proportionInvariant.s:norovirus_3" estimate="false" lower="0.0" name="proportionInvariant" upper="1.0">0.0</parameter>
                    <substModel id="hky.s:norovirus_3" spec="HKY" kappa="@kappa.s:norovirus_3">
                        <frequencies id="estimatedFreqs.s:norovirus_3" spec="Frequencies" frequencies="@freqParameter.s:norovirus_3"/>
                    </substModel>
                </siteModel>
            </distribution>
        </distribution>
    </distribution>

    <operator id="gammaShapeScaler.s:norovirus_1,2" spec="ScaleOperator" parameter="@gammaShape.s:norovirus_1,2" scaleFactor="0.5" weight="0.1"/>

    <operator id="KappaScaler.s:norovirus_1,2" spec="ScaleOperator" parameter="@kappa.s:norovirus_1,2" scaleFactor="0.5" weight="0.1"/>

    <operator id="gammaShapeScaler.s:norovirus_3" spec="ScaleOperator" parameter="@gammaShape.s:norovirus_3" scaleFactor="0.5" weight="0.1"/>

    <operator id="KappaScaler.s:norovirus_3" spec="ScaleOperator" parameter="@kappa.s:norovirus_3" scaleFactor="0.5" weight="0.1"/>

    <operator id="ucldMeanScaler.c:norovirus_1,2" spec="ScaleOperator" parameter="@ucldMean.c:norovirus_1,2" scaleFactor="0.5" weight="1.0"/>

    <operator id="ucldStdevScaler.c:norovirus_1,2" spec="ScaleOperator" parameter="@ucldStdev.c:norovirus_1,2" scaleFactor="0.5" weight="3.0"/>

    <operator id="CategoriesRandomWalk.c:norovirus_1,2" spec="IntRandomWalkOperator" parameter="@rateCategories.c:norovirus_1,2" weight="10.0" windowSize="1"/>

    <operator id="CategoriesSwapOperator.c:norovirus_1,2" spec="SwapOperator" intparameter="@rateCategories.c:norovirus_1,2" weight="10.0"/>

    <operator id="CategoriesUniform.c:norovirus_1,2" spec="UniformOperator" parameter="@rateCategories.c:norovirus_1,2" weight="10.0"/>

    <operator id="relaxedUpDownOperator.c:norovirus_1,2" spec="UpDownOperator" scaleFactor="0.75" weight="3.0">
        <up idref="ucldMean.c:norovirus_1,2"/>
        <down idref="Tree.t:norovirus_1,2"/>
    </operator>

    <operator id="BayesianSkylineTreeScaler.t:norovirus_1,2" spec="ScaleOperator" scaleFactor="0.5" tree="@Tree.t:norovirus_1,2" weight="3.0"/>

    <operator id="BayesianSkylineTreeRootScaler.t:norovirus_1,2" spec="ScaleOperator" rootOnly="true" scaleFactor="0.5" tree="@Tree.t:norovirus_1,2" weight="3.0"/>

    <operator id="BayesianSkylineUniformOperator.t:norovirus_1,2" spec="Uniform" tree="@Tree.t:norovirus_1,2" weight="30.0"/>

    <operator id="BayesianSkylineSubtreeSlide.t:norovirus_1,2" spec="SubtreeSlide" tree="@Tree.t:norovirus_1,2" weight="15.0"/>

    <operator id="BayesianSkylineNarrow.t:norovirus_1,2" spec="Exchange" tree="@Tree.t:norovirus_1,2" weight="15.0"/>

    <operator id="BayesianSkylineWide.t:norovirus_1,2" spec="Exchange" isNarrow="false" tree="@Tree.t:norovirus_1,2" weight="3.0"/>

    <operator id="BayesianSkylineWilsonBalding.t:norovirus_1,2" spec="WilsonBalding" tree="@Tree.t:norovirus_1,2" weight="3.0"/>

    <operator id="popSizesScaler.t:norovirus_1,2" spec="ScaleOperator" parameter="@bPopSizes.t:norovirus_1,2" scaleFactor="0.75" weight="15.0"/>

    <operator id="groupSizesDelta.t:norovirus_1,2" spec="DeltaExchangeOperator" integer="true" weight="6.0">
        <intparameter idref="bGroupSizes.t:norovirus_1,2"/>
    </operator>

    <operator id="FrequenciesExchanger.s:norovirus_1,2" spec="DeltaExchangeOperator" delta="0.01" weight="0.1">
        <parameter idref="freqParameter.s:norovirus_1,2"/>
    </operator>

    <operator id="FrequenciesExchanger.s:norovirus_3" spec="DeltaExchangeOperator" delta="0.01" weight="0.1">
        <parameter idref="freqParameter.s:norovirus_3"/>
    </operator>

    <logger id="tracelog" fileName="norovirus.log" logEvery="10000" model="@posterior" sanitiseHeaders="true" sort="smart">
        <log idref="posterior"/>
        <log idref="likelihood"/>
        <log idref="prior"/>
        <log idref="treeLikelihood.norovirus_3"/>
        <log idref="treeLikelihood.norovirus_1,2"/>
        <log id="TreeHeight.t:norovirus_1,2" spec="beast.evolution.tree.TreeHeightLogger" tree="@Tree.t:norovirus_1,2"/>
        <log idref="gammaShape.s:norovirus_1,2"/>
        <log idref="kappa.s:norovirus_1,2"/>
        <log idref="gammaShape.s:norovirus_3"/>
        <log idref="kappa.s:norovirus_3"/>
        <log idref="ucldMean.c:norovirus_1,2"/>
        <log idref="ucldStdev.c:norovirus_1,2"/>
        <log id="rate.c:norovirus_1,2" spec="beast.evolution.branchratemodel.RateStatistic" branchratemodel="@RelaxedClock.c:norovirus_1,2" tree="@Tree.t:norovirus_1,2"/>
        <log idref="BayesianSkyline.t:norovirus_1,2"/>
        <log idref="bPopSizes.t:norovirus_1,2"/>
        <log idref="bGroupSizes.t:norovirus_1,2"/>
        <log idref="freqParameter.s:norovirus_1,2"/>
        <log idref="freqParameter.s:norovirus_3"/>
    </logger>

    <logger id="screenlog" logEvery="10000">
        <log idref="posterior"/>
        <log id="ESS.0" spec="util.ESS" arg="@posterior"/>
        <log idref="likelihood"/>
        <log idref="prior"/>
    </logger>

    <logger id="treelog.t:norovirus_1,2" fileName="$(tree).trees" logEvery="10000" mode="tree">
        <log id="TreeWithMetaDataLogger.t:norovirus_1,2" spec="beast.evolution.tree.TreeWithMetaDataLogger" branchratemodel="@RelaxedClock.c:norovirus_1,2" tree="@Tree.t:norovirus_1,2"/>
    </logger>

</run>

</beast>
