# Supplementary material for: The emerging GII.P16-GII.4 Sydney 2012 norovirus lineage is circulating worldwide, arose by late-2014 and contains polymerase changes that may increase virus transmission
Source: PLoS One. 2017 Jun 29;12(6):e0179572. doi: 10.1371/journal.pone.0179572 (PMC5491022; doi:10.1371/journal.pone.0179572)
Supplement: S6 File — (XML) [file pone.0179572.s006.xml]

<?xml version="1.0" encoding="UTF-8" standalone="no"?><beast beautitemplate='Standard' beautistatus='' namespace="beast.core:beast.evolution.alignment:beast.evolution.tree.coalescent:beast.core.util:beast.evolution.nuc:beast.evolution.operators:beast.evolution.sitemodel:beast.evolution.substitutionmodel:beast.evolution.likelihood" version="2.0">


    <data
id="norovirus">
                            <sequence id="seq_AB972499.1_Hu_GIIPe_GII4Sy_Japan_2011.5" taxon="AB972499.1_Hu_GIIPe_GII4Sy_Japan_2011.5" totalcount="4" value="ATGAAGATGGCGTCGAGTGACGCCAACCCATCTGATGGGTCCGCAGCCAACCTCGTCCCAGAGGTCAACAATGAGGTTATGGCTCTGGAGCCCGTTGTTGGTGCCGCCATTGCGGCACCTGTAGCGGGCCAACAAAATGTAATTGACCCCTGGATTAGAAACAATTTTGTACAAGCCCCTGGTGGAGAGTTTACAGTATCCCCTAGAAACGCTCCAGGTGAGATACTATGGAGCGCGCCCTTAGGCCCTGATCTAAATCCCTACCTTTCCCATTTGGCCAGAATGTACAATGGTTATGCAGGTGGTTTTGAAGTGCAGGTAATTCTCGCGGGGAACGCGTTCACCGCCGGGAAGGTCATATTTGCAGCAGTCCCACCAAATTTTCCAACTGAAGGCTTAAGCCCCAGCCAGGTCACTATGTTCCCCCATATAATAGTAGATGTTAGACAACTAGAACCTGTGCTGATTCCCTTACCCGATGTCAGGAATAATTTCTATCATTACAATCAATCAAATGACTCCACTATTAAGTTGATAGCAATGTTGTATACACCACTTAGGGCTAATAATGCTGGGGATGATGTCTTCACAGTTTCTTGCCGAGTTCTCACGAGACCATCCCCCGATTTTGATTTCATATTTTTAGTGCCACCCACAGTTGAGTCAAGAACTAAACCATTCTCTGTCCCAGTTTTAACTGTTGAGGAGATGACCAATTCAAGATTCCCCATTCCTTTGGAAAAGTTGTTCACGGGCCCCAGCAGTGCCTTTGTTGTTCAACCACAAAACGGCAGGTGCACGACTGATGGCGTGCTCCTAGGCACCACCCAACTGTCTCCTGTCAACATCTGCACCTTCAGAGGGGATGTCACCCACATCACAGGTAGTCGTAACTACACGATGAATTTGGCTTCTCAAAATTGGAACAATTATGACCCAACAGAAGAAATCCCAGCCCCTCTAGGGACTCCAGATTTTGTGGGGAAAATTCAAGGCATGCTCACCCAAACCACAAGGACAGATGGCTCAACACGCGGCCACAAAGCTACAGTGTACACTGGGAGCGCCGACTTTGCTCCAAAACTGGGTAGAGTTCAATTTGAAACTGACACAGACCATGATTTTGAAGCTAACCAAAACACAAAGTTCACCCCAGTCGGTGTTATCCAAGATGGTAGCACCACCCACCGAAATGAACCCCAACAGTGGGTGCTCCCAAGTTACTCAGGCAGAAATACTCATAATGTGCATCTGGCCCCCGCTGTAGCCCCCACTTTTCCGGGTGAGCAACTTCTCTTCTTCAGATCCACCATGCCCGGATGCAGCGGGTACCCCAACATGGATTTGGACTGTCTGCTCCCCCAGGAATGGGTGCAGTACTTCTACCAAGAGGCAGCCCCAGCACAATCTGATGTGGCTCTGCTAAGATTTGTGAATCCAGACACAGGTAGGGTTTTGTTTGAGTGTAAGCTTCATAAATCAGGCTATGTTACAGTGGCTCACACTGGCCAACATGATTTGGTTATCCCCCCCAATGGTTATTTTAGGTTTGATTCCTGGGTCAACCAGTTCTACACGCTTGCCCCCATGGGAAATGGAACGGGGCGTAGACGTGTAGTA"/>
                            <sequence id="seq_JX459907.1_Hu_GIIPe_GII4Sy_Australia_2012.374317" taxon="JX459907.1_Hu_GIIPe_GII4Sy_Australia_2012.374317" totalcount="4" value="ATGAAGATGGCGTCGAGTGACGCCAACCCATCTGATGGGTCCGCAGCCAACCTCGTCCCAGAGGTCAATAATGAGGTTATGGCTCTGGAGCCCGTTGTTGGTGCCGCCATTGCGGCACCTGTAGCGGGCCAACAAAATGTAATTGACCCCTGGATTAGAAACAATTTTGTACAAGCCCCTGGTGGAGAGTTCACAGTGTCCCCTAGAAACGCTCCAGGTGAAATACTATGGAGCGCGCCCTTAGGTCCTGATCTAAATCCCTACCTATCCCATTTGGCCAGAATGTACAATGGTTATGCAGGTGGTTTTGAAGTGCAGGTAATTCTCGCGGGGAACGCGTTCACCGCCGGGAAGGTCATATTTGCAGCAGTCCCACCAAATTTTCCAACTGAAGGCTTAAGCCCCAGCCAGGTCACTATGTTCCCCCATATAGTAGTAGATGTTAGACAACTAGAACCTGTGCTGATTCCCTTACCCGATGTCAGGAATAACTTCTATCATTACAATCAATCAAATGACTCCACTATTAAGTTGATAGCAATGTTGTATACACCACTTAGGGCTAATAATGCTGGGGACGATGTCTTCACAGTTTCTTGCCGAGTTCTCACGAGACCATCCCCCGATTTTGATTTCATATTTTTAGTGCCACCCACAGTTGAGTCAAGAACTAAACCATTCTCTGTCCCAGTTTTAACTGTTGAGGAGATGACCAATTCAAGATTCCCCATTCCTCTGGAAAAGTTGTTCACGGGCCCCAGCAGTGCCTTTGTTGTTCAACCACAAAACGGCAGGTGCACGACTGATGGCGTGCTCCTAGGCACCACCCAACTGTCTCCTGTCAATATCTGCACCTTCAGAGGGGATGTCACCCACATCACAGGTAGTCGTAACTACACAATGAATTTGGCTTCTCAAAATTGGAACAATTATGACCCAACAGACGAAATCCCAGCCCCTCTAGGGACTCCAGATTTTGTGGGGAAGATTCAAGGCATGCTCACCCAAACCACAAGGACAGATGGCTCGACACGCGGCCACAAAGCTACAGTGTACACTGGGAGCGCCGACTTTGCTCCAAAACTGGGTAGAGTTCAATTTGAAACTGACACAGACCATGATTTTGAAGCTAACCAAAACACAAAGTTCACCCCAGTCGGTGTTATCCAAGATGGTAGCACCACCCACCGAAATGAACCCCAACAGTGGGTGCTCCCAAGTTACTCAGGCAGAAATACTCATAATGTGCATCTGGCCCCCGCTGTAGCCCCCACTTTTCCGGGTGAGCAACTTCTCTTCTTCAGATCCACCATGCCCGGATGCAGCGGGTACCCCAACATGGATTTGGACTGTCTGCTCCCCCAGGAATGGGTGCAGTACTTCTACCAAGAAGCAGCCCCAGCACAATCTGATGTGGCTCTGCTAAGATTTGTGAATCCAGACACAGGTAGGGTTTTGTTTGAGTGTAAGCTTCATAAATCAGGCTATGTTACAGTGGCTCACACTGGCCAACATGATTTGGTTATCCCCCCCAATGGTTATTTTAGGTTTGATTCCTGGGTCAACCAGTTCTACACGCTTGCCCCCATGGGAAATGGAACGGGGCGTAGACGTGTAGTA"/>
                            <sequence id="seq_KC517370.1_Hu__GII4Sy_Taiwan_2012.363388" taxon="KC517370.1_Hu__GII4Sy_Taiwan_2012.363388" totalcount="4" value="ATGAAGATGGCGTCGAGTGACGCCAACCCATCTGATGGGTCCGCAGCCAACCTCGTCCCAGAGGTCAACAATGAGGTTATGGCTCTGGAGCCCGTTGTTGGTGCCGCCATTGCGGCACCTGTAGCGGGCCAACAAAATGTGATTGACCCCTGGATTAGAAACAATTTTGTACAAGCCCCTGGTGGAGAGTTTACAGTGTCCCCTAGAAACGCTCCAGGTGAAATACTGTGGAGCGCGCCCTTAGGCCCTGATCTAAATCCCTACCTTTCCCATTTGGCCAGAATGTACAATGGTTATGCAGGTGGTTTTGAAGTGCAGGTAATTCTCGCGGGGAACGCGTTCACCGCCGGGAAGGTCATATTTGCAGCAGTCCCATCAAATTTTCCAACTGAAGGCTTAAGCCCCAGCCAGGTCACTATGTTCCCCCATATAATAGTAGATGTTAGACAACTAGAACCTGTGCTGATCCCCTTACCCGATGTCAGGAATAATTTCTATCATTACAATCAATCAAATGACTCCACTATTAAGTTGATAGCAATGTTGTATACACTACTTAGGGCTAATAATGCTGGGGACGATGTCTTCACAGTTTCTTGCCGAGTTCTCACGAGACCATCCCCCGATTTTGATTTCATATTTTTAGTGCCACCCACAGTTGAGTCAAGAACTAAACCATTTTCTGTCCCAGTTTTAACTGTTGAGGAGATGACCAATTCAAGATTTCCCATTCCTTTGGAAAAGTTGTTCACGGGCCCCAGCAGTGCCTTTGTTGTTCAACCACAAAACGGCAGGTGCACGACTGATGGCGTGCTCCTAGGCACCACCCAACTGTCTCCTGTCAACATCTGCACCTTCAGAGGGGATGTCACCCACATCACAGGTAGTCGTAACTACACAATGAATTTGGCTTCTCAAAATTGGAACAATTATGACCCAACAGAAGAAATCCCAGCCCCTCTAGGGACTCCAGATTTTGTGGGGAAGATTCAAGGCATGCTCACCCAAACCACAAGGACAGATGGCTCAACACGCGGCCACAAAGCTACAATGTACACTGGGAGCGCCGACTTTGCTCCAAAACTGGGTAGAGTTCAATTTGAAACTGACACAGACCATGATTTTGAAGCTAACCAAAACACAAAGTTCACCCCAGTCGGTGTTATCCAAGACGGTGGCACCACCCACCGAAATGAACCCCAACAGTGGGTGCTCCCAAGCTACTCAGGCAGAAATACTCATAATGTGCATCTGGCCCCCGCTGTAGCCCCCACTTTTCCGGGTGAGCAACTTCTCTTCTTCAGACCCACCATGCCCGGATGCAGCGGGTACCCCAACATGGATTTGGACCGTCTGCTCCCCCAGGAATGGGTGCAGTACTTCTACCAAGAGGCAGCCCCAGCACAATCTGATGTGGCTCTGCTAAGATTTGTGAATCCAGACACAGGTAGGGTTTTGTTTGAGTGTAAGCTTCATAAATCAGGCTATGTTACAGTGGCTCACACCGGCCAACATGATTTGGTTATCCCCCCCAATGGTTATTTTAGGTTTGATTCCTGGGTCAACCAGTTCTACACGCTTGCCCCCATGGGAAATGGAACGGGGCGTAGACGTGTAGTA"/>
                            <sequence id="seq_KF060062.1_Hu__GII4Sy_Australia_2012.709016" taxon="KF060062.1_Hu__GII4Sy_Australia_2012.709016" totalcount="4" value="ATGAAGATGGCGTCGAGTGACGCCAACCCAACTGATGGGTCCGCAGCCAACCTCGTACCAGAGGTCAACAATGAGGTTATGGCTCTGGAGCCCGTTGTTGGTGCCGCTATTGCGGCACCTGTAGCGGGCCAACAAAATGTAATTGACCCCTGGATTAGAAACAATTTTGTACAAGCCCCTGGTGGAGAGTTTACAGTATCCCCTAGAAACGCTCCAGGTGAAATACTATGGAGCGCGCCCTTAGGCCCTGATCTAAATCCCTACCTATCCCATTTGGCCAGAATGTACAATGGTTATGCAGGTGGTTTTGAAGTGCAGGTAATTCTCGCGGGGAACGCGTTCACCGCCGGGAAGATCATATTTGCAGCAGTCCCACCAAATTTTCCAACCGAAGGCTTAAGCCCCAGCCAGGTCACTATGTTCCCCCACATAATAGTAGATGTTAGACAATTAGAACCTGTGCTGATTCCCTTACCCGATGTCAGGAATAATTTCTATCATTACAATCAATCAAATGACTCCACTATTAAGTTGATAGCAATGTTGTATACACCACTTAGGGCTAATAATGCTGGGGACGATGTCTTCACAGTTTCTTGCCGAGTTCTCACGAGACCATCCCCCGATTTTGATTTCATATTTTTAGTGCCACCCACAGTTGAGTCAAGAACTAAACCATTCTCTGTCCCAGTTTTAACTGTTGAGGAGATGACCAATTCAAGATTCCCCATTCCTTTGGAAAAGTTGTTCACGGGCCCCAGCAGTGCCTTTGTTGTTCAACCACAAAACGGCAGGTGCACGACTGATGGCGTGCTCCTAGGCACCACCCAACTGTCTCCTGTCAACATCTGCACCTTCAGAGGGGATGTCACCCACATCACAGGTAGTCGTAACTACACAATGAATTTGGCTTCTCAAAATTGGAACAATTATGACCCAACAGAAGAAACCCCAGCCCCTCTAGGAACTCCAGATTTTGTGGGGAAGATTCAAGGCATGCTCACCCAAACCACAAGGACAGATGGTTCAACACGCGGCCACAAAGCTACAGTGTACACTGGGAGCGCCGACTTTGCTCCAAAACTGGGTAGAGTTCAATTTGAAACTGACACAGACCATGATTTTGAAGCTAACCAAAACACAAAGTTCACCCCAGTCGGTGTCATCCAAGATGGTAGCACCACCCACCGAAATGAACCCCAACAGTGGGTGCTCCCAAGTTACTCAGGCAGAAATACTCATAATGTGCATCTGGCCCCCGCTGTAGCCCCCACTTTTCCGGGTGAGCAACTTCTCTTCTTCAGATCCACCATGCCCGGATGCAGCGGGTACCCCAACATGGATTTGGACTGTCTGCTCCCCCAGGAATGGGTGCAGTACTTCTACCAAGAGGCAGCCCCAGCACAATCTGATGTGGCTCTGCTAAGATTTGTGAATCCAGACACAGGTAGGGTTTTGTTTGAGTGTAAGCTTCACAAATCAGGCTATGTTACAGTGGCTCACACTGGCCAACATGATTTGGTTATCCCCCCCAATGGTTACTTCAGGTTTGATTCCTGGGTCAACCAGTTCTACACGCTTGCCCCCATGGGAAATGGAACGGGGCGTAGACGTGTAGTA"/>
                            <sequence id="seq_KF060080.1_Hu__GII4Sy_Australia_2012.625683" taxon="KF060080.1_Hu__GII4Sy_Australia_2012.625683" totalcount="4" value="ATGAAGATGGCGTCGAGTGACGCCAACCCATCTGATGGGTCCGCAGCCAACCTCGTCCCAGAGGTCAATAATGAGGTTATGGCTCTGGAGCCCGTTGCTGGTGCCGCCATTGCGGCACCTGTAGCGGGCCAACAAAATGTAATTGACCCCTGGATTAGAAACAATTTTGTACAAGCCCCTGGTGGAGAGTTCACAGTGTCCCCTAGAAACGCTCCAGGTGAAATACTATGGAGCGCGCCCTTAGGTCCTGATCTAAATCCCTACCTATCCCATTTGGCCAGAATGTACAATGGTTATGCAGGTGGTTTTGAAGTGCAGGTAATTCTCGCGGGGAACGCGTTCACCGCCGGGAAGGTCATATTTGCAGCAGTCCCACCAAATTTTCCAACTGAAGGCTTAAGCCCCAGCCAGGTCACTATGTTCCCCCATATAGTAGTAGATGTTAGACAACTAGAACCTGTGCTGATTCCCTTACCCGATGTCAGGAATAATTTCTATCATTACAATCAATCAAATGACTCCACTATTAAGTTGATAGCAATGTTGTATACACCACTTAGGGCTAATAATGCTGGGGACGATGTCTTCACAGTTTCTTGCCGAGTTCTCACGAGACCATCCCCCGATTTTGATTTCATATTTTTAGTGCCACCCACAGTTGAGTCAAGAACTAAACCATTCTCTGTCCCAGTTTTAACTGTTGAGGAGATGACCAATTCAAGATTCCCCATTCCTCTGGAAAAGTTGTTCACGGGCCCCAGCAGTGCCTTTGTTGTTCAACCACAAAACGGCAGGTGCACGACTGATGGCGTGCTCCTAGGCACCACCCAACTGTCTCCTGTCAATATCTGCACCTTCAGAGGGGATGTCACCCACATCACAGGTAGTCGTAACTACACAATGAATTTGGCTTCTCAAAATTGGAACAATTATGACCCAACAGAAGAAATCCCAGCCCCTCTAGGGACTCCAGATTTTGTGGGGAAGATTCAAGGCATGCTCACCCAAACCACAAGGACAGATGGCTCGACACGCGGCCACAAAGCTACAGTGTACACTGGGAGCGCCGACTTTGCTCCAAAACTGGGTAGAGTTCAGTTTGAAACTGACACAGACCATGATTTTGAAGCTAACCAAAACACAAAGTTCACCCCAGTCGGTGTTATCCAAGATGGTAGCACCACCCACCGAAATGAACCCCAACAGTGGGTGCTCCCAAGTTACTCAGGCAGAAATACTCATAATGTGCATCTGGCCCCCGCTGTAGCCCCCACTTTTCCGGGTGAGCAACTTCTCTTCTTCAGATCCACCATGCCCGGATGCAGCGGGTACCCCAACATGGATTTGGACTGTCTGCTCCCCCAGGAATGGGTGCAGTACTTCTACCAAGAAGCAGCCCCAGCACAATCTGATGTGGCTCTGCTAAGATTTGTGAATCCAGACACAGGTAGGGTTTTGTTTGAGTGTAAGCTTCATAAATCAGGCTATGTTACAGTGGCTCACACTGGCCAACATGATTTGGTTATCCCCCCCAATGGTTATTTTAGGTTTGACTCCTGGGTCAACCAGTTCTACACGCTTGCCCCCATGGGAAATGGAACGGGGCGTAGACGTGTAGTA"/>
                            <sequence id="seq_KF060089.1_Hu__GII4Sy_Australia_2012.290984" taxon="KF060089.1_Hu__GII4Sy_Australia_2012.290984" totalcount="4" value="ATGAAGATGGCGTCGAGTGACGCCAACCCATCTGATGGGTCCGCAGCCAACCTCGTCCCAGAGGTCAATAATGAGGTTATGGCTCTGGAGCCCGTTGTTGGTGCCGCCATTGCGGCACCTGTAGCGGGCCAACAAAATGTAATTGACCCCTGGATTAGAAACAATTTTGTACAAGCCCCTGGTGGAGAGTTCACAGTGTCCCCTAGAAACGCTCCAGGTGAAATACTATGGAGCGCGCCCTTAGGTCCTGATCTAAATCCCTACCTATCCCATTTGGCCAGAATGTACAATGGTTATGCAGGTGGTTTTGAAGTGCAGGTAATTCTCGCGGGGAACGCGTTCACCGCCGGGAAGGTCATATTTGCAGCAGTCCCACCAAATTTTCCAACTGAAGGCTTAAGCCCCAGCCAGGTCACTATGTTCCCCCATATAGTAGTAGATGTTAGACAACTAGAACCTGTGCTGATTCCCTTACCCGATGTCAGGAATAACTTCTATCATTACAATCAATCAAATGACTCCACTATTAAGTTGATAGCAATGTTGTATACACCACTTAGGGCTAATAATGCTGGGGACGATGTCTTCACAGTTTCTTGCCGAGTTCTCACGAGACCATCCCCCGATTTTGATTTCATATTTTTAGTGCCACCCACAGTTGAGTCAAGAACTAAACCATTCTCTGTCCCAGTTTTAACTGTTGAGGAGATGACCAATTCAAGATTCCCCATTCCTCTGGAAAAGTTGTTCACGGGCCCCAGCAGTGCCTTTGTTGTTCAACCACAAAACGGCAGGTGCACGACTGATGGCGTGCTCCTAGGCACCACCCAACTGTCTCCTGTCAATATCTGCACCTTCAGAGGGGATGTCACCCACATCACAGGTAGTCGTAACTACACAATGAATTTGGCTTCTCAAAATTGGAACAATTATGACCCAACAGAAGAAATCCCAGCCCCTCTAGGGACTCCAGATTTTGTGGGGAAGATTCAAGGCATGCTCACCCAAACCACAAGGACAGATGGCTCGACACGCGGCCACAAAGCTACAGTGTACACTGGGAGCGCCGACTTTGCTCCAAAACTGGGTAGAGTTCAATTTGAAACTGACACAGACCATGATTTTGAAGCTAACCAAAACACAAAGTTCACCCCAGTCGGTGTTATCCAAGATGGTAGCACCACCCACCGAAATGAACCCCAACAGTGGGTGCTCCCAAGTTACTCAGGCAGAAATACTCATAATGTGCATCTGGCCCCCGCTGTAGCCCCCACTTTTCCGGGTGAGCAACTTCTCTTCTTCAGATCCACCATGCCCGGATGCAGCGGGTACCCCAACATGGATTTGGACTGTCTGCTCCCCCAGGAATGGGTGCAGTACTTCTACCAAGAAGCAGCCCCAGCACAATCTGATGTGGCTCTGCTAAGATTTGTGAATCCAGACACAGGTAGGGTTTTGTTTGAGTGTAAGCTTCATAAATCAGGCTATGTTACAGTGGCTCACACTGGCCAACATGATTTGGTTATCCCCCCCAATGGTTATTTTAGGTTTGATTCCTGGGTCAACCAGTTCTACACGCTTGCCCCCATGGGAAATGGAACGGGGCGTAGACGTGTAGTA"/>
                            <sequence id="seq_KF060110.1_Hu__GII4Sy_Australia_2012.374317" taxon="KF060110.1_Hu__GII4Sy_Australia_2012.374317" totalcount="4" value="ATGAAGATGGCGTCGAGTGACGCCAACCCATCTGATGGGTCCGCAGCCAACCTCGTCCCAGAGGTCAATAATGAGGTTATGGCTCTGGAGCCCGTTGTTGGTGCCGCCATTGCGGCACCTGTAGCGGGCCAACAAAATGTAATTGACCCCTGGATTAGAAACAATTTTGTACAAGCCCCTGGTGGAGAGTTCACAGTGTCCCCTAGAAACGCTCCAGGTGAAATACTATGGAGCGCGCCCTTAGGTCCTGATCTAAATCCCTACCTATCCCATTTGGCCAGAATGTACAATGGTTATGCAGGTGGTTTTGAAGTGCAGGTAATTCTCGCGGGGAACGCGTTCACCGCCGGGAAGGTCATATTTGCAGCAGTCCCACCAAATTTTCCAACTGAAGGCTTAAGCCCCAGCCAGGTCACTATGTTCCCCCATATAGTAGTAGATGTTAGACAACTAGAACCTGTGCTGATTCCCTTACCCGATGTCAGGAATAACTTCTATCATTACAATCAATCAAATGACTCCACTATTAAGTTGATAGCAATGTTGTATACACCACTTAGGGCTAATAATGCTGGGGACGATGTCTTCACAGTTTCTTGCCGAGTTCTCACGAGACCATCCCCCGATTTTGATTTCATATTTTTAGTGCCACCCACAGTTGAGTCAAGAACTAAACCATTCTCTGTCCCAGTTTTAACTGTTGAGGAGATGACCAATTCAAGATTCCCCATTCCTCTGGAAAAGTTGTTCACGGGCCCCAGCAGTGCCTTTGTTGTTCAACCACAAAACGGCAGGTGCACGACTGATGGCGTGCTCCTAGGCACCACCCAACTGTCTCCTGTCAATATCTGCACCTTCAGAGGGGATGTCACCCACATCACAGGTAGTCGTAACTACACAATGAATTTGGCTTCTCAAAATTGGAACAATTATGACCCAACAGAAGAAATCCCAGCCCCTCTAGGGACTCCAGATTTTGTGGGGAAGATTCAAGGCATGCTCACCCAAACCACAAGGACAGATGGCTCGACACGCGGCCACAAAGCTACAGTGTACACTGGGAGCGCCGACTTTGCTCCAAAACTGGGTAGAGTTCAATTTGAAACTGACACAGACCATGATTTTGAAGCTAACCAAAACACAAAGTTCACCCCAGTCGGTGTTATCCAAGATGGTAGCACCACCCACCGAAATGAACCCCAACAGTGGGTGCTCCCAAGTTACTCAGGCAGAAATACTCATAATGTGCATCTGGCCCCCGCTGTAGCCCCCACTTTTCCGGGTGAGCAACTTCTCTTCTTCAGATCCACCATGCCCGGATGCAGCGGGTACCCCAACATGGATTTGGACTGTCTGCTCCCCCAGGAATGGGTGCAGTACTTCTACCAAGAAGCAGCCCCAGCACAATCTGATGTGGCTCTGCTAAGATTTGTGAATCCAGACACAGGTAGGGTTTTGTTTGAGTGTAAGCTTCATAAATCAGGCTATGTTACAGTGGCTCACACTGGCCAACATGATTTGGTTATCCCCCCCAATGGTTATTTTAGGTTTGATTCCTGGGTCAACCAGTTCTACACGCTTGCCCCCATGGGAAATGGAACGGGGCGTAGACGTGTAGTA"/>
                            <sequence id="seq_KF060111.1_Hu__GII4Sy_Australia_2012.374317" taxon="KF060111.1_Hu__GII4Sy_Australia_2012.374317" totalcount="4" value="ATGAAGATGGCGTCGAGTGACGCCAACCCATCTGATGGGTCCGCAGCCAACCTCGTACCAGAGGTCAACAATGAGGTTATGGCTCTGGAGCCCGTTGTTGGTGCCGCTATTGCGGCACCTGTAGCGGGCCAACAAAATGTAATTGACCCCTGGATTAGAAACAATTTTGTACAAGCCCCTGGTGGAGAGTTTACAGTATCCCCTAGAAACGCTCCAGGTGAAATACTATGGAGCGCGCCCTTAGGCCCTGATCTAAATCCCTACCTATCCCATTTGGCCAGAATGTACAATGGTTATGCAGGTGGTTTTGAAGTGCAGGTAATTCTCGCGGGGAACGCGTTCACCGCCGGGAAGATCATATTTGCAGCAGTCCCACCAAATTTTCCAACTGAAGGCTTAAGCCCCAGCCAGGTCACTATGTTCCCCCATATAATAGTAGATGTTAGACAACTAGAACCTGTGCTGATTCCCTTACCCGATGTCAGGAATAATTTCTATCATTACAATCAATCAAATGACTCCACTATTAAGTTGATAGCAATGTTGTATACACCACTTAGGGCTAATAATGCTGGGGACGATGTCTTCACAGTTTCTTGCCGAGTTCTCACGAGACCATCCCCCGATTTTGATTTCATATTTTTAGTGCCACCCACAGTTGAGTCAAGAACTAAACCATTCTCTGTCCCAGTTTTAACTGTTGAGGAGATGACCAATTCAAGATTCCCCATTCCTTTGGAAAAGTTGTTCACGGGCCCCAGCAGTGCCTTTGTTGTTCAACCACAAAACGGCAGGTGCACGACTGATGGCGTGCTCCTAGGCACCACCCAACTGTCTCCTGTCAACATCTGCACCTTCAGAGGGGATGTCACCCACATCACAGGTAGTCGTAACTACACAATGAATTTGGCTTCTCAAAATTGGAACAATTATGACCCAACAGAAGAAATCCCAGCCCCTCTAGGAACTCCAGATTTTGTGGGGAAGATTCAAGGCATGCTCACCCAAACCACAAGGACAGATGGTTCAACACGCGGCCACAAAGCTACAGTGTACACTGGGAGCGCCGACTTTGCTCCAAAACTGGGTAGAGTTCAATTTGAAACTGACACAGACCATGATTTTGAAGCTAACCAAAACACAAAGTTCACCCCAGTCGGTGTCATCCAAGATGGTGGCACCACCCACCGAAATGAACCCCAACAGTGGGTGCTCCCAAGTTACTCAGGCAGAAATACTCATAATGTGCATCTGGCCCCCGCTGTAGCCCCCACTTTTCCGGGTGAGCAGCTTCTCTTCTTCAGATCCACCATGCCCGGATGCAGCGGGTACCCCAACATGGATTTGGACTGTCTGCTCCCCCAGGAATGGGTGCAGTACTTCTACCAAGAGGCAGCCCCAGCACAATCTGATGTGGCTCTGCTAAGATTTGTGAATCCAGACACAGGTAGGGTTTTGTTTGAGTGTAAGCTTCACAAATCAGGCTATGTTACAGTGGCTCACACTGGCCAACATGATTTGGTTATCCCCCCCAATGGTTACTTTAGGTTTGATTCCTGGGTCAACCAGTTCTACACGCTTGCCCCCATGGGAAATGGAACGGGGCGTAGACGTGTAGTA"/>
                            <sequence id="seq_KF060125.1_Hu__GII4Sy_NZ_2012.875683" taxon="KF060125.1_Hu__GII4Sy_NZ_2012.875683" totalcount="4" value="ATGAAGATGGCGTCGAGTGACGCCAACCCATCTGATGGGTCCGCAGCCAACCTCGTACCAGAGGTCAACAATGAGGTTATGGCTTTGGAGCCCGTTGTTGGTGCCGCTATTGCGGCACCTGTAGCGGGCCAACAAAATGTAATTGACCCCTGGATTAGAAACAATTTTGTACAAGCCCCTGGTGGAGAGTTTACAGTATCCCCTAGAAACGCTCCAGGTGAAATACTATGGAGCGCGCCCTTAGGCCCTGATCTAAATCCCTACCTATCCCATTTGGCTAGAATGTACAATGGTTATGCAGGTGGTTTTGAAGTGGAGGTAATTCTCGCGGGGAACGCGTTCACCGCCGGGAAGATCATATTTGCAGCAGTCCCACCAAATTTTCCAACTGAAGGCTTAAGCCCCAGCCAGGTCACTATGTTCCCCCATATAATAGTAGATGTTAGACAACTAGAACCTGTGCTGATTCCCTTACCCGATGTCAGGAATAATTTCTATCATTACAATCAATCAAATGACTCCACTATTAAGTTGATAGCAATGTTGTATACACCACTTAGGGCTAATAATGCTGGGGACGATGTCTTCACAGTTTCTTGCCGAGTTCTCACGAGACCATCCCCCGATTTTGATTTCATATTTTTAGTGCCACCCACAGTTGAGTCAAGAACTAAACCATTCTCTGTCCCAGTTTTAACTGTTGAGGAGATGACCAATTCAAGATTCCCCATTCCTTTGGAAAAGTTGTTCACGGGCCCCAGCAGTGCCTTTGTTGTTCAACCACAAAACGGCAGGTGCACGACTGATGGCGTGCTCCTAGGCACCACCCAACTGTCTCCTGTCAACATCTGCACCTTCAGAGGGGATGTCACCCACATCACAGGTAGTCGTAACTACACAATGAATTTGGCTTCTCAAAATTGGAACAATTATGACCCAACAGAAGAAATCCCAGCCCCTCTAGGAACTCCAGATTTTGTGGGGAAGATTCAAGGCACGCTCACCCAAACCACAAGGACAGATGGTTCAACACGCGGCCACAAAGCTACAGTGTACACTGGGAGTGCCGACTTTGCTCCAAAACTGGGTAGAGTTCAATTTGAAACTGACACAGACCATGATTTTGAAGCTAACCAAAACACAAAGTTCACCCCAGTCGGTGTCATCCAAGATGGTAGCACCACCCACCGAAATGAACCCCAACAGTGGGTGCTCCCAAGTTACTCAGGCAGAAATACTCATAATGTGCATCTGGCCCCCGCTGTAGCCCCCACTTTTCCGGGTGAGCAACTTCTCTTCTTCAGATCCACCATGCCCGGATGCAGCGGGTACCCCAACATGGATTTGGACTGTCTGCTCCCCCAGGAATGGGTGCAGTACTTCTACCAAGAGGCAGCCCCAGCACAATCTGATGTGGCTCTGCTAAGATTTGTGAATCCAGACACAGGTAGGGTTTTGTTTGAGTGTAAGCTTCACAAATCAGGCTATGTTACAGTGGCTCACACTGGCCAACATGATTTGGTTATCCCCCCCAATGGTTACTTTAGGTTTGATTCCTGGGTCAACCAGTTCTACACGCTTGCCCCCATGGGAAATGGAACGGGGCGTAGACGTGTAGTA"/>
                            <sequence id="seq_KF060126.1_Hu__GII4Sy_NZ_2012.875683" taxon="KF060126.1_Hu__GII4Sy_NZ_2012.875683" totalcount="4" value="ATGAAGATGGCGTCGAGTGACGCCAACCCATCTGATGGGTCCGCAGCCAACCTCGTACCAGAGGTCAACAATGAGGTTATGGCTTTGGAGCCCGTTGTTGGTGCCGCTATTGCGGCACCTGTAGCGGGCCAACAAAATGTAATTGACCCCTGGATTAGAAACAATTTTGTACAAGCCCCTGGTGGAGAGTTTACAGTATCCCCTAGAAACGCTCCAGGTGAAATACTATGGAGCGCGCCCTTAGGCCCTGATCTAAATCCCTACCTATCCCATTTGGCCAGAATGTACAATGGTTATGCAGGTGGTTTTGAAGTGGAGGTGATTCTCGCGGGGAACGCGTTCACCGCCGGGAAGATCATATTTGCAGCAGTCCCACCAAATTTCCCAACTGAAGGCTTAAGCCCCAGCCAGGTCACTATGTTCCCCCATATAATAGTAGATGTTAGACAATTAGAACCTGTGCTGATTCCCTTACCCGATGTCAGGAATAATTTCTATCATTACAATCAATCAAATGACTCCACTATTAAGTTGATAGCAATGTTGTATACACCACTTAGGGCTAATAATGCTGGGGACGATGTCTTCACAGTTTCTTGCCGAGTTCTCACGAGACCATCCCCCGATTTTGATTTCATATTTTTAGTGCCACCCACAGTTGAGTCAAGAACTAAACCATTCTCTGTCCCAGTTTTAACTGTTGAGGAGATGACCAATTCAAGATTCCCCATTCCTTTGGAAAAGTTGTTCACTGGCCCCAGCAGTGCCTTTGTTGTTCAACCACAAAACGGCAGGTGCACGACTGATGGCGTGCTCCTAGGCACCACCCAGCTGTCTCCTGTCAACATCTGCACCTTCAGAGGGGATGTCACCCACATCACAGGTAGTCGTAACTACACAATGAATTTGGCTTCTCAAAATTGGAACAATTATGACCCAACAGAAGAAATCCCAGCCCCTCTAGGAACTCCAGATTTTGTGGGGAAGATTCAAGGCATGCTCACCCAAACCACAAGGACAGATGGTTCAACACGCGGCCACAAAGCTACAGTGTACACTGGGAGTGCCGACTTTGCTCCAAAACTGGGTAGAGTTCAATTTGAAACTGACACAGACCATGATTTTGAAGCTAACCAAAACACAAAGTTCACCCCAGTCGGTGTCATCCAAGATGGTAGCACCACCCACCGAAATGAACCCCAACAGTGGGTGCTCCCAAGTTACTCAGGCAGAAATACTCATAATGTGCATCTGGCCCCCGCTGTAGCCCCCACTTTTCCGGGTGAGCAACTTCTCTTCTTCAGATCCACCATGCCCGGATGCAGCGGGTACCCCAACATGGATTTGGACTGTCTGCTCCCCCAGGAATGGGTGCAGTACTTCTACCAAGAGGCAGCCCCAGCACAATCTGATGTGGCTCTGCTAAGATTTGTGAATCCAGACACAGGTAGGGTTTTGTTTGAGTGTAAGCTTCACAAATCAGGCTATGTTACAGTGGCTCACACTGGCCAACATGATTTGGTTATCCCCCCCAATGGTTACTTTAGGTTTGATTCCTGGGTCAACCAGTTCTACACGCTTGCCCCCATGGGAAATGGAACGGGGCGTAGACGTGTAGTA"/>
                            <sequence id="seq_KF060127.1_Hu__GII4Sy_NZ_2012.875683" taxon="KF060127.1_Hu__GII4Sy_NZ_2012.875683" totalcount="4" value="ATGAAGATGGCGTCGAGTGACGCCAACCCATCTGATGGGTCCGCAGCCAACCTCGTACCAGAGGTCAACAATGAGGTTATGGCTTTGGAGCCCGTTGTTGGTGCCGCTATTGCGGCACCTGTAGCGGGCCAACAAAATGTAATTGACCCCTGGATTAGAAACAATTTTGTACAAGCCCCTGGTGGAGAGTTTACAGTATCCCCTAGAAACGCTCCAGGTGAAATACTATGGAGCGCGCCCTTAGGCCCTGATCTAAATCCCTACCTATCCCATTTGGCCAGAATGTACAATGGTTATGCAGGTGGTTTTGAAGTGCAGGTAATTCTCGCGGGGAACGCGTTCACCGCCGGGAAGATCATATTTGCAGCAGTCCCACCAAATTTTCCAACTGAAGGCTTAAGCCCCAGCCAGGTCACTATGTTCCCCCATATAATAGTAGATGTTAGACAACTAGAACCTGTGCTGATTCCCTTACCCGATGTCAGGAATAATTTCTATCATTACAATCAATCAAATGACTCCACTATTAAGTTGATAGCAATGTTGTATACACCACTTAGGGCTAATAATGCTGGGGACGATGTCTTCACAGTTTCTTGCCGAGTTCTCACGAGACCATCCCCCGATTTTGATTTCATATTTTTAGTGCCACCCACAGTTGAGTCAAGAACTAAACCATTCTCTGTCCCAGTTTTAACTGTTGAGGAGATGACCAATTCAAGATTCCCCATTCCTTTGGAAAAGTTGTTCACGGGCCCCAGCAGTGCCTTTGTTGTTCAACCACAAAACGGCAGGTGCACGACTGATGGCGTGCTCCTAGGCACCACCCAACTGTCTCCTGTCAACATCTGCACCTTCAGAGGGGATGTCACCCACATCACAGGTAGTCGTAACTACACAATGAATTTGGCTTCTCAAAATTGGAACAATTATGACCCAACAGAAGAAATCCCAGCCCCTCTAGGAACTCCAGATTTTGTGGGGAAGATTCAAGGCATGCTCACCCAAACCACAAGGACAGATGGTTCAACACGCGGCCACAAAGCTACAGTGTACACTGGGAGTGCCGACTTTGCTCCAAAACTGGGTAGAGTTCAATTTGAAACTGACACAGACCATGATTTTGAAGCTAACCAAAACACAAAGTTCACCCCAGTCGGTGTCATCCAAGATGGTAGCACCACCCACCGAAATGAACCCCAACAGTGGGTGCTCCCAAGTTACTCAGGCAGAAATACTCATAATGTGCATCTGGCCCCCGCTGTAGCCCCCACTTTTCCGGGTGAGCAACTTCTCTTCTTCAGATCCACCATGCCCGGATGCAGCGGGTACCCCAACATGGATTTGGACTGTCTGCTCCCCCAGGAATGGGTGCAGTACTTCTACCAAGAGGCAGCCCCAGCACAATCTGATGTGGCTCTGCTAAGATTTGTGAATCCAGACACAGGTAGGGTTTTGTTTGAGTGTAAGCTTCACAAATCAGGCTATGTTACAGTGGCTCACACTGGCCAACATGATTTGGTTATCCCCCCCAATGGTTACTTTAGGTTTGATTCCTGGGTCAACCAGTTCTACACGCTTGCCCCCATGGGAAATGGAACGGGGCGTAGACGTGTAGTA"/>
                            <sequence id="seq_KF060130.1_Hu__GII4Sy_NZ_2012.625683" taxon="KF060130.1_Hu__GII4Sy_NZ_2012.625683" totalcount="4" value="ATGAAGATGGCGTCGAGTGACGCCAACCCATCTGATGGGTCCGCAGCCAACCTCGTACCAGAGGTCAACAATGAGGTTATGGCTCTGGAGCCCGTTGTTGGTGCCGCTATTGCGGCACCTGTAGCGGGCCAACAAAATGTAATTGACCCCTGGATTAGAAACAATTTTGTACAAGCCCCTGGTGGAGAGTTTACAGTATCCCCTAGAAACGCTCCAGGTGAAATACTATGGAGCGCGCCCTTAGGCCCTGATCTAAATCCCTACCTATCCCATTTGGCCAGAATGTACAATGGTTATGCAGGTGGTTTTGAAGTGCAGGTAATTCTCGCGGGGAACGCGTTCACCGCCGGGAAGATCATATTTGCAGCAGTCCCACCAAATTTTCCAACTGAAGGCTTAAGCCCCAGCCAGGTCACTATGTTCCCCCATATAATAGTAGATGTTAGACAACTAGAACCTGTGCTGATTCCCTTACCCGATGTCAGGAATAATTTCTATCATTACAATCAATCAAATGACTCCACTATTAAGTTGATAGCAATGTTGTATACACCACTTAGGGCCAATAATGCTGGGGACGATGTCTTCACAGTTTCTTGCCGAGTTCTCACGAGACCATCCCCCGATTTTGATTTCATATTTTTAGTGCCACCCACAGTTGAGTCAAGAACTAAACCATTCTCTGTCCCAGTTTTAACTGTTGAGGAGATGACCAATTCAAGATTCCCCATTCCTTTGGAAAAGTTGTTCACGGGCCCCAGCAGTGCCTTTGTTGTTCAACCACAAAACGGCAGGTGCACGACTGATGGCGTGCTCCTAGGCACCACCCAACTGTCTCCTGTCAACATCTGCACCTTCAGAGGGGATGTCACCCACATCACAGGTAGTCGTAACTACACAATGAATTTGGCTTCTCAAAATTGGAACAATTATGACCCAACAGAAGAAATCCCAGCCCCTCTAGGAACTCCAGATTTTGTGGGGAAGATTCAAGGCATGCTCACCCAAACCACAAGGACAGATGGTTCAACACGCGGCCACAAAGCTACAGTGTACACTGGGAGCGCCGACTTTGCTCCAAAATTGGGTAGAGTTCAATTTGAAACTGACACAGACCATGATTTTGAAGCTAACCAAAACACAAAGTTCACCCCAGTCGGTGTCATCCAAGATGGTAGCACCACCCACCGAAATGAACCCCAACAGTGGGTGCTCCCAAGTTACTCAGGCAGAAATACTCATAATGTGCATCTGGCCCCCGCTGTAGCCCCCACTTTTCCGGGTGAGCAACTTCTCTTCTTCAGATCCACCATGCCCGGGTGCAGCGGGTACCCCAACATGGATTTGGACTGTCTGCTCCCCCAGGAATGGGTGCAGTACTTCTACCAAGAGGCAGCCCCAGCACAATCTGATGTGGCTCTGCTAAGATTTGTGAATCCAGACACAGGTAGGGTTTTGTTTGAGTGTAAGCTTCACAAATCAGGCTATGTCACAGTGGCTCACACTGGCCAACATGATTTGGTTATCCCCCCCAATGGTTACTTTAGGTTTGATTCCTGGGTCAATCAGTTCTACACGCTTGCCCCCATGGGAAATGGAACGGGGCGTAGACGTGCAGTA"/>
                            <sequence id="seq_KF060132.1_Hu__GII4Sy_NZ_2012.625683" taxon="KF060132.1_Hu__GII4Sy_NZ_2012.625683" totalcount="4" value="ATGAAGATGGCGTCGAGTGACGCCAACCCATCTGATGGGTCCGCAGCCAACCTCGTACCAGAGGTCAACAATGAGGTTATGGCTCTGGAGCCCGTTGTTGGTGCCGCTATTGCGGCACCTGTAGCGGGCCAACAAAATGTAATTGACCCCTGGATTAGAAACAATTTTGTACAAGCCCCTGGTGGAGAGTTTACAGTATCCCCTAGAAACGCTCCAGGTGAAATACTATGGAGCGCGCCCTTAGGCCCTGATCTAAATCCCTACCTATCCCATTTGGCCAGAATGTACAATGGTTATGCAGGTGGTTTTGAAGTGCAGGTAATTCTCGCGGGGAACGCGTTCACCGCCGGGAAGATCATATTTGCAGCAGTCCCACCAAATTTTCCAACTGAAGGCTTAAGCCCCAGCCAGGTCACTATGTTCCCCCATATAATAGTAGATGTTAGACAACTAGAACCTGTGCTGATTCCCTTACCCGATGTCAGGAATAATTTCTATCATTACAATCAATCAAATGACTCCACTATTAAGTTGATAGCAATGTTGTATACACCACTTAGGGCCAATAATGCTGGGGACGATGTCTTCACAGTTTCTTGCCGAGTTCTCACGAGACCATCCCCCGATTTTGATTTCATATTTTTAGTGCCACCCACAGTTGAGTCAAGAACTAAACCATTCTCTGTCCCAGTTTTAACTGTTGAGGAGATGACCAATTCAAGATTCCCCATTCCTTTGGAAAAGTTGTTCACGGGCCCCAGCAGTGCCTTTGTTGTTCAACCACAAAACGGCAGGTGCACGACTGATGGCGTGCTCCTAGGCACCACCCAACTGTCTCCTGTCAACATCTGCACCTTCAGAGGGGATGTCACCCACATCACAGGTAGTCGTAACTACACAATGAATTTGGCTTCTCAAAATTGGAACAATTATGACCCAACAGAAGAAATCCCAGCCCCTCTAGGAACTCCAGATTTTGTGGGGAAGATTCAAGGCATGCTCACCCAAACCACAAGGACAGATGGTTCAACACGCGGCCACAAAGCTACAGTGTACACTGGGAGCGCCGACTTTGCTCCAAAATTGGGTAGAGTTCAATTTGAAACTGACACAGACCATGATTTTGAAGCTAACCAAAACACAAAGTTCACCCCAGTCGGTGTCATCCAAGATGGTAGCACCACCCACCGAAATGAACCCCAACAGTGGGTGCTCCCAAGTTACTCAGGCAGAAATACTCATAATGTGCATCTGGCCCCCGCTGTAGCCCCCACTTTTCCGGGTGAGCAACTTCTCTTCTTCAGATCCACCATGCCCGGGTGCAGCGGGTACCCCAACATGGATTTGGACTGTCTGCTCCCCCAGGAATGGGTGCAGTACTTCTACCAAGAGGCAGCCCCAGCACAATCTGATGTGGCTCTGCTAAGATTTGTGAATCCAGACACAGGTAGGGTTTTGTTTGAGTGTAAGCTTCACAAATCAGGCTATGTCACAGTGGCTCACACTGGCCAACATGATTTGGTTATCCCCCCCAATGGTTACTTTAGGTTTGATTCCTGGGTCAATCAGTTCTACACGCTTGCCCCCATGGGAAATGGAACGGGGCGTAGACGTGCAGTA"/>
                            <sequence id="seq_KF060133.1_Hu__GII4Sy_NZ_2012.625683" taxon="KF060133.1_Hu__GII4Sy_NZ_2012.625683" totalcount="4" value="ATGAAGATGGCGTCGAGTGACGCCAACCCATCTGATGGGTCCGCAGCCAACCTCGTACCAGAGGTCAACAATGAGGTTATGGCTTTGGAGCCCGTTGTTGGTGCCGCTATTGCGGCACCTGTAGCGGGCCAACAAAATGTAATTGACCCCTGGATTAGAAACAATTTTGTACAAGCCCCTGGTGGAGAGTTTACAGTATCCCCTAGAAACGCTCCAGGTGAAATACTATGGAGCGCGCCCTTAGGCCCTGATCTAAATCCCTACCTATCCCATTTGGCCAGAATGTACAATGGTTATGCAGGTGGTTTTGAAGTGCAGGTAATTCTCGCGGGGAACGCGTTCACCGCCGGGAAGATCATATTTGCAGCAGTCCCACCAAATTTTCCAACTGAAGGCTTAAGCCCCAGCCAGGTCACTATGTTCCCCCATATAATAGTAGATGTTAGACAACTAGAACCTGTGCTGATTCCCTTACCCGATGTCAGGAATAATTTCTATCATTACAATCAATCAAATGACTCCACTATTAAGTTGATAGCAATGTTGTATACACCACTTAGGGCTAATAATGCTGGGGACGATGTCTTCACAGTTTCTTGCCGAGTTCTCACGAGACCATCCCCCGATTTTGATTTCATATTTTTAGTGCCACCCACAGTTGAGTCAAGAACTAAACCATTCTCTGTCCCAGTTTTAACTGTTGAGGAGATGACCAATTCAAGATTCCCCATTCCTTTGGAAAAGTTGTTCACGGGCCCCAGCAGTGCCTTTGTTGTTCAACCACAAAACGGCAGGTGCACGACTGATGGCGTGCTCCTAGGCACCACCCAACTGTCTCCTGTCAACATCTGCACCTTCAGAGGGGATGTCACCCACATCACAGGTAGTCGTAACTACACAATGAATTTGGCTTCTCAAAATTGGAACAATTATGACCCAACAGAAGAAATCCCAGCCCCTCTAGGAACTCCAGATTTTGTGGGGAAGATTCAAGGCATGCTCACCCAAACCACAAGGACAGATGGTTCAACACGCGGCCACAAAGCTACAGTGTACACTGGGAGTGCCGACTTTGCTCCAAAACTGGGTAGAGTTCAATTTGAAACTGACACAGACCATGATTTTGAAGCTAACCAAAACACAAAGTTCACCCCAGTCGGTGTCATCCAAGATGGTAGCACCACCCACCGAAATGAACCCCAACAGTGGGTGCTCCCAAGTTACTCAGGCAGAAATACTCATAATGTGCATCTGGCCCCCGCTGTAGCCCCCACTTTTCCGGGTGAGCAACTTCTCTTCTTCAGATCCACCATGCCCGGATGCAGCGGGTACCCCAACATGGATTTGGACTGTCTGCTCCCCCAGGAATGGGTGCAGTACTTCTACCAAGAGGCAGCCCCAGCACAATCTGATGTGGCTCTGCTAAGATTTGTGAATCCAGACACAGGTAGGGTTTTGTTTGAGTGTAAGCTTCACAAATCAGGCTATGTTACAGTGGCTCACACTGGCCAACATGATTTGGTTATCCCCCCCAATGGTTACTTTAGGTTTGATTCCTGGGTCAACCAGTTCTACACGCTTGCCCCCATGGGAAATGGAACGGGGCGTAGACGTGTAGTA"/>
                            <sequence id="seq_KF060134.1_Hu__GII4Sy_NZ_2012.709016" taxon="KF060134.1_Hu__GII4Sy_NZ_2012.709016" totalcount="4" value="ATGAAGATGGCGTCGAGTGACGCCAACCCATCTGATGGGTCCGCAGCCAACCTCGTACCAGAGGTCAACAATGAGGTTATGGCTTTGGAGCCCGTTGTTGGTGCCGCTATTGCGGCACCTGTAGCGGGCCAACAAAATGTAATTGACCCCTGGATTAGAAACAATTTTGTACAAGCCCCTGGTGGAGAGTTTACAGTATCCCCTAGAAACGCTCCAGGTGAAATACTATGGAGCGCGCCCTTAGGCCCTGATCTAAATCCCTACCTATCCCATTTGGCCAGAATGTACAATGGTTATGCAGGTGGTTTTGAAGTGCAGGTAATTCTCGCGGGGAACGCGTTCACCGCCGGGAAGATCATATTTGCAGCAGTCCCACCAAATTTTCCAACTGAAGGCTTAAGCCCCAGCCAGGTCACTATGTTCCCCCATATAATAGTAGATGTTAGACAACTAGAACCTGTGCTGATTCCCTTACCCGATGTCAGGAATAATTTCTATCATTACAATCAATCAAATGACTCCACTATTAAGTTGATAGCAATGTTGTATACACCACTTAGGGCTAATAATGCTGGGGACGATGTCTTCACAGTTTCTTGCCGAGTTCTCACGAGACCATCCCCCGATTTTGATTTCATATTTTTAGTGCCACCCACAGTTGAGTCAAGAACTAAACCATTCTCTGTCCCAGTTTTAACTGTTGAGGAGATGACCAATTCAAGATTCCCCATTCCTTTGGAAAAGTTGTTCACGGGCCCCAGCAGTGCCTTTGTTGTTCAACCACAAAACGGCAGGTGCACGACTGATGGCGTGCTCCTAGGCACCACCCAACTGTCTCCTGTCAACATCTGCACCTTCAGAGGGGATGTCACCCACATCACAGGTAGTCGTAACTACACAATGAATTTGGCTTCTCAAAATTGGAACAATTATGACCCAACAGAAGAAATCCCAGCCCCTCTAGGAACTCCAGATTTTGTGGGGAAGATTCAAGGCATGCTCACCCAAACCACAAGGACAGATGGTTCAACACGCGGCCACAAAGCTACAGTGTACACTGGGAGTGCCGACTTTGCTCCAAAACTGGGTAGAGTTCAATTTGAAACTGACACAGACCATGATTTTGAAGCTAACCAAAACACAAAGTTCACCCCAGTCGGTGTCATCCAAGATGGTAGCACCACCCACCGAAATGAACCCCAACAGTGGGTGCTCCCAAGTTACTCAGGCAGAAATACTCATAATGTGCATCTGGCCCCCGCTGTAGCCCCCACTTTTCCGGGTGAGCAACTTCTCTTCTTCAGATCCACCATGCCCGGATGCAGCGGGTACCCTAACATGGATTTGGACTGTCTGCTCCCCCAGGAGTGGGTGCAGTACTTCTACCAAGAGGCAGCCCCAGCACAATCTGATGTGGCTCTGCTAAGATTTGTGAATCCAGACACAGGTAGGGTTTTGTTTGAGTGTAAGCTTCACAAATCAGGCTATGTTACAGTGGCTCACACTGGCCAACATGATTTGGTTATCCCCCCCAATGGTTACTTTAGGTTTGATTCCTGGGTCAACCAGTTCTACACGCTTGCCCCCATGGGAAATGGAACGGGGCGTAGACGTGTAGTA"/>
                            <sequence id="seq_KF060136.1_Hu__GII4Sy_NZ_2012.709016" taxon="KF060136.1_Hu__GII4Sy_NZ_2012.709016" totalcount="4" value="ATGAAGATGGCGTCGAGTGACGCCAACCCATCTGATGGGTCCGCAGCCAACCTCGTACCAGAGGTCAACAATGAGGTTATGGCTTTGGAGCCCGTTGTTGGTGCCGCTATTGCGGCACCTGTAGCGGGCCAACAAAATGTAATTGACCCCTGGATTAGAAACAATTTTGTACAAGCCCCTGGTGGAGAGTTTACAGTATCCCCTAGAAACGCTCCAGGTGAAATACTATGGAGCGCGCCCTTAGGCCCTGATCTAAATCCCTACCTATCCCATTTGGCCAGAATGTACAATGGTTATGCAGGTGGTTTTGAAGTGGAGGTAATTCTCGCGGGGAACGCGTTCACCGCCGGGAAGATCATATTTGCAGCAGTCCCACCAAATTTTCCAACTGAAGGCTTAAGCCCCAGCCAGGTCACTATGTTCCCCCATATAATAGTAGATGTTAGACAACTAGAACCTGTGCTGATTCCCTTACCCGATGTCAGGAATAATTTCTATCATTACAATCAATCAAATGACTCCACTATTAAGTTGATAGCAATGTTGTATACACCACTTAGGGCTAATAATGCTGGGGACGATGTCTTCACAGTTTCTTGCCGAGTTCTCACGAGACCATCCCCCGATTTTGATTTCATATTTTTAGTGCCACCCACAGTTGAGTCAAGAACTAAACCATTCTCTGTCCCAGTTTTAACTGTTGAGGAGATGACCAATTCAAGATTCCCCATTCCTTTGGAAAAGTTGTTCACGGGCCCCAGCAGTGCCTTTGTTGTTCAACCACAAAACGGCAGGTGCACGACTGATGGCGTGCTCCTAGGCACCACCCAACTGTCTCCTGTCAACATCTGCACCTTCAGAGGGGATGTCACCCACATCACAGGTAGTCGTAACTACACAATGAATTTGGCTTCTCAAAATTGGAACAATTATGACCCAACAGAAGAAATCCCAGCCCCTCTAGGAACTCCAGATTTTGTGGGGAAGATTCAAGGCATGCTCACCCAAACCACAAGGACAGATGGTTCAACACGCGGCCACAAAGCTACAGTGTACACTGGGAGTGCCGACTTTGCTCCAAAACTGGGTAGAGTTCAATTTGAAACTGACACAGACCATGATTTTGAAGCTAACCAAAACACAAAGTTCACCCCAGTCGGTGTCATCCAAGATGGTAGCACCACCCACCGAAATGAACCCCAACAGTGGGTGCTCCCAAGTTACTCAGGCAGAAATACTCATAATGTGCATCTGGCCCCCGCTGTAGCCCCCACTTTTCCGGGTGAGCAACTTCTCTTCTTCAGATCCACCATGCCCGGATGCAGCGGGTACCCCAACATGGATTTGGACTGTCTGCTCCCCCAGGAATGGGTGCAGTACTTCTACCAAGAGGCAGCCCCAGCACAATCTGATGTGGCTCTGCTAAGATTTGTGAATCCAGACACAGGTAGGGTTTTGTTTGAGTGTAAGCTTCACAAATCAGGCTATGTTACAGTGGCTCACACTGGCCAACATGATTTGGTTATCCCCCCCAATGGTTACTTTAGGTTTGATTCCTGGGTCAACCAGTTCTACACGCTTGCCCCCATGGGAAATGGAACGGGGCGTAGACGTGTAGTA"/>
                            <sequence id="seq_KF060137.1_Hu__GII4Sy_NZ_2012.709016" taxon="KF060137.1_Hu__GII4Sy_NZ_2012.709016" totalcount="4" value="ATGAAGATGGCGTCGAGTGACGCCAACCCATCTGATGGGTCCGCAGCCAACCTCGTACCAGAGGTCAACAATGAGGTTATGGCTTTGGAGCCCGTTGTTGGTGCCGCTATTGCGGCACCTGTAGCGGGCCAACAAAATGTAATTGACCCCTGGATTAGAAACAATTTTGTACAAGCCCCTGGTGGAGAGTTTACAGTATCCCCTAGAAACGCTCCAGGTGAAATACTATGGAGCGCGCCCTTAGGCCCTGATCTAAATCCCTACCTATCCCATTTGGCCAGAATGTACAATGGTTATGCAGGTGGTTTTGAAGTGCAGGTAATTCTCGCGGGGAACGCGTTCACCGCCGGGAAGATCATATTTGCAGCAGTCCCACCAAATTTTCCAACTGAAGGCTTAAGCCCCAGCCAGGTCACTATGTTCCCCCATATAATAGTAGATGTTAGACAACTAGAACCTGTGCTGATTCCCTTACCCGATGTCAGGAATAATTTCTATCATTACAATCAATCAAATGACTCCACTATTAAGTTGATAGCAATGTTGTATACACCACTTAGGGCTAATAATGCTGGGGACGATGTCTTCACAGTTTCTTGCCGAGTTCTCACGAGACCATCCCCCGATTTTGATTTCATATTTTTAGTGCCACCCACAGTTGAGTCAAGAACTAAACCATTCTCTGTCCCAGTTTTAACTGTTGAGGAGATGACCAATTCAAGATTCCCCATTCCTTTGGAAAAGTTGTTCACGGGCCCCAGCAGTGCCTTTGTTGTTCAACCACAAAACGGCAGGTGCACGACTGATGGCGTGCTCCTAGGCACCACCCAACTGTCTCCTGTCAACATCTGCACCTTCAGAGGGGATGTCACCCACATCACAGGTAGTCGTAACTACACAATGAATTTGGCTTCTCAAAATTGGAACAATTATGACCCAACAGAAGAAATCCCAGCCCCTTTAGGAACTCCAGATTTTGTGGGGAAGATTCAAGGCATGCTCACCCAAACCACAAGGACAGATGGTTCAACACGCGGCCACAAAGCTACAGTGTACACTGGGAGTGCCGACTTTGCTCCAAAACTGGGTAGAGTTCAATTTGAAACTGACACAGACCATGATTTTGAAGCTAACCAAAACACAAAGTTCACCCCAGTCGGTGTCATCCAAGATGGTAGCACCACCCACCGAAATGAACCCCAACAGTGGGTGCTCCCAAGTTACTCAGGCAGAAATACTCATAATGTGCATCTGGCCCCCGCTGTAGCCCCCACTTTTCCGGGTGAGCAACTTCTCTTCTTCAGATCCACCATGCCCGGATGCAGCGGGTACCCCAACATGGATTTGGACTGTCTGCTCCCCCAGGAATGGGTGCAGTACTTCTACCAAGAGGCAGCCCCAGCACAATCTGATGTGGCTCTGCTAAGATTTGTGAATCCAGACACAGGTAGGGTTTTGTTTGAGTGTAAGCTTCACAAATCAGGCTATGTTACAGTGGCTCACACTGGCCAACATGATTTGGTTATCCCCCCCAATGGTTACTTTAGGTTTGATTCCTGGGTCAACCAGTTCTACACGCTTGCCCCCATGGGAAATGGAACGGGGCGTAGACGTGTAGTA"/>
                            <sequence id="seq_KF060138.1_Hu__GII4Sy_NZ_2012.124317" taxon="KF060138.1_Hu__GII4Sy_NZ_2012.124317" totalcount="4" value="ATGAAGATGGCGTCGAGTGACGCCAACCCATCTGATGGGTCCGCAGCCAACCTCGTACCAGAGGTCAACAATGAGGTTATGGCTCTGGAGCCCGTTGTTGGTGCCGCTATTGCGGCACCTGTAGCGGGCCAACAAAATGTAATTGACCCCTGGATTAGAAACAATTTTGTACAAGCCCCTGGTGGAGAGTTTACAGTATCCCCTAGAAACGCTCCAGGTGAAATACTATGGAGCGCGCCCTTAGGCCCTGATCTAAATCCCTACCTATCCCATTTGGCCAGAATGTACAATGGTTATGCAGGTGGTTTTGAAGTGCAGGTAATTCTCGCGGGGAACGCGTTCACCGCCGGGAAGATCATATTTGCAGCAGTCCCACCAAATTTTCCAACTGAAGGCTTAAGCCCCAGCCAGGTCACTATGTTCCCCCATATAATAGTAGATGTTAGACAACTAGAACCTGTGCTGATTCCCTTACCCGATGTCAGGAATAATTTCTATCATTACAATCAATCAAATGACTCCACTATTAAGTTGATAGCAATGTTGTATACACCACTTAGGGCTAATAATGCTGGGGACGATGTCTTCACAGTTTCTTGCCGAGTTCTCACGAGACCATCCCCCGATTTTGATTTCATATTTTTAGTGCCACCCACAGTTGAGTCAAGAACTAAACCATTCTCTGTCCCAGTTTTAACTGTTGAGGAGATGACCAATTCAAGATTCCCCATTCCTTTGGAAAAGTTGTTCACGGGCCCCAGCAATGCCTTTGTTGTTCAACCACAAAACGGCAGGTGCACGACTGATGGCGTGCTCCTAGGCACCACCCAACTGTCTCCTGTCAACATCTGCACCTTCAGAGGGGATGTCACCCACATCACAGGTAGTCGTAACTACACAATGAATTTGGCTTCTCAAAATTGGAACAATTATGACCCAACAGAAGAAATCCCAGCCCCTCTAGGAACTCCAGATTTTGTGGGGAAGATTCAAGGCATGCTCACCCAAACCACAAGGACAGATGGTTCAACACGCGGCCACAAAGCTACAGTGTACACTGGGAGCGCCGACTTTGCTCCAAAACTGGGTAGAGTTCAATTTGAAACTGACACAGACCATGATTTTGAAGCTAACCAAAACACAAAGTTTACCCCAGTCGGTGTCATCCAAGATGGTAGCACTACCCACCGAAATGAACCCCAACAGTGGGTGCTCCCAAGTTACTCAGGCAGAAATACTCATAATGTACATCTGGCCCCCGCTGTAGCCCCCACTTTTCCGGGTGAGCAACTTCTCTTCTTCAGATCCACCATGCCCGGATGCAGCGGGTACCCCAACATGGATTTGGACTGTCTGCTCCCCCAGGAATGGGTGCAGTACTTCTACCAAGAGGCAGCCCCAGCACAATCTGATGTGGCTCTGCTAAGATTTGTGAATCCAGACACAGGTAGGGTTTTGTTTGAGTGTAAGCTTCACAAATCAGGCTATGTTACAGTGGCTCACACTGGCCAACATGATTTGGTTATCCCCCCCAATGGTTACTTTAGGTTTGATTCCTGGGTCAACCAGTTCTACACGCTTGCCCCCATGGGAAATGGAACGGGGCGTAGACGTGTAGTA"/>
                            <sequence id="seq_KF060139.1_Hu__GII4Sy_NZ_2012.709016" taxon="KF060139.1_Hu__GII4Sy_NZ_2012.709016" totalcount="4" value="ATGAAGATGGCGTCGAGTGACGCCAACCCATCTGATGGGTCCGCAGCCAACCTTGTACCAGAGGTCAACAATGAGGTTATGGCTTTGGAGCCCGTTGTTGGTGCCGCTATTGCGGCACCTGTAGCGGGCCAACAAAATGTAATTGACCCCTGGATTAGAAACAATTTTGTACAAGCCCCTGGTGGAGAGTTTACAGTATCCCCTAGAAACGCTCCAGGTGAAATACTATGGAGCGCGCCCTTAGGCCCTGATCTAAATCCCTACCTATCCCATTTGGCCAGAATGTACAATGGTTATGCAGGTGGTTTTGAAGTGGAGGTAATTCTCGCGGGGAACGCGTTCACCGCCGGGAAGATCATATTTGCAGCAGTCCCACCAAATTTTCCAACTGAAGGCTTAAGCCCCAGCCAGGTCACTATGTTCCCCCATATAATAGTAGATGTTAGACAACTAGAACCTGTGCTGATTCCCTTACCCGATGTCAGGAATAATTTCTATCATTACAATCAATCAAATGACTCCACTATTAAGTTGATAGCAATGTTGTATACACCACTTAGGGCTAATAATGCTGGGGACGATGTCTTCACAGTTTCTTGCCGAGTTCTCACGAGACCATCCCCCGATTTTGATTTCATATTTTTAGTGCCACCCACAGTTGAGTCAAGAACTAAACCATTCTCTGTCCCAGTTTTAACTGTTGAGGAGATGACCAATTCAAGATTCCCCATTCCTTTGGAAAAGTTGTTCACGGGCCCCAGCAGTGCCTTTGTTGTTCAACCACAAAACGGCAGGTGCACGACTGATGGCGTGCTCCTAGGCACCACCCAACTGTCTCCTGTCAACATCTGCACCTTCAGAGGGGATGTCACCCACATCACAGGTAGTCGTAACTACACAATGAATTTGGCTTCTCAAAATTGGAACAATTATGACCCAACAGAAGAAATCCCAGCCCCTCTAGGAACTCCAGATTTTGTGGGGAAGATTCAAGGCATGCTCACCCAAACCACAAGGACAGATGGTTCAACACGCGGCCACAAAGCTACAGTGTACACTGGGAGTGCCGACTTTGCTCCAAAACTGGGTAGAGTTCAATTTGAAACTGACACAGACCATGATTTTGAAGCTAACCAAAACACAAAGTTCACCCCAGTCGGTGTCATCCAAGATGGTAGCACCACCCACCGAAATGAACCCCAACAGTGGGTGCTCCCAAGTTACTCAGGCAGAAATACTCATAATGTGCATCTGGCCCCCGCTGTAGCCCCCACTTTTCCGGGTGAGCAACTTCTCTTCTTCAGATCCACCATGCCCGGATGCAGCGGGTACCCCAACATGGATTTGGACTGTCTGCTCCCCCAGGAATGGGTGCAGTACTTCTACCAAGAGGCAGCCCCAGCACAATCTGATGTGGCTCTGCTAAGATTTGTGAATCCAGACACAGGTAGGGTTTTGTTTGAGTGTAAGCTTCACAAATCAGGCTATGTTACAGTGGCTCACACTGGCCAACATGATTTGGTTATCCCCCCCAATGGTTACTTTAGGTTTGATTCCTGGGTCAACCAGTTCTACACGCTTGCCCCCATGGGAAATGGAACGGGGCGTAGACGTGTAGTA"/>
                            <sequence id="seq_KF060140.1_Hu__GII4Sy_NZ_2012.79235" taxon="KF060140.1_Hu__GII4Sy_NZ_2012.79235" totalcount="4" value="ATGAAGATGGCGTCGAGTGACGCCAACCCATCTGATGGGTCCGCAGCCAACCTCGTACCAGAGGTCAACAATGAGGTTATGGCTTTGGAGCCCGTTGTTGGTGCCGCTATTGCGGCACCTGTAGCGGGCCAACAAAATGTAATTGACCCCTGGATTAGAAACAATTTTGTACAAGCCCCTGGTGGAGAGTTTACAGTATCCCCTAGAAACGCTCCAGGTGAAATACTATGGAGCGCGCCCTTAGGCCCTGATCTAAATCCCTACCTATCCCATTTGGCCAGAATGTACAATGGTTATGCAGGTGGTTTTGAAGTGCAGGTAATTCTCGCGGGGAACGCGTTCACCGCCGGGAAGATCATATTTGCAGCAGTCCCACCAAATTTTCCAACTGAAGGCTTAAGCCCCAGCCAGGTCACTATGTTCCCCCATATAATAGTAGATGTTAGACAACTAGAACCTGTGCTGATTCCCTTACCCGATATCAGGAATAATTTCTATCATTACAATCAATCAAATGACTCCACTATTAAGTTGATAGCAATGTTGTATACACCACTTAGGGCTAATAATGCTGGGGACGATGTCTTCACAGTTTCTTGCCGAGTTCTCACGAGACCATCCCCCGATTTTGATTTCATATTTTTAGTGCCACCCACAGTTGAGTCAAGAACTAAACCATTCTCTGTCCCAGTTTTAACTGTTGAGGAGATGACCAATTCAAGATTCCCCATTCCTTTGGAAAAGTTGTTCACGGGCCCCAGCAGTGCCTTTGTTGTTCAACCACAAAACGGCAGGTGCACGACTGATGGCGTGCTCCTAGGCACCACCCAACTGTCTCCTGTCAACATCTGCACCTTCAGAGGGGATGTCACCCACATCACAGGTAGTCGTAACTACACAATGAATTTGGCTTCTCAAAATTGGAACAATTATGACCCAACAGAAGAAATCCCAGCCCCTCTAGGAACTCCAGATTTTGTGGGGAAGATTCAAGGCGTGCTCACCCAAACCACAAGGACAGATGGTTCAACACGCGGCCACAAAGCTACAGTGTACACTGGGAGTGCCGACTTTGCTCCAAAACTGGGTAGAGTTCAATTTGAAACTGACACAGACCATGATTTTGAAGCTAACCAAAACACAAAGTTCACCCCAGTCGGTGTCATCCAAGATGGTAGCACCACCCACCGAAATGAACCCCAACAGTGGGTGCTCCCAAGTTACTCAGGCAGAAATACTCATAATGTGCATCTGGCCCCCGCTGTAGCCCCCACTTTTCCGGGTGAGCAACTTCTCTTCTTCAGATCCACCATGCCCGGATGCAGCGGGTACCCCAACATGGATTTGGACTGTCTGCTCCCCCAGGAATGGGTGCAGTACTTCTACCAAGAGGCAGCCCCAGCACAATCTGATGTGGCTCTGCTAAGATTTGTGAATCCAGACACAGGTAGGGTTTTGTTTGAGTGTAAGCTTCACAAATCAGGCTATGTTACAGTGGCTCACACTGGCCAACATGATTTGGTTATCCCCCCCAATGGTTACTTTAGGTTTGATTCCTGGGTCAACCAGTTCTACACGCTTGCCCCCATGGGAAATGGAACGGGGCGTAGACGTGTAGTA"/>
                            <sequence id="seq_KF060141.1_Hu__GII4Sy_NZ_2012.79235" taxon="KF060141.1_Hu__GII4Sy_NZ_2012.79235" totalcount="4" value="ATGAAGATGGCGTCGAGTGACGCCAACCCATCTGATGGGTCCGCAGCCAACCTCGTACCAGAGGTCAACAATGAGGTTATGGCTTTGGAGCCCGTTGTTGGTGCCGCTATTGCGGCACCTGTAGCGGGCCAACAAAATGTAATTGACCCCTGGATTAGAAACAATTTTGTACAAGCCCCTGGTGGAGAGTTTACAGTATCCCCTAGAAACGCTCCAGGTGAAATACTATGGAGCGCGCCCTTAGGCCCTGATCTAAATCCCTACCTATCCCATTTGGCCAGAATGTACAATGGTTATGCAGGTGGTTTTGAAGTGCAGGTAATTCTCGCGGGGAACGCGTTCACCGCCGGGAAGATCATATTTGCAGCAGTCCCACCAAATTTTCCAACTGAAGGCTTAAGCCCCAGCCAGGTCACTATGTTCCCCCATATAATAGTAGATGTTAGACAACTAGAACCTGTGCTGATTCCCTTACCCGATGTCAGGAATAATTTCTATCATTACAATCAATCAAATGACTCCACTATTAAGTTGATAGCAATGTTGTATACACCACTTAGGGCTAATAATGCTGGGGACGATGTCTTCACAGTTTCTTGCCGAGTTCTCACGAGACCATCCCCCGATTTTGATTTCATATTTTTAGTGCCACCCACAGTTGAGTCAAGAACTAAACCATTTTCTGTCCCAGTTTTAACTGTTGAGGAGATGACCAATTCAAGATTCCCCATTCCTTTGGAAAAGTTGTTCACGGGCCCCAGCAGTGCCTTTGTTGTTCAACCACAAAACGGCAGGTGCACGACTGATGGCGTGCTCCTAGGCACCACCCAACTGTCTCCTGTCAACATCTGCACCTTCAGAGGGGATGTCACCCACATCACAGGTAGTCGTAACTACACAATGAATTTGGCTTCTCAAAATTGGAACAATTATGACCCAACAGAAGAAATCCCAGCCCCTCTAGGAACTCCAGATTTTGTGGGGAAGATTCAAGGCATGCTCACCCAAACCACAAGGACAGATGGTTCAACACGCGGCCACAAAGCTACAGTGTACACTGGGAGTGCCGACTTTGCTCCAAAACTGGGTAGAGTTCAATTTGAAACTGACACAGACCATGATTTTGAAGCTAACCAAAACACAAAGTTCACCCCAGTCGGTGTCATCCAAGATGGTAGCACCACCCACCGAAATGAACCCCAACAGTGGGTGCTCCCAAGTTACTCAGGCAGAAATACTCATAATGTGCATCTGGCCCCCGCTGTAGCCCCCACTTTTCCGGGTGAGCAACTTCTCTTCTTCAGATCCACCATGCCCGGATGCAGCGGGTACCCCAACATGGATTTGGACTGTCTGCTCCCCCAGGAATGGGTGCAGTACTTCTACCAAGAGGCAGCCCCAGCACAATCTGATGTGGCTCTGCTAAGATTTGTGAATCCAGACACAGGTAGGGTTTTGTTTGAGTGTAAGCTTCACAAATCAGGCTATGTTACAGTGGCTCACACTGGCCAACATGATTTGGTTATCCCCCCCAATGGTTACTTTAGGTTTGATTCCTGGGTCAACCAGTTCTACACGCTTGCCCCCATGGGAAATGGAACGGGGCGTAGACGTGTAGTA"/>
                            <sequence id="seq_KF060142.1_Hu__GII4Sy_NZ_2012.290984" taxon="KF060142.1_Hu__GII4Sy_NZ_2012.290984" totalcount="4" value="ATGAAGATGGCGTCGAGTGACGCCAACCCATCTGATGGGTCCGCAGCCAACCTCGTACCAGAGGTCAACAATGAGGTTATGGCTCTGGATCCCGTTGTTGGTGCCGCTATTGCGGCACCTGTAGCGGGCCAACAAAATGTAATTGACCCCTGGATTAGAAACAATTTTGTACAAGCCCCTGGTGGAGAGTTTACAGTATCCCCTAGAAACGCTCCAGGTGAAATACTATGGAGCGCGCCCTTAGGCCCTGATCTAAATCCCTACCTATCCCATTTGGCCAGAATGTACAATGGTTATGCAGGTGGTTTTGAAGTGCAGGTAATTCTCGCGGGGAACGCGTTCACCGCCGGGAAGATCATATTTGCAGCAGTCCCACCAAATTTTCCAACTGAAGGCTTAAGCCCCAGCCAGGTCACTATGTTCCCCCATATAATAGTAGATGTTAGACAACTAGAACCTGTGCTGATTCCCTTACCCGATGTCAGGAATAATTTCTATCATTACAATCAATCAAATGACTCCACTATTAAGTTGATAGCAATGTTGTATACACCACTTAGGGCTAATAATGCTGGGGACGATGTCTTCACAGTTTCTTGCCGAGTTCTCACGAGACCATCCCCCGATTTTGATTTCATATTTTTAGTGCCACCCACAGTTGAGTCAAGAACTAAACCATTCTCTGTCCCAGTTTTAACTGTTGAGGAGATGACCAATTCAAGATTCCCCATTCCTTTGGAAAAGTTGTTCACGGGCCCCAGCAGTGCCTTTGTTGTTCAACCACAAAACGGCAGGTGCACGACTGATGGCGTGCTCCTAGGCACCACCCAACTGTCTCCTGTCAACATCTGCACCTTCAGAGGGGATGTCACCCACATCACAGGTAGTCGTAACTACACAATGAATTTGGCTTCTCAAAATTGGAACAATTATGACCCAACAGAAGAAATCCCAGCCCCTCTAGGAACTCCAGATTTTGTGGGGAAGATTCAAGGCATGCTCACCCAAACCACAAGGACAGATGGTTCAACACGCGGCCACAAAGCTACAGTGTACACTGGGAGCGCCGACTTTGCTCCAAAACTGGGTAGAGTTCAATTTGAAACTGACACAGACCATGATTTTGAAGCTAACCAAAACACAAAGTTCACCCCAGTCGGTGTCATCCAAGATGGTAGCACCACCCACCGAAATGAACCCCAACAGTGGGTGCTCCCAAGTTACTCAGGCAGAAATACTCATAATGTGCATCTGGCCCCCGCTGTAGCCCCCACTTTTCCGGGTGAGCAACTTCTCTTCTTCAGATCCACCATGCCCGGGTGCAGCGGGTACCCCAACATGGATTTGGACTGTCTGCTCCCCCAGGAATGGGTGCAGTACTTCTACCAAGAGGCAGCCCCAGCACAATCTGATGTGGCTCTGCTAAGATTTGTGAATCCAGACACAGGTAGGGTTTTGTTTGAGTGTAAGCTTCACAAATCAGGCTATGTCACAGTGGCTCACACTGGCCAACATGATTTGGTTATCCCCCCCAATGGTTACTTTAGGTTTGATTCCTGGGTCAACCAGTTCTACACGCTTGCCCCCATGGGAAATGGAACGGGGCGTAGACGTGTAGTA"/>
                            <sequence id="seq_KF060144.1_Hu__GII4Sy_NZ_2012.79235" taxon="KF060144.1_Hu__GII4Sy_NZ_2012.79235" totalcount="4" value="ATGAAGATGGCGTCGAGTGACGCCAACCCATCTGATGGGTCCGCAGCCAACCTCGTACCAGAGGTCAACAATGAGGTTATGGCTTTGGAGCCCGTTGTTGGTGCCGCTATTGCGGCACCTGTAGCGGGCCAACAAAATGTAATTGACCCCTGGATTAGAAACAATTTTGTACAAGCCCCTGGTGGAGAGTTTACAGTATCCCCTAGAAACGCTCCAGGTGAAATACTATGGAGCGCGCCCTTAGGCCCTGATCTAAATCCCTACCTATCCCATTTGGCCAGAATGTACAATGGTTATGCAGGTGGTTTTGAAGTGGAGGTAATTCTCGCGGGGAACGCGTTCACCGCCGGGAAGATCATATTTGCAGCAGTCCCACCAAATTTTCCAACTGAAGGCTTAAGCCCCAGCCAGGTCACTATGTTCCCCCATATAATAGTAGATGTTAGACAACTAGAACCTGTGCTGATTCCCTTACCCGATGTCAGGAATAATTTCTATCATTACAATCAATCAAATGACTCCACTATTAAGTTGATAGCAATGTTGTATACACCACTTAGGGCTAATAATGCTGGGGACGATGTCTTCACAGTTTCTTGCCGAGTTCTCACGAGACCATCCCCCGATTTTGATTTCATATTTTTAGTGCCACCCACAGTTGAGTCAAGAACTAAACCATTCTCTGTCCCAGTTTTAACTGTTGAGGAGATGACCAATTCAAGATTCCCCATTCCTTTGGAAAAGTTGTTCACGGGCCCCAGCAGTGCCTTTGTTGTTCAACCACAAAACGGCAGGTGCACGACTGATGGCGTGCTCCTAGGCACCACCCAACTGTCTCCTGTCAACATCTGCACCTTCAGAGGGGATGTCACCCACATCACAGGTAGTCGTAACTACACAATGAATTTGGCTTCTCAAAATTGGAACAATTATGACCCAACAGAAGAAATCCCAGCCCCTCTAGGAACTCCAGATTTTGTGGGGAAGATTCAAGGCATGCTCACCCAAACCACAAGGACAGATGGTTCAACACGCGGCCACAAAGCTACAGTGTACACTGGGAGTGCCGACTTTGCTCCAAAACTGGGTAGAGTTCAATTTGAAACTGACACAGACCATGATTTTGAAGCTAACCAAAACACAAAGTTCACCCCAGTCGGTGTCATCCAAGATGGTAGCACCACCCACCGAAATGAACCCCAACAGTGGGTGCTCCCAAGTTACTCAGGCAGAAATACTCATAATGTGCATCTGGCCCCCGCTGTAGCCCCCACTTTTCCGGGTGAGCAACTTCTCTTCTTCAGATCCACCATGCCCGGATGCAGCGGGTACCCCAACATGGATTTGGACTGTCTGCTCCCCCAGGAATGGGTGCAGTACTTCTACCAAGAGGCAGCCCCAGCACAATCTGATGTGGCTCTGCTAAGATTTGTGAATCCAGACACAGGTAGGGTTTTGTTTGAGTGTAAGCTTCACAAATCAGGCTATGTTACAGTGGCTCACACTGGCCAACATGATTTGGTTATCCCCCCCAATGGTTACTTTAGGTTTGATTCCTGGGTCAACCAGTTCTACACGCTTGCCCCCATGGGAAATGGAACGGGGCGTAGACGTGTAGTA"/>
                            <sequence id="seq_KF060145.1_Hu__GII4Sy_NZ_2012.79235" taxon="KF060145.1_Hu__GII4Sy_NZ_2012.79235" totalcount="4" value="ATGAAGATGGCGTCGAGTGACGCCAACCCATCTGATGGGTCCGCAGCCAACCTCGTACCAGAGGTCAACAATGAGGTTATGGCTTTGGAGCCCGTTGTTGGTGCCGCTATTGCGGCACCTGTAGCGGGCCAACAAAATGTAATTGACCCCTGGATTAGAAACAATTTTGTACAAGCCCCTGGTGGAGAGTTTACAGTATCCCCTAGAAACGCTCCAGGTGAAATACTATGGAGCGCGCCCTTAGGCCCTGATCTAAATCCCTACCTATCCCATTTGGCCAGAATGTACAATGGTTATGCAGGTGGTTTTGAAGTGCAGGTAATTCTCGCGGGGAACGCGTTCACCGCCGGGAAGATCATATTTGCAGCAGTCCCACCAAATTTTCCAACTGAAGGCTTAAGCCCCAGCCAGGTCACTATGTTTCCCCATATAATAGTAGATGTTAGACAACTAGAACCTGTGCTGATTCCCTTACCCGATGTCAGGAATAATTTCTATCATTACAATCAATCAAATGACTCCACTATTAAGTTGATAGCAATGTTGTATACACCACTTAGGGCTAATAATGCTGGGGACGATGTCTTCACAGTTTCTTGCCGAGTTCTCACGAGACCATCCCCCGATTTTGATTTCATATTTTTAGTGCCACCCACAGTTGAGTCAAGAACTAAACCATTCTCTGTCCCAGTTTTAACTGTTGAGGAGATGACCAATTCAAGATTCCCCATTCCTTTGGAAAAGTTGTTCACGGGCCCCAGCAGTGCCTTTGTTGTTCAACCGCAAAACGGCAGGTGCACGACTGATGGCGTGCTCCTAGGCACCACCCAACTGTCTCCTGTCAACATCTGCACCTTCAGAGGGGATGTCACCCACATCACAGGTAGTCGTAACTACACAATGAATTTGGCTTCTCAAAATTGGAACAATTATGACCCAACAGAAGAAATCCCAGCCCCTCTAGGAACTCCAGATTTTGTGGGGAAGATTCAAGGCATGCTCACCCAAACCACAAGGACAGATGGTTCAACACGCGGCCACAAAGCTACAGTGTACACTGGGAGTGCCGACTTTGCTCCAAAACTGGGTAGAGTTCAATTTGAAACTGACACAGACCATGATTTTGAAGCTAACCAAAACACAAAGTTCACCCCAGTCGGTGTCATCCAAGATGGTAGCACCACCCACCGAAATGAACCCCAACAGTGGGTGCTCCCAAGTTACTCAGGCAGAAATACTCACAATGTGCATCTGGCCCCCGCTGTAGCCCCCACTTTTCCGGGTGAGCAACTTCTCTTCTTCAGATCCACCATGCCCGGATGCAGCGGGTACCCCAACATGGATTTGGACTGTCTGCTCCCCCAGGAATGGGTGCAGTACTTCTACCAAGAGGCAGCCCCAGCACAATCTGATGTGGCTCTGCTAAGATTTGTGAATCCAGACACAGGTAGGGTTTTGTTTGAGTGTAAGCTTCACAAATCAGGCTATGTTACAGTGGCTCACACTGGCCAACATGATTTGGTTATCCCCCCCAATGGTTACTTTAGGTTTGATTCCTGGGTCAACCAGTTCTACACGCTTGCCCCCATGGGAAATGGAACGGGGCGTAGACGTGTAGTA"/>
                            <sequence id="seq_KF060147.1_Hu__GII4Sy_NZ_2012.79235" taxon="KF060147.1_Hu__GII4Sy_NZ_2012.79235" totalcount="4" value="ATGAAGATGGCGTCGAGTGACGCCAACCCATCTGATGGGTCCGCAGCCAACCTCGTACCAGAGGTCAACAATGAGGTTATGGCTTTGGAGCCCGTTGTTGGTGCCGCTATTGCGGCACCTGTAGCGGGCCAACAAAATGTAATTGACCCCTGGATTAGAAACAATTTTGTACAAGCCCCTGGTGGAGAGTTTACAGTATCCCCTAGAAACGCTCCAGGTGAAATACTATGGAGCGCGCCCTTAGGCCCTGATCTAAATCCCTACCTATCCCATTTGGCCAGAATGTACAATGGTTATGCAGGTGGTTTTGAAGTGCAGGTAATTCTCGCGGGGAACGCGTTCACCGCCGGGAAGATCATATTTGCAGCAGTCCCACCAAATTTTCCAACTGAAGGCTTAAGCCCCAGCCAGGTCACTATGTTCCCCCATATAATAGTAGATGTTAGACAACTAGAACCTGTGCTGATTCCCTTACCCGATGTCAGGAATAATTTCTATCATTACAATCAATCAAATGACTCCACTATTAAGTTGATAGCAATGTTGTATACACCACTTAGGGCTAATAATGCTGGGGACGATGTCTTCACAGTTTCTTGCCGAGTTCTCACGAGACCATCCCCCGATTTTGATTTCATATTTTTAGTGCCACCCACAGTTGAGTCAAGAACTAAACCATTCTCTGTCCCAGTTTTAACTGTTGAGGAGATGACCAATTCAAGATTCCCCATTCCTTTGGAAAAGTTGTTCACGGGCCCCAGCAGTGCCTTTGTTGTTCAACCACAAAACGGCAGGTGCACGACTGATGGCGTGCTCCTAGGCACCACCCAACTGTCTCCTGTCAACATCTGCACCTTCAGAGGGGATGTCACCCACATCACAGGTAGTCGTAACTACACAATGAATTTGGCTTCTCAAAATTGGAACAATTATGACCCAACAGAAGAAATCCCAGCCCCTCTAGGAACTCCAGATTTTGTGGGGAAGATTCAAGGCATGCTCACCCAAACCACAAGGACAGATGGTTCAACACGCGGCCACAAAGCTACAGTGTACACTGGGAGTGCCGACTTTGCTCCAAAACTGGGTAGAGTTCAATTTGAAACTGACACAGACCATGATTTTGAAGCTAACCAAAACACAAAGTTCACCCCAGTCGGTGTCATCCAAGATGGTAGCACCACCCACCGAAATGAACCCCAACAGTGGGTGCTCCCAAGTTACTCAGGCAGAAATACTCATAATGTGCATCTGGCCCCCGCTGTAGCCCCCACTTTTCCGGGTGAGCAACTTCTCTTCTTCAGATCCACCATGCCCGGATGCAGCGGGTACCCCAACATGGATTTGGACTGTCTGCTCCCCCAGGAATGGGTGCAGTACTTCTACCAAGAGGCAGCCCCAGCACAATCTGATGTGGCTCTGCTAAGATTTGTGAATCCAGACACAGGTAGGGTTTTGTTTGAGTGTAAGCTTCACAAATCAGGCTATGTTACAGTGGCTCACACTGGCCAACATGATTTGGTTATCCCCCCCAATGGTTACTTTAGGTTTGATTCCTGGGTCAACCAGTTCTACACGCTTGCCCCCATGGGAAATGGAACGGGGCGTAGACGTGTAGTA"/>
                            <sequence id="seq_KF060148.1_Hu__GII4Sy_NZ_2012.79235" taxon="KF060148.1_Hu__GII4Sy_NZ_2012.79235" totalcount="4" value="ATGAAGATGGCGTCGAGTGACGCCAACCCATCTGATGGGTCCGCAGCCAACCTCGTACCAGAGGTCAACAATGAGGTTATGGCTTTGGAGCCCGTTGTTGGTGCCGCTATTGCGGCACCTGTAGCGGGCCAACAAAATGTAATTGACCCCTGGATTAGAAACAATTTTGTACAAGCCCCTGGTGGAGAGTTTACAGTATCCCCTAGAAACGCTCCAGGTGAAATACTATGGAGCGCGCCCTTAGGCCCTGATCTAAATCCCTACCTATCCCATTTGGCCAGAATGTACAATGGTTATGCAGGTGGTTTTGAAGTGGAGGTAATTCTCGCGGGGAACGCGTTCACCGCCGGGAAGATCATATTTGCAGCAGTCCCACCAAATTTTCCAACTGAAGGCTTAAGCCCCAGCCAGGTCACTATGTTCCCCCATATAATAGTAGATGTTAGACAACTAGAACCTGTGCTGATTCCCTTACCCGATGTCAGGAATAATTTCTATCATTACAATCAATCAAATGACTCCACTATTAAGTTGATAGCAATGTTGTATACACCACTTAGGGCTAATAATGCTGGGGACGATGTCTTCACAGTTTCTTGCCGAGTTCTCACGAGACCATCCCCCGATTTTGATTTCATATTTTTAGTGCCACCCACAGTTGAGTCAAGAACTAAACCATTCTCTGTCCCAGTTTTAACTGTTGAGGAGATGACCAATTCAAGATTCCCCATTCCTTTGGAAAAGTTGTTCACGGGCCCCAGCAGTGCCTTTGTTGTTCAACCACAAAACGGCAGGTGCACGACTGATGGCGTGCTCCTAGGCACCACCCAACTGTCTCCTGTCAACATCTGCACCTTCAGAGGGGATGTCACCCACATCACAGGTAGTCGTAACTACACAATGAATTTGGCTTCTCAAAATTGGAACAATTATGACCCAACAGAAGAAATCCCAGCCCCTCTAGGAACTCCAGATTTTGTGGGGAAGATTCAAGGCATGCTCACCCAAACCACAAGGACAGATGGTTCAACACGCGGCCACAAAGCTACAGTGTACACTGGGAGTGCCGACTTTGCTCCAAAACTGGGTAGAGTTCAATTTGAAACTGACACAGACCATGATTTTGAAGCTAACCAAAACACAAAGTTCACCCCAGTCGGTGTCATCCAAGATGGTAGCACCACCCACCGAAATGAACCCCAACAGTGGGTGCTCCCAAGTTACTCAGGCAGAAATACTCATAATGTGCATCTGGCCCCCGCTGTAGCCCCCACTTTTCCGGGTGAGCAACTTCTCTTCTTCAGATCCACCATGCCCGGATGCAGCGGGTACCCCAACATGGATTTGGACTGTCTGCTCCCCCAGGAATGGGTGCAGTACTTCTACCAAGAGGCAGCCCCAGCACAATCTGATGTGGCTCTGCTAAGATTTGTGAATCCAGACACAGGTAGGGTTTTGTTTGAGTGTAAGCTTCACAAATCAGGCTATGTTACAGTGGCTCACACTGGCCAACATGATTTGGTTATCCCCCCCAATGGTTACTTTAGGTTTGATTCCTGGGTCAACCAGTTCTACACGCTTGCCCCCATGGGAAATGGAACGGGGCGTAGACGTGTAGTA"/>
                            <sequence id="seq_KF060149.1_Hu__GII4Sy_NZ_2012.79235" taxon="KF060149.1_Hu__GII4Sy_NZ_2012.79235" totalcount="4" value="ATGAAGATGGCGTCGAGTGACGCCAACCCATCTGATGGGTCCGCAGCCAACCTCGTACCAGAGGTCAACAATGAGGTTATGGCTTTGGAGCCCGTTGTTGGTGCCGCTATTGCGGCACCTGTAGCGGGCCAACAAAATGTAATTGACCCCTGGATTAGAAACAATTTTGTACAAGCCCCTGGTGGAGAGTTTACAGTATCCCCTAGAAACGCTCCAGGTGAAATACTATGGAGCGCGCCCTTAGGCCCTGATCTAAATCCCTACCTATCCCATTTGGCCAGAATGTACAATGGTTATGCAGGTGGTTTTGAAGTGCAGGTAATTCTCGCGGGGAACGCGTTCACCGCCGGGAAGATCATATTTGCAGCAGTCCCACCAAATTTTCCAACTGAAGGCTTAAGCCCCAGCCAGGTCACTATGTTCCCCCATATAATAGTAGATGTTAGACAACTAGAACCTGTGCTGATTCCCTTACCCGATGTCAGGAATAATTTCTATCATTACAATCAATCAAATGACTCCACTATTAAGTTGATAGCAATGTTGTATACACCACTTAGGGCTAATAATGCTGGGGACGATGTCTTCACAGTTTCTTGCCGAGTTCTCACGAGACCATCCCCCGATTTTGATTTCATATTTTTAGTGCCACCCACAGTTGAGTCAAGAACTAAACCATTCTCTGTCCCAGTTTTAACTGTTGAGGAGATGACCAATTCAAGATTCCCCATTCCTTTGGAAAAGTTGTTCACGGGCCCCAGCAGTGCCTTTGTTGTTCAACCACAAAACGGCAGGTGCACGACTGATGGCGTGCTCCTAGGCACCACCCAACTGTCTCCTGTCAACATCTGCACCTTCAGAGGGGATGTCACCCACATCACAGGTAGTCGTAACTACACAATGAATTTGGCTTCTCAAAATTGGAACAATTATGACCCAACAGAAGAAATCCCAGCCCCTCTAGGAACTCCAGATTTTGTGGGGAAGATTCAAGGCATGCTCACCCAAACCACAAGGACAGATGGTTCAACACGCGGCCACAAAGCTACAGTGTACACTGGGAGTGCCGACTTTGCTCCAAAACTGGGTAGAGTTCAATTTGAAACTGACACAGACCATGATTTTGAAGCTAACCAAAACACAAAGTTCACCCCAGTCGGTGTCATCCAAGATGGTAGCACCACCCACCGAAATGAACCCCAACAGTGGGTGCTCCCAAGTTACTCAGGCAGAAATACTCATAATGTGCATCTGGCCCCCGCTGTAGCCCCCACTTTTCCGGGTGAGCAACTTCTCTTCTTCAGATCCACCATGCCCGGATGCAGCGGGTACCCCAACATGGATTTGGACTGTCTGCTCCCCCAGGAATGGGTGCAGTACTTCTACCAAGAGGCAGCCCCAGCACAATCTGATGTGGCTCTGCTAAGATTTGTGAATCCAGACACAGGTAGGGTTTTGTTTGAGTGTAAGCTTCACAAATCAGGCTATGTTACAGTGGCTCACACTGGCCAACATGATTTGGTTATCCCCCCCAATGGTTACTTTAGGTTTGATTCCTGGGTCAACCAGTTCTACACGCTTGCCCCCATGGGAAATGGAACGGGGCGTAGACGTGTAGTA"/>
                            <sequence id="seq_KF060150.1_Hu__GII4Sy_NZ_2012.79235" taxon="KF060150.1_Hu__GII4Sy_NZ_2012.79235" totalcount="4" value="ATGAAGATGGCGTCGAGTGACGCCAACCCATCTGATGGGTCCGCAGCCAACCTCGTACCAGAGGTCAACAATGAGGTTATGGCTTTGGAGCCCGTTGTTGGTGCCGCTATTGCGGCACCTGTAGCGGGCCAACAAAATGTAATTGACCCCTGGATTAGAAACAATTTTGTACAAGCCCCTGGTGGAGAGTTTACAGTATCCCCTAGAAACGCTCCAGGTGAAATACTATGGAGCGCGCCCTTAGGCCCTGATCTAAATCCCTACCTATCCCATTTGGCCAGAATGTACAATGGTTATGCAGGTGGTTTTGAAGTGCAGGTAATTCTCGCGGGGAACGCGTTCACCGCCGGGAAGATCATATTTGCAGCAGTCCCACCAAATTTTCCAACTGAAGGCTTAAGCCCCAGCCAGGTCACTATGTTTCCCCATATAATAGTAGATGTTAGACAACTAGAACCTGTGCTGATTCCCTTACCCGATGTCAGGAATAATTTCTATCATTACAATCAATCAAATGACTCCACTATTAAGTTGATAGCAATGTTGTATACACCACTTAGGGCTAATAATGCTGGGGACGATGTCTTCACAGTTTCTTGCCGAGTTCTCACGAGACCATCCCCCGATTTTGATTTCATATTTTTAGTGCCACCCACAGTTGAGTCAAGAACTAAACCATTCTCTGTCCCAGTTTTAACTGTTGAGGAGATGACCAATTCAAGATTCCCCATTCCTTTGGAAAAGTTGTTCACGGGCCCCAGCAGTGCCTTTGTTGTTCAACCGCAAAACGGCAGGTGCACGACTGATGGCGTGCTCCTAGGCACCACCCAACTGTCTCCTGTCAACATCTGCACCTTCAGAGGGGATGTCACCCACATCACAGGTAGTCGTAACTACACAATGAATTTGGCTTCTCAAAATTGGAACAATTATGACCCAACAGAAGAAATCCCAGCCCCTCTAGGAACTCCAGATTTTGTGGGGAAGATTCAAGGCATGCTCACCCAAACCACAAGGACAGATGGTTCAACACGCGGCCACAAAGCTACAGTGTACACTGGGAGTGCCGACTTTGCTCCAAAACTGGGTAGAGTTCAATTTGAAACTGACACAGACCATGATTTTGAAGCTAACCAAAACACAAAGTTCACCCCAGTCGGTGTCATCCAAGATGGTAGCACCACCCACCGAAATGAACCCCAACAGTGGGTGCTCCCAAGTTACTCAGGCAGAAATACTCACAATGTGCATCTGGCCCCCGCTGTAGCCCCCACTTTTCCGGGTGAGCAACTTCTCTTCTTCAGATCCACCATGCCCGGATGCAGCGGGTACCCCAACATGGATTTGGACTGTCTGCTCCCCCAGGAATGGGTGCAGTACTTCTACCAAGAGGCAGCCCCAGCACAATCTGATGTGGCTCTGCTAAGATTTGTGAATCCAGACACAGGTAGGGTTTTGTTTGAGTGTAAGCTTCACAAATCAGGCTACGTTACAGTGGCTCACACTGGCCAACATGATTTGGTTATCCCCCCCAATGGTTACTTTAGGTTTGATTCCTGGGTCAACCAGTTCTACACGCTTGCCCCCATGGGAAATGGAACGGGGCGTAGACGTGTAGTA"/>
                            <sequence id="seq_KF060151.1_Hu__GII4Sy_NZ_2012.79235" taxon="KF060151.1_Hu__GII4Sy_NZ_2012.79235" totalcount="4" value="ATGAAGATGGCGTCGAGTGACGCCAACCCATCTGATGGGTCCGCAGCCAACCTCGTACCAGAGGTCAACAATGAGGTTATGGCTTTGGAGCCCGTTGTTGGTGCCGCTATTGCGGCACCTGTAGCGGGCCAACAAAATGTAATTGACCCCTGGATTAGAAACAATTTTGTACAAGCCCCTGGTGGAGAGTTTACAGTATCCCCTAGAAACGCTCCAGGTGAAATACTATGGAGCGCGCCCTTAGGCCCTGATCTAAATCCCTACCTATCCCATTTGGCCAGAATGTACAATGGTTATGCAGGTGGTTTTGAAGTGCAGGTAATTCTCGCGGGGAACGCGTTCACCGCCGGGAAGATCATATTTGCAGCAGTCCCACCAAATTTTCCAACTGAAGGCTTAAGCCCCAGCCAGGTCACTATGTTCCCCCATATAATAGTAGATGTTAGACAACTAGAACCTGTGCTGATTCCCTTACCCGATGTCAGGAATAATTTCTATCATTACAATCAATCAAATGATTCCACTATTAAGTTGATAGCAATGTTGTATACACCACTTAGGGCTAATAATGCTGGGGACGATGTCTTCACAGTTTCTTGCCGAGTTCTCACGAGACCATCCCCCGATTTTGATTTCATATTTTTAGTGCCACCCACAGTTGAGTCAAGAACTAAACCATTCTCTGTCCCAGTTTTAACTGTTGAGGAGATGACCAATTCAAGATTCCCCATTCCTTTGGAAAAGTTGTTCACGGGCCCCAGCAGTGCCTTTGTTGTTCAACCACAAAACGGCAGGTGCACGACTGATGGCGTGCTCCTAGGCACCACCCAACTGTCTCCTGTCAACATCTGCACTTTCAGAGGGGATGTCACCCACATCACAGGTAGTCGTAACTACACAATGAATTTGGCTTCTCAAAATTGGAACAATTATGACCCAACAGAAGAAATCCCAGCCCCTCTAGGAACTCCAGATTTTGTGGGGAAGATTCAAGGCATGCTCACCCAAACCACAAGGACAGATGGTTCAACACGCGGCCACAAAGCTACAGTGTACACTGGGAGTGCCGACTTTGCTCCAAAACTGGGTAGAGTTCAATTTGAAACTGACACAGACCATGATTTTGAAGCTAACCAAAACACAAAGTTCACCCCAGTCGGTGTCATCCAAGACGGTAGCACCACCCACCGAAATGAACCCCAACAGTGGGTGCTCCCAAGTTACTCAGGCAGAAATACTCATAATGTGCATCTGGCCCCCGCTGTAGCCCCCACTTTTCCGGGTGAGCAACTTCTCTTCTTCAGATCCACCATGCCCGGATGCAGCGGGTACCCCAACATGGATTTGGACTGTCTGCTCCCCCAGGAATGGGTGCAGTACTTCTACCAAGAGGCAGCCCCAGCACAATCTGATGTGGCTCTGCTAAGATTTGTGAATCCAGACACAGGTAGGGTTTTGTTTGAGTGTAAGCTTCACAAATCAGGCTATGTTACAGTGGCTCACACTGGCCAACATGATTTGGTTATCCCCCCCAATGGTTACTTTAGGTTTGATTCCTGGGTCAACCAGTTCTACACGCTTGCCCCCATGGGAAATGGAACGGGGCGTAGACGTGTAGTA"/>
                            <sequence id="seq_KF060152.1_Hu__GII4Sy_NZ_2012.79235" taxon="KF060152.1_Hu__GII4Sy_NZ_2012.79235" totalcount="4" value="ATGAAGATGGCGTCGAGTGACGCCAACCCATCTGATGGGTCCGCAGCCAACCTCGTACCAGAGGTCAACAATGAGGTTATGGCTTTGGAGCCCGTTGTTGGTGCCGCTATTGCGGCACCTGTAGCGGGCCAACAAAATGTAATTGACCCCTGGATTAGAAACAATTTTGTACAAGCCCCTGGTGGAGAGTTTACAGTATCCCCTAGAAACGCTCCAGGTGAAATACTATGGAGCGCGCCCTTAGGCCCTGATCTAAATCCCTACCTATCCCATTTGGCCAGAATGTACAATGGTTATGCAGGTGGTTTTGAAGTGGAGGTAATTCTCGCGGGGAACGCGTTCACCGCCGGGAAGATCATATTTGCAGCAGTCCCACCAAATTTTCCAACTGAAGGCTTAAGCCCCAGCCAGGTCACTATGTTCCCCCATATAATAGTAGATGTTAGACAACTAGAACCTGTGCTGATTCCCTTACCCGATGTCAGGAATAATTTCTATCATTACAATCAATCAAATGACTCCACTATTAAGTTGATAGCAATGTTGTATACACCACTTAGGGCTAATAATGCTGGGGACGATGTCTTCACAGTTTCTTGCCGAGTTCTCACGAGACCATCCCCCGATTTTGATTTCATATTTTTAGTGCCACCCACAGTTGAGTCAAGAACTAAACCATTCTCTGTCCCAGTTTTAACTGTTGAGGAGATGACCAATTCAAGATTCCCCATTCCTTTGGAAAAGTTGTTCACGGGCCCCAGCAGTGCCTTTGTTGTTCAACCACAAAACGGCAGGTGCACGACTGATGGCGTGCTCCTAGGCACCACCCAGCTGTCTCCTGTCAACATCTGCACCTTCAGAGGGGATGTCACCCACATCACAGGTAGTCGTAACTACACAATGAATTTGGCTTCTCAAAATTGGAACAATTATGACCCAACAGAAGAAATCCCAGCCCCTCTAGGAACTCCAGATTTTGTGGGGAAGATTCAAGGCATGCTCACCCAAACCACAAGGACAGATGGTTCAACACGCGGCCACAAAGCTACAGTGTACACTGGGAGTGCCGACTTTGCTCCAAAACTGGGTAGAGTTCAATTTGAAACTGACACAGACCATGATTTTGAAGCTAACCAAAACACAAAGTTCACCCCAGTCGGTGTCATCCAAGATGGTAGCACCACCCACCGAAATGAACCCCAACAGTGGGTGCTCCCAAGTTACTCAGGCAGAAATACTCATAATGTGCATCTGGCCCCCGCTGTAGCCCCCACTTTTCCGGGTGAGCAACTTCTCTTCTTCAGATCCACCATGCCCGGATGCAGCGGGTACCCCAACATGGATTTGGACTGTCTGCTCCCCCAGGAATGGGTGCAGTACTTCTACCAAGAGGCAGCCCCAGCACAATCTGATGTGGCTCTGCTAAGATTTGTGAATCCAGACACAGGTAGGGTCTTGTTTGAGTGTAAGCTTCACAAATCAGGCTATGTTACAGTGGCTCACACTGGCCAACATGATTTGGTTATCCCCCCCAATGGTTACTTTAGGTTTGATTCCTGGGTCAACCAGTTCTACACGCTTGCCCCCATGGGAAATGGAACGGGGCGTAGACGTGTAGTA"/>
                            <sequence id="seq_KF060153.1_Hu__GII4Sy_NZ_2012.875683" taxon="KF060153.1_Hu__GII4Sy_NZ_2012.875683" totalcount="4" value="ATGAAGATGGCGTCGAGTGACGCCAACCCATCTGATGGGTCCGCAGCCAACCTCGTACCAGAGGTCAACAATGAGGTTATGGCTTTGGAGCCCGTTGTTGGTGCCGCTATTGCGGCACCTGTAGCGGGCCAACAAAATGTAATTGACCCCTGGATTAGAAACAATTTTGTACAAGCCCCTGGTGGAGAGTTTACAGTATCCCCTAGAAACGCTCCAGGTGAAATACTATGGAGCGCGCCCTTAGGCCCTGATCTAAATCCCTACCTATCCCATTTGGCCAGAATGTACAATGGTTATGCAGGTGGTTTTGAAGTGGAGGTAATTCTCGCGGGGAACGCGTTCACCGCCGGGAAGATCATATTTGCAGCAGTCCCACCAAATTTTCCAACTGAAGGCTTAAGCCCCAGCCAGGTCACTATGTTCCCCCATATAATAGTAGATGTTAGACAACTAGAACCTGTGCTGATTCCCTTACCCGATGTCAGGAATAATTTCTATCATTACAATCAATCAAATGACTCCACTATTAAGTTGATAGCAATGTTGTATACACCACTTAGGGCTAATAATGCTGGGGACGATGTCTTCACAGTTTCTTGCCGAGTTCTCACGAGACCATCCCCCGATTTTGATTTCATATTTTTAGTGCCACCCACAGTTGAGTCAAGAACTAAACCATTCTCTGTCCCAGTTTTAACTGTTGAGGAGATGACCAATTCAAGATTCCCCATTCCTTTGGAAAAGTTGTTCACGGGCCCCAGCAGTGCCTTTGTTGTTCAACCACAAAACGGCAGGTGCACGACTGATGGCGTGCTCCTAGGCACCACCCAGCTGTCTCCTGTCAACATCTGCACCTTCAGAGGGGATGTCACCCACATCACAGGTAGTCGTAACTACACAATGAATTTGGCTTCTCAAAATTGGAACAATTATGACCCAACAGAAGAAATCCCAGCCCCTCTAGGAACTCCAGATTTTGTGGGGAAGATTCAAGGCATGCTCACCCAAACCACAAGGACAGATGGTTCAACACGCGGCCACAAAGCTACAGTGTACACTGGGAGTGCCGACTTTGCTCCAAAACTGGGTAGAGTTCAATTTGAAACTGACACAGACCATGATTTTGAAGCTAACCAAAACACAAAGTTCACCCCAGTCGGTGTCATCCAAGATGGTAGCACCACCCACCGAAATGAACCCCAACAGTGGGTGCTCCCAAGTTACTCAGGCAGAAATACTCATAATGTGCATCTGGCCCCCGCTGTAGCCCCCACTTTTCCGGGTGAGCAACTTCTCTTCTTCAGATCCACCATGCCCGGATGCAGCGGGTACCCCAACATGGATTTGGACTGTCTGCTCCCCCAGGAATGGGTGCAGTACTTCTACCAAGAGGCAGCCCCAGCACAATCTGATGTGGCTCTGCTAAGATTTGTGAATCCAGACACAGGTAGGGTTTTGTTTGAGTGTAAGCTTCACAAATCAGGCTATGTTACAGTGGCTCACACTGGCCAACATGATTTGGTTATCCCCCCCAATGGTTACTTTAGGTTTGATTCCTGGGTCAACCAGTTCTACACGCTTGCCCCCATGGGAAATGGAACGGGGCGTAGACGTGTAGTA"/>
                            <sequence id="seq_KF145148.1_Hu_GIIPe_GII4Sy_Japan_2012.5" taxon="KF145148.1_Hu_GIIPe_GII4Sy_Japan_2012.5" totalcount="4" value="ATGAAGATGGCGTCGAGTGACGCCAACCCATCTGATGGGTCCGCAGCCAACCTCGTCCCAGAGGTCAACAATGAGGTTATGGCTCTGGAGCCCGTTGTTGGTGCCGCCATTGCGGCACCTGTAGCGGGCCAACAAAATGTAATTGACCCCTGGATTAGGAACAATTTTGTACAAGCCCCTGGTGGAGAGTTTACAGTATCCCCTAGAAACGCTCCAGGTGAAATACTATGGAGCGCGCCCTTAGGCCCTGATCTAAATCCCTACCTTTCCCATTTGGCCAGAATGTACAATGGTTATGCAGGTGGTTTTGAAGTGCAGGTAATTCTCGCGGGGAACGCGTTCACCGCCGGGAAGGTCATATTTGCAGCAGTCCCACCAAATTTTCCAACTGAAGGCTTAAGCCCCAGCCAGGTCACTATGTTCCCCCATATAATAGTAGATGTTAGACAACTAGAACCTGTGCTGATTCCCTTACCCGATGTCAGGAATAATTTCTATCATTACAATCAATCAAATGACTCCACTATTAAGTTGATAGCAATGTTGTATACACCACTTAGGGCTAATAATGCTGGGGATGATGTCTTCACAGTTTCTTGCCGAGTTCTCACGAGACCATCCCCCGATTTTGATTTCATATTTTTAGTGCCACCCACAGTTGAGTCAAGAACTAAACCATTCTCTGTCCCAGTTTTAACTGTTGAGGAGATGACCAATTCAAGATTCCCCATTCCTTTGGAAAAGTTGTTCACGGGCCCCAGCAGTGCCTTTGTTGTTCAACCACAAAACGGCAGGTGCACGACTGATGGCGTGCTCCTAGGCACCACCCAACTGTCTCCTGTCAACATCTGCACCTTCAGAGGGGATGTCACCCACATCACAGGTAGTCGTAACTACACGATGAATTTGGCTTCTCAAAATTGGAACAATTATGACCCAACAGAAGAAATCCCAGCCCCTCTAGGGACTCCAGATTTTGTGGGGAAAATTCAAGGCATGCTCACCCAAACCACAAGGACAGATGGCTCAACACGCGGCCACAAAGCTACAGTGTACACTGGGAGCGCCGACTTTGCTCCAAAACTGGGTAGAGTTCAATTTGAAACTGACACAGACCATGATTTTGAAGCTAACCAAAACACAAAGTTCACCCCAGTCGGTGTTATCCAAGATGGTAGCACCACCCACCGAAATGAACCCCAACAGTGGGTGCTCCCAAGTTACTCAGGCAGAAATACTCATAATGTGCATCTGGCCCCCGCTGTAGCCCCCACTTTTCCGGGTGAGCAACTTCTCTTCTTCAGATCCACCATGCCCGGATGCAGCGGGTACCCCAACATGGATTTGGACTGTCTGCTCCCCCAGGAATGGGTGCAGTACTTCTACCAAGAGGCAGCCCCAGCACAATCTGATGTGGCTCTGCTAAGATTTGTGAATCCAGACACAGGTAGGGTTTTGTTTGAGTGTAAGCTTCATAAATCAGGCTATGTTACAGTGGCTCACACTGGCCAACATGATTTGGTTATCCCCCCCAATGGTTATTTTAGGTTTGATTCCTGGGTTAACCAGTTCTACACGCTTGCCCCCATGGGAAATGGAACGGGGCGTAGACGTGTAGTA"/>
                            <sequence id="seq_KF378731.1_Hu_GIIP4NO_GII4Sy_Italy_2013.024658" taxon="KF378731.1_Hu_GIIP4NO_GII4Sy_Italy_2013.024658" totalcount="4" value="ATGAAGATGGCGTCGAGTGACGCCAACCCATCTGATGGGTCCGCAGCCAACCTCGTACCAGAGGTCAACAATGAGGTTATGGCTCTGGAGCCCGTTGTTGGTGCCGCTATTGCGGCACCTGTAGCGGGCCAACAAAATGTAATTGACCCCTGGATTAGAAACAATTTTGTACAAGCCCCTGGTGGAGAGTTTACAGTGTCCCCTAGAAACGCTCCAGGTGAAATACTATGGAGCGCGCCCTTAGGCCCTGATCTAAATCCCTACCTATCCCATTTGGCTAGAATGTACAATGGTTATGCAGGTGGTTTTGAAGTGCAGGTAATTCTCGCGGGGAACGCGTTCGCCGCCGGGAAGATCATATTTGCAGCAGTCCCACCAAATTTTCCAACTGAAGGCTTAAGCCCCAGCCAGGTCACTATGTTCCCCCATATAATAGTAGATGTTAGACAACTAGAACCTGTGCTGATTCCCTTACCCGATGTCAGGAATAATTTCTATCATTACAATCAATCAAATGATTCCACTATTAAGTTGATAGCAATGTTGTATACACCACTTAGGGCTAATAATGCTGGGGACGATGTCTTCACAGTTTCTTGCCGAGTTCTCACGAGACCATCCCCCGATTTTGATTTCATATTTTTAGTGCCACCCACAGTTGAGTCAAGAACTAAACCATTCTCTGTCCCAGTTTTAACTGTTGAGGAGATGACCAATTCAAGATTCCCCATTCCTTTGGAAAAGTTGTTCACGGGTCCCAGCAGTGCCTTTGTTGTTCAACCACAAAACGGCAGGTGCACGACTGATGGCGTGCTCCTAGGCACCACCCAACTGTCTCCTGTCAACATCTGCACCCTCAGAGGGGATGTCACCCACATCACAGGTAGTCGTAACTACACAATGAATTTGGCTTCTCAAAATTGGAACAATTATGACCCAACAGAAGAAATCCCAGCCCCTCTAGGAACTCCAGATTTTGTGGGGAAGATTCAAGGCATGCTCACTCAAACCACAAGGACAGATGGTTCAACACGCGGTTACAAAGCTACAGTGTACACTGGGAGCGCCGACTTTGCTCCAAAACTGGGTAGAGTTCAATTTGAAACTGACACAGACCATGATTTTGAAGCTAACCAAAACACAAAGTTCACCCCAGTCGGTGTCATCCAAGATGGTAGCACCACCCACCGAAATGAACCCCAGCAGTGGGTGCTCCCAAGTTACTCAGGCAGAAATACTCATAATGTGCATCTGGCCCCCGCTGTAGCCCCCACTTTTCCGGGTGAGCAACTTCTCTTCTTCAGATCCACCATGCCCGGATGCAGCGGGTACCCCAACATGGATTTGGACTGTCTGCTCCCCCAGGAATGGGTGCAGTACTTCTACCAGGAGGCAGCCCCAGCACAATCTGATGTGGCTCTGCTAAGATTTGTGAATCCAGACACAGGTAGGGTTTTGTTTGAGTGTAAGCTTCACAAATCAGGCTATGTTACAGTGGCTCACACTGGCCAACATGATTTGGTTATCCCCCCCAACGGTTACTTTAGGTTTGATTCCTGGGTCAACCAGTTCTACACGCTTGCCCCCATGGGAAATGGAACGGGGCGTAGACGTGTAGTA"/>
                            <sequence id="seq_KJ710247.1_Hu_GIIPe_GII4Sy_SA_2012.852459" taxon="KJ710247.1_Hu_GIIPe_GII4Sy_SA_2012.852459" totalcount="4" value="ATGAAGATGGCGTCGAATGACGCCAACCCATCTGATGGGTCCGCAGCCAACCTCGTACCAGAGGTCAACAATGAGGTTATGGCTTTGGAGCCCGTTGTTGGTGCCGCTATTGCGGCACCTGTAGCGGGCCAACAAAATGTAATTGACCCCTGGATTAGAAACAATTTTGTACAAGCCCCTGGTGGAGAGTTTACAGTATCCCCTAGAAACGCTCCAGGTGAAATACTATGGAGCGCGCCCTTAGGCCCTGATCTAAATCCCTACCTATCCCATTTGGCCAGAATGTACAATGGTTATGCAGGTGGTTTTGAAGTGCAGGTAATTCTCGCGGGGAACGCGTTCACCGCCGGGAAGATCATATTTGCAGCAGTCCCACCAAATTTTCCAACTGAAGGCTTAAGCCCCAGCCAGGTCACTATGTTCCCCCATATAATAGTAGATGTTAGACAACTAGAACCTGTGCTGATTCCCTTACCCGATGTCAGGAATAATTTCTATCATTACAATCAATCAAATGACTCCACTATTAAGTTGATAGCAATGTTGTATACACCACTTAGGGCTAATAATGCTGGGGACGATGTCTTCACAGTTTCTTGCCGAGTTCTCACGAGACCATCCCCCGATTTTGATTTCATATTTTTAGTGCCACCCACAGTTGAGTCAAGAACTAAACCATTCTCTGTCCCAGTTTTAACTATTGAGGAGATGACCAATTCAAGATTCCCCATTCCTTTGGAAAAGTTGTTCACGGGCCCCAGCAGTGCCTTTGTTGTTCAACCACAAAACGGCAGGTGCACGACTGATGGCGTGCTCCTAGGCACCACTCAACTGTCTCCTGTCAACATCTGCACCTTCAGAGGGGATGTCACCCACATCACAGGTAGTCGTAACTACACAATGAATTTGGCTTCTCAAAATTGGAACAATTATGACCCAACAGAAGAAATCCCAGCCCCTCTAGGAACTCCAGATTTTGTGGGGAAGATTCAAGGCATGCTCACCCAAACCACAAGGACAGATGGTTCAACACGCGGCCACAAAGCTACAGTGTACACTGGGAGTGCCGACTTTGCTCCAAAACTGGGTAGGGTTCAATTTGAAACTGACACAGACCATGATTTTGAAGCTAACCAAAACACAAAGTTCACCCCAATCGGTGTCATCCAAGATGGTAGCACCACCCACCGAAATGAACCCCAACAGTGGGTGCTCCCAAGTTACTCAGGCAGAAATACTCATAATGTGCATCTGGCCCCCGCTGTAGCCCCCACTTTTCCGGGTGAGCAACTTCTCTTCTTCAGATCCACCATGCCCGGATGCAGCGGGTACCCCAACATGGATTTGGACTGTCTGCTCCCCCAGGAATGGGTGCAGTACTTCTACCAAGAGGCAGCCCCAGCACAATCTGATGTGGCTCTGCTAAGATTTGTGAATCCAGACACAGGTAGGGTTTTGTTTGAGTGTAAGCTTCACAAATCAGGCTATGTTACAGTGGCTCACACTGGCCAACATGATTTGGTTATCCCCCCCAATGGTTACTTTAGGTTTGATTCCTGGGTCAACCAGTTCTACACGCTTGCCCCCATGGGAAATGGAACGGGGCGCAGGCGAGCATTA"/>
                            <sequence id="seq_KP681613.1_Hu__GII4Sy_Slovenia_2014.136986" taxon="KP681613.1_Hu__GII4Sy_Slovenia_2014.136986" totalcount="4" value="-------------------------------------------------------------------------------------------------------------------------------------------------------------------------------------------------------------------------------------------------------------------------------------------------------------------------------------------------------------------------------------------------------------------------------------------------------------------------------------------------------------------------------------------------------------------------------------------------------------------------------------------------------------------------------------------------------------------------------------------------GATTCCCCATTCCTTTGGAAAAGTTGTTCACGGGTCCCAGCAGTGCCTTTGTTGTTCAACCACAAAACGGCAGGTGCACGACTGATGGCGTGCTCCTAGGCACCACCCAACTGTCTCCTGTCAACATCTGCACCCTCAGAGGGGATGTCACCCACATCACAGGTAGCCGTAACTACACAATGAATTTGGCTTCTCAAAATTGGAACAATTATGACCCAACAGAAGAAATCCCAGCCCCCCTAGGAACTCCAGATTTTGTGGGGAAGATTCAAGGCATGCTCACTCAAACCACAAGGACAGATGGTTCAACACGCGGCCACAAAGCTACAGTGTACACTGGGAGCGCCGACTTTGCTCCAAAACTGGGTAGAGTTCAATTTGGAACTGACACAGACAATGATTTTGAAGCTAACCAAAACACAAAGTTCACCCCAGTCGGTGTCATCCAAGATGGTAGCACCACCCACCGAAATGAACCCCAACAGTGGGTGCTCCCAAGTTACTCAGGCAGAAATACTCATAATGTGCATCTGGCCCCCGCTGTAGCCCCCACTTTTCCGGGTGAGCAACTTCTCTTCTTCAGATCCACCATGCCCGGATGCAGCGGGTACCCCAATATGGATTTGGACT-----------------------------------------------------------------------------------------------------------------------------------------------------------------------------------------------------------------------------------------------------------------------------"/>
                            <sequence id="seq_KP681614.1_Hu__GII4Sy_Slovenia_2014.136986" taxon="KP681614.1_Hu__GII4Sy_Slovenia_2014.136986" totalcount="4" value="---------------------------------------------------------------------------------------------------------------------------------------------------------------------------------------------------------------------------------------------------------------------------------------------------------------------------------------------------------------------------------------------------------------------------------------------------------------------------------------------------------------------------------------------------------------------------------------------------------------------------------------------------------------------------------------------------------------------------------------------TCAAGATTCCCCATTCCTTTGGAAAAGTTGTTCACGGGTCCCAGCAGTGCCTTTGTTGTTCAACCACAAAACGGCAGGTGCACGACTGATGGCGTGCTCCTAGGCACCACCCAACTGTCTCCTGTCAACATCTGCACCCTCAGAGGGGATGTCACCCACATCACAGGTAGCCGTAACTACACAATGAATTTGGCTTCTCAAAATTGGAACAATTATGACCCAACAGAAGAAATCCCAGCCCCCCTAGGAACTCCAGATTTTGTGGGGAAGATTCAAGGCATGCTCACTCAAACCACAAGGACAGATGGTTCAACACGCGGCCACAAAGCTACAGTGTACACTGGGAGCGCCGACTTTGCTCCAAAACTGGGTAGAGTTCAATTTGGAACTGACACAGACAATGATTTTGAAGCTAACCAAAACACAAAGTTCACCCCAGTCGGTGTCATCCAAGATGGTAGCACCACCCACCGAAATGAACCCCAACAGTGGGTGCTCCCAAGTTACTCAGGCAGAAATACTCATAATGTGCATCTGGCCCCCGCTGTAGCCCCCACTTTTCCGGGTGAGCAACTTCT-------------------------------------------------------------------------------------------------------------------------------------------------------------------------------------------------------------------------------------------------------------------------------------------------------------------------------------"/>
                            <sequence id="seq_KP681615.1_Hu__GII4Sy_Slovenia_2014.254795" taxon="KP681615.1_Hu__GII4Sy_Slovenia_2014.254795" totalcount="4" value="-------------------------------------------------------------------------------------------------------------------------------------------------------------------------------------------------------------------------------------------------------------------------------------------------------------------------------------------------------------------------------------------------------------------------------------------------------------------------------------------------------------------------------------------------------------------------------------------------------------------------------------------------------------------------------------------------------------------TTTTAACTGTTGAGGAGATGACCAATTCAAGATTCCCCATTCCTTTGGAAAAGTTGTTCACGGGTCCCAGCAGTGCCTTTGTTGTTCAACCACAAAACGGCAGGTGCACGACTGATGGCGTGCTCCTAGGCACCACCCAACTGTCTCCTGTCAACATCTGCACCCTCAGAGGGGATGTCACCCACATCACAGGTAGCCGTAACTACACAATGAATTTGGCTTCTCAAAATTGGAACAATTATGACCCAACAGAAGAAATCCCAGCCCCTCTAGGAACTCCAGATTTTGTGGGGAAGATTCAAGGCATGCTCACTCAAACCACAAGGACAGATGGTTCAACACGCGGCCACAAAGCTACAGTGTACACTGGGAGCGCCGACTTTGCTCCAAAACTGGGTAGAGTTCAATTTGAAACTGACACAGACAATGATTTTGAAGCTAACCAAAACACAAAGTTCACCCCAGTCGGTGTCATCCAAGATGGTAGCACCACCCACCGAAATGAACCCCAACAGTGGGTGCTCCCAAGTTACTCAGGCAGAA--------------------------------------------------------------------------------------------------------------------------------------------------------------------------------------------------------------------------------------------------------------------------------------------------------------------------------------------------------------------------------------------------"/>
                            <sequence id="seq_KR131783.1_Hu__GII4Sy_India_2013.5" taxon="KR131783.1_Hu__GII4Sy_India_2013.5" totalcount="4" value="ATGAAGATGGCGTCGAGTGACGCCAACCCATCTGATGGGTCCGCAGCCAACCTCGTACCAGAGGTCAACAATGAGGTTATGGCTTTGGAGCCCGTTGTTGGTGCCGCTATTGCGGCACCTGTAGCGGGCCAACAAAATGTAATTGACCCCTGGATTAGAAACAATTTTGTACAAGCCCCTGGTGGAGAGTTTACAGTATCCCCTAGAAACGCTCCAGGTGAAATACTATGGAGCGCGCCCTTAGGCCCTGATCTAAATCCCTACCTATCCCATTTGGCTAGAATGTACAATGGTTATGCAGGTGGTTTTGAAGTGCAGGTAATTCTCGCGGGGAACGCGTTCACCGCCGGGAAGATCATATTTGCAGCAGTCCCACCAAATTTTCCAACTGAAGGCTTAAGCCCCAGCCAGGTCACTATGTTCCCCCATATAATAGTAGATGTTAGACAACTAGAACCTGTGCTGATTCCCTTACCCGATGTCAGGAATAATTTCTATCATTACAATCAATCAAATGATTCCACTATTAAGTTGATAGCAATGCTGTATACACCACTTAGGGCTAATAATGCTGGGGACGATGTCTTCACAGTTTCTTGCCGAGTTCTCACGAGACCATCCCCCGATTTTGATTTCATATTTTTAGTGCCACCCACAGTTGAGTCAAGAACTAAACCATTCTCTGTCCCAGTTTTAACTGTTGAGGAGATGACTAATTCAAGATTCCCCATTCCTTTGGAAAAGTTGTTCACGGGCCCCAGCAGTGCCTTTGTTGTTCAACCACAAAACGGCAGGTGCACGACTGATGGCGTGCTCCTAGGCACCACCCAACTGTCTCCTGTCAACATCTGCACCTTCAGAGGGGATGTCACCCACATCACAGGTAGTCGTAACTACACAATGAATTTGGCTTCTCAAAATTGGAACAATTATGACCCAACAGAAGAAATCCCAGCCCCTCTAGGAACTCCAGATTTTGTGGGGAAGATTCAAGGCATGCTCACCCAAACCACAAGGACAGATGGTTCAACACGCGGCCACAAAGCTACAGTGTACACTGGGAGCGCCGACTTTGCTCCAAAACTGGGTAGAGTTCAATTTGAAACTGACACAGACCATGATTTTGAAGCTAACCAAAACACAAAGTTCACCCCAGTCGGTGTCATCCAAGATGGTAGCACCACCCACCGAAATGAACCCCAACAGTGGGTGCTCCCAAGTTACTCAGGCAGAAATACTCATAATGTACATCTGGCCCCCGCTGTAGCCCCAACTTTTCCGGGTGAGCAACTTCTCTTCTTCAGATCCACCATGCCCGGTTGCAGCGGGTACCCCAACATGGATTTGGACTGTCTGCTCCCCCAGGAATGGGTGCAGTACTTCTACCAAGAGGCAGCCCCAGCACAATCTGATGTGGCTCTGCTAAGATTTGTGAATCCAGACACAGGTAGGGTTTTGTTTGAGTGTAAGCTTCACAAATCAGGCTATGTTACAGTGGCTCACACTGGCCAACATGATTTGGTCATCCCCCCCAATGGTTACTTTAGGTTTGATTCCTGGGTCAACCAGTTCTACACGCTTGCCCCCATGGGAAATGGAACGGGGCGTAGACGTGTAGTA"/>
                            <sequence id="seq_KR904222.1_Hu__GII4Sy_SA_2013.630137" taxon="KR904222.1_Hu__GII4Sy_SA_2013.630137" totalcount="4" value="ATGAAGATGGCGTCGAGTGACGCCAACCCATCTGATGGGTCCGCAGCCAACCTCGTACCAGAGGTCAACAATGAGGTTATGGCTTTGGAGCCCGTTGTTGGTGCCGCTATTGCGGCACCTGTAGCGGGCCAACAAAATGTAATTGACCCCTGGATTAGAAACAATTTTGTGCAAGCCCCTGGTGGAGAGTTTACAGTATCCCCTAGAAACGCTCCAGGTGAAATACTATGGAGCGCGCCCTTAGGCCCTGATCTAAATCCCTACCTATCCCATTTGGCCAGAATGTACAATGGTTATGCAGGTGGTTTTGAAGTGCAGGTAATTCTCGCGGGGAACGCGTTCACCGCCGGGAAGATCATATTTGCAGCAGTCCCACCAAATTTTCCAACTGAAGGCTTAAGCCCCAGCCAGGTCACTATGTTCCCCCATATAATAGTAGATGTTAGACAACTAGAACCTGTGCTGATTCCCTTACCCGATGTCAGGAATAATTTCTATCATTACAATCAATCAAATGACTCCACTATTAAGCTGATAGCAATGTTGTATACACCACTTAGGGCTAATAATGCTGGGGACGATGTCTTCACAGTTTCTTGCCGAGTTCTCACGAGACCATCCCCCGATTTTGATTTCATATTTTTAGTGCCACCCACAGTTGAGTCAAGAACTAAACCATTCTCTGTCCCAGTTTTAACTGTTGAGGAGATGACCAATTCAAGATTCCCCATTCCTTTGGAAAAGTTGTTCACGGGCCCCAGCAGTGCCTTTGTTGTTCAACCACAAAACGGCAGGTGCACGACTGATGGCGTGCTCCTAGGTACCACCCAACTGTCTCCTGTCAACATCTGCACTTTCAGAGGGGACGTCACCCACATCACAGGTAGTCGTAACTACACAATGAATTTGGCTTCTCAAAATTGGAACAATTGTGACCCAACAGAAGAAATCCCAGCCCCTCTAGGAACTCCAGATTTTGTGGGGAAGATTCAAGGCATGCTCACCCAAACCACAAGGACAGATGGTTCAACACGCGGCCACAAAGCTACAGTGTACACTGGGAGTGCCGACTTTGCTCCAAAACTGGGCAGAGTTCAATTTGAAACTGACACAGACCATGATTTTGAAGCTAACCAAAACACAAAGTTCACCCCAGTCGGTGTCATCCAAGATGGTAGCACCACCCACCGAAATGAACCCCAACAGTGGGTACTCCCAAGTTACTCAGGCAGAAATACTCATAATGTGCATCTGGCCCCCGCTGTAGCCCCCACTTTTCCGGGTGAGCAACTTCTCTTCTTCAGATCCACCATGCCCGGATGCAGCGGGTACCCCAACATGGATTTGGACTGTCTGCTCCCCCAGGAATGGGTGCAGTACTTCTACCAAGAGGCAGCCCCAGCACAATCTGATGTGGCTCTGCTAAGATTTGTGAATCCAGACACAGGTAGGGTTTTGTTTGAGTGTAAGCTTCACAAATCAGGCTATGTTACAGTGGCTCACACTGGCCAACATGATTTGGTCATCCCCCCCAATGGTTACTTTAGGTTTGATTCCTGGGTCAACCAGTTCTACACGCTTGCCCCCATGGGAAATGGAACGGGGCGTAGGCGAGCATTA"/>
                            <sequence id="seq_KR904223.1_Hu__GII4Sy_SA_2013.657534" taxon="KR904223.1_Hu__GII4Sy_SA_2013.657534" totalcount="4" value="ATGAAGATGGCGTC-AGTGACGCCAACCCATCTGATGGTTCCGCAGCCAACCTCGTACCAGAGGTCAACAATGAGGTTATGGCTTTGGAGCCCGTTGTTGGTGCCGCTATTGCGGCACCTGTAGCGGGCCAACAAAATGTAATTGACCCCTGGATTAGAAACAATTTTGTGCAAGCCCCTGGTGGAGAGTTCACAGTATCCCCTAGAAACGCTCCAGGTGAAATACTATGGAGCGCGCCCTTAGGCCCTGATCTAAATCCCTACCTATCCCATTTGGCCAGAATGTACAATGGTTATGCAGGTGGTTTTGAAGTGCAGGTAATTCTCGCGGGGAACGCGTTCACCGCCGGGAAGATCATATTTGCAGCAGTCCCACCAAACTTTCCAACTGAAGGCTTAAGCCCCAGCCAGGTCACTATGTTTCCCCATATAATAGTAGATGTTAGACAACTAGAACCTGTGCTGATTCCCTTACCCGATGTCAGGAATAATTTCTATCATTACAATCAATCAAATGATTCCACTATTAAGCTGATAGCAATGTTGTATACACCACTTAGGGCTAATAATGCTGGGGACGATGTCTTCACAGTTTCTTGCCGAGTTCTCACGAGACCATCCCCCGATTTTGATTTCATATTTTTAGTGCCACCCACAGTTGAGTCAAGAACTAAACCATTCTCTGTCCCAGTTTTAACTGTTGAGGAGATGACCAACTCAAGATTCCCCATTCCTTTGGAAAAGTTGTTCACGGGCCCCAGCAGTGCCTTTGTTGTTCAACCACAAAACGGCAGGTGCACGACTGATGGCGTGCTCCTAGGTACCACCCAACTGTCTCCTGTCAACATCTGCACTTTCAGAGGGGACGTCACCCACATCACAGGTAGTCGCAACTACACAATGAATTTGGCTTCTCAAAATTGGAACAATTATGACCCAACAGAAGAAATCCCAGCCCCTCTAGGAACTCCAGATTTTGTGGGGAAGATTCAAGGCATGCTCACCCAAACCACAAGGACAGATGGTTCAACACGCGGCCACAAAGCTACAGTGTACACTGGGAGTGCCGACTTTGCTCCAAAACTGGGCAGAGTTCAATTTGAAACTGACACAGACCATGATTTTGAAGCTAACCAAAACACAAAGTTCACCCCAGTCGGTGTCATCCAAGATGGTAGCACCACCCACCGAAATGAACCCCAACAGTGGGTGCTCCCAAGTTACTCAGGCAGAAATACTCATAATGTGCATCTGGCCCCCGCTGTAGCCCCCACTTTTCCGGGTGAGCAACTTCTCTTCTTCAGATCCACCATGCCCGGATGCAGCGGGTACCCCAACATGGATTTGGACTGTCTGCTCCCCCAGGAATGGGTGCAGTACTTCTACCAAGAGGCAGCCCCAGCACAATCTGATGTGGCTCTGCTAAGATTTGTGAATCCAGACACAGGTAGGGTTTTGTTTGAGTGTAAGCTTCACAAATCAGGCTATGTTACAGTGGCTCACACTGGCCAACATGATTTGGTCATCCCCCCCTATGGTTACTTTAGGTTTGACTCCTGGGTCAACCAGTTCTACACGCTTGCCCCCATGGGAAATGGAACGGGGCGCAGACGTGCATTA"/>
                            <sequence id="seq_KR904224.1_Hu__GII4Sy_SA_2013.673973" taxon="KR904224.1_Hu__GII4Sy_SA_2013.673973" totalcount="4" value="ATGAAGATGGCGTCGAGTGACGCCAACCCATCTGATGGGTCCGCAGCCAACCTCGTACCAGAGGTCAACAATGAGGTTATGGCTTTGGAGCCCGTTGTTGGTGCCGCTATTGCGGCACCTGTAGCAGGCCAACAAAATGTAATTGACCCCTGGATTAGAAACAATTTTGTACAAGCCCCTGGTGGAGAGTTTACAGTATCCCCTAGAAACGCTCCAGGTGAAATACTATGGAGCGCGCCCTTAGGCCCTGATCTAAATCCCTACCTATCCCATTTGGCCAGAATGTACAATGGTTATGCAGGTGGTTTTGAAGTGCAGGTAATTCTCGCGGGGAACGCGTTCACCGCCGGGAAGATCATATTTGCAGCAGTCCCACCAAATTTTCCAACTGAAGGCTTAAGCCCCAGCCAGGTCACTATGTTCCCCCATATAATAGTAGATGTTAGACAACTAGAACCTGTGCTGATTCCCTTACCCGACGTTAGGAATAATTTCTATCATTACAATCAATCAAATGACCCCACTATTAAGTTGATAGCAATGTTGTATACACCACTTAGGGCTAATAATGCTGGGGACGATGTCTTCACAGTTTCTTGCAGAGTTCTCACGAGACCATCCCCCGATTTTGATTTCATATTTTTAGTGCCACCCACAGTTGAGTCAAGAACTAAACCATTCTCTGTCCCAGTTTTAACTGTTGAGGAGATGACCAATTCAAGATTCCCCATTCCTTTGGAAAAGTTGTTCACGGGCCCCAGCAGTGCCTTTGTTGTTCAACCACAAAACGGCAGGTGCACGACTGATGGCGTGCTCCTAGGCACCACCCAACTGTCTCCTGTCAACATCTGCACCTTCAGAGGGGATGTCACCCACATCACAGGTAGTCGTAACTACACAATGAATTTGGCTTCTCAAAATTGGAACAATTATGACCCAACAGAAGAAATCCCAGCCCCTCTAGGAACTCCAGATTTTGTGGGGAAGATTCAAGGCATGCTCACCCAAACCACAGG--CAGATGGTTCAACACGCGGCCACAAAGCTACAGTGTACACTGGGAGTGCCGACTTTGCTCCAAAACTGGGTAGAGTTCAATTTGAAACTGACACAGACCATGATTTTGAAGCTAACCAAAACACAAAGTTCACCCCAGTCGGTGTCATCCAAGATGGTAGCACCACCCACCGAAATGAACCCCAACAGTGGGTGCTCCCAAGTTACTCAGGCAGAAGTACTCATAATGTGCATCTGGCCCCCGCTGTAGCCCCCACTTTTCCGGGTGAGCAACTTCTCTTCTTCAGATCCACCATGCCCGGATGCAGCGGGTACCCCAACATGGATTTGGACTGTCTACTCCCCCAGGAATGGGTGCAGTACTTCTACCAAGAGGCAGCTCCAGCACAATCTGATGTGGCTCTGCTAAGATTTGTGAATCCAGACACAGGTAGGGTTTTGTTTGAGTGTAAGCTACACAAATCAGGCTATGTTACAGTGGCTCACACTGGCCAACATGATTTGGTTATCCCCCCCAATGGTTATTTTAGATTTGATTCCTGGGTCAACCAGTTCTATACGCTTGCCCCCATGGGAAATGGAACGGGGCGTAGACGAGCATTA"/>
                            <sequence id="seq_KR904226.1_Hu__GII4Sy_SA_2013.731507" taxon="KR904226.1_Hu__GII4Sy_SA_2013.731507" totalcount="4" value="ATGAAGATGGCGTCGAGTGACGCCAACCCATCTGATGGGTCCGCAGCCAACCTCGTACCAGAGGTCAACAATGAGGTTATGGCTTTGGAGCCCGTTGTTGGTGCCGCTATTGCGGCGCCTGTAGCGGGCCAACAAAATGTAATTGACCCCTGGATTAGAAACAATTTTGTACAAGCCCCTGGTGGAGAGTTTACAGTATCCCCTAGAAACGCTCCAGGTGAAATACTATGGAGCGCGCCCTTAGGCCCTGATCTAAATCCCTACCTATCCCATTTGGCCAGAATGTACAATGGTTATGCAGGTGGTTTTGAAGTGCAGGTAATTCTCGCGGGGAACGCGTTCACCGCCGGGAAGATCATATTTGCAGCAGTCCCACCAAATTTTCCAACTGAAGGCTTAAGCCCCAGCCAGGTCACTATGTTCCCCCATATAATAGTAGATGTTAGACAACTAGAACCTGTGCTGATTCCCTTACCCGACGTTAGGAATAATTTCTATCATTATAATCAATCAAATGACCCCACTATTAAGTTGATAGCAATGTTGTATACACCACTTAGGGCTAATAATGCTGGGGACGATGTCTTCACAGTTTCTTGCAGAGTTCTCACGAGACCATCCCCCGATTTTGATTTCATATTTTTAGTGCCACCCACAGTTGAGTCAAGAACTAAACCATTCTCTGTCCCAGTTTTAACTGTTGAGGAGATGACTAATTCAAGATTCCCCATTCCTTTGGAAAAGTTGTTCACGGGCCCCAGCAGTGCCTTTGTTGTTCAACCACAAAACGGCAGGTGCACGACTGATGGCGTGCTCCTAGGCACCACCCAACTGTCTCCTGTCAACATCTGCACCTTCAGAGGGGATGTCACCCACATCACAGGTAGTCGTAACTACACAATGAATTTGGCTTCTCAAAATTGGAACAATTATGACCCAACAGAAGAAATCCCAGCCCCTCTAGGAACTCCAGATTTTGTGGGGAAGATTCAAGGCATGCTCACCCAAACCACAAGGACAGATGGTTCAACACGCGGCCACAAAGCTACAGTGTACACTGGGAGTGCCGACTTTGCTCCAAAACTGGGTAGAGTTCAATTTGAAACTGACACAGACCATGATTTTGAAGCTAACCAAAACACAAAGTTCACCCCAGTCGGTGTCATCCAAGATGGTAGCACCACCCACCGAAATGAACCCCAACAGTGGGTGCTCCCAAGTTACTCAGGCAGAAGTGCTCATAATGTGCATCTGGCCCCCGCTGTAGCCCCCACTTTTCCGGGTGAGCAACTTCTCTTCTTCAGATCCACCATGCCCGGATGCAGCGGGTACCCCAACATGGATTTGGACTGTCTACTCCCCCAGGAATGGGTACAGTACTTCTACCAAGAGGCAGCCCCAGCACAATCTGATGTGGCTCTGCTAAGATTTGTGAATCCAGACACAGGTAGGGTTTTGTTTGAGTGTAAGCTACACAAATCAGGCTATGTTACAGTGGCTCACACTGGCCAACATGATTTGGTTATCCCCCCCAATGGTTACTTTAGATTTGATTCCTGGGTTAACCAGTTCTATACGCTTGCCCCCATGGGAAATGGAACGGGGCGCAGACGTGCATTA"/>
                            <sequence id="seq_KR904227.1_Hu__GII4Sy_SA_2013.709589" taxon="KR904227.1_Hu__GII4Sy_SA_2013.709589" totalcount="4" value="ATGAAGATGGCGTC-AGTGACGCCAACCCATCTGATGGGTCCGCAGCCAACCTCGTGCCAGAGGTCAACAATGAGGTTATGGCTTTGGAGCCCGTTGTTGGTGCCGCTATTGCGGCACCTGTAGCGGGCCAACAAAATGTAATTGACCCCTGGATTAGAAACAATTTTGTACAAGCCCCTGGTGGAGAGTTCACAGTATCCCCTAGAAACGCTCCAGGTGAAATACTATGGAGCGCGCCCTTAGGCCCTGATTTAAATCCCTACCTATCCCATTTGGCCAGAATGTACAATGGTTATGCAGGTGGTTTTGAAGTGCAGGTAATTCTCGCGGGGAACGCGTTCACCGCCGGGAAGACCATATTTGCAGCAGTCCCACCAAATTTTCCAACTGAAGGCTTAAGCCCCAGCCAGGTCACTATGTTCCCCCATATAATAGTAGATGTTAGACAACTAGAACCTGTGCTGATTCCCTTACCCGATGTCAGAAATAATTTCTATCATTACAATCAATCAAATGATTCCACTATTAAGTTGATAGCAATGTTGTATACACCACTTAGGGCTAATAATGCTGGGGACGATGTCTTCACAGTTTCTTGCCGAGTTCTCACGAGACCATCCCCCGATTTTGATTTCATATTTTTAGTGCCACCCACAGTTGAGTCAAGAACTAAACCATTCTCTGTCCCAGTTTTAACTGTTGAGGA-ATGACCAATTCAAGATTCCCCATTCCTTTGGAAAAGTTGTTCACGGG-CCCAGCAGTGCCTTTGTTG-TCAACCACAAAACGGCAGGTGCACGACTGATGGCGCGCTCCTAGGCACCACCCAACTGTCTCCTGTCAACATCTGCACTTTCAGAGGGGATGTCACCCACATCACAGGTAGTCGTAACTACACAATGAATTTGGCTTCTCAAAATTGGAACAATTATGACCCAACAGAAGAAATCCCAGCCCCTCTAGGAACTCCAGATTTTGTGGGGAAGATTCAAGGCATGCTCACCCAAACCACAAGGACAGATGGTTCAACACGCGGCCACAAAGCTACAGTGTACACTGGGAGTGCCGACTTTGCTCCAAAACTGGGCAGAGTTCAATTTGAAACTGACACAGACCATGATTTTGAAGCTAACCAAAACACAAAGTTCACTCCAGTCGGTGTCATCCAAGATGGTAGCACCACCCACCGAAACGAACCCCAACAGTGGGTGCTCCCAAGTTACTCAGGCAGAAATACTCATAATGTGCATCTGGCCCCCGCTGTAGCCCCCACTTTTCCGGGTGAGCAACTTCTCTTCTTCAGATCCACCATGCCCGGATGCAGCGGGTACCCCAACATGGATTTGGACTGTCTGCTCCCCCAGGAATGGGTGCAGTACTTCTACCAAGAGGCAGCCCCAGCACAATCTGATGTGGCTCTGCTAAGATTTGTGAATCCAGACACAGGTAGGGTTTTGTTTGAGTGTAAGCTTCACAAATCAGGCTATGTTACAGTGGCTCACACTGGCCAACATGATTTGGTTATTCCCC-TAATGGTTACTTTAGGTTTGATTCCTGGGTCAACCAGTTCTACTCGCTTGCCCCCATGGGAAATGGAACGGGGCGTAGACGAGTATTA"/>
                            <sequence id="seq_KR904238.1_Hu_GIIPe_GII4Sy_SA_2013.326027" taxon="KR904238.1_Hu_GIIPe_GII4Sy_SA_2013.326027" totalcount="4" value="ATGAAGATGGCGTCGAGTGACGCCAACCCATCTGATGGGTCCGCAGCCAACCTCGTACCAGAGGTCAACAATGAGGTTATGGCTTTGGAGCCCGTTGTTGGTGCCGCTATTGCGGCACCTGTAGCGGGCCAACAAAATGTAATTGACCCCTGGATTAGAAACAATTTTGTACAAGCCCCTGGTGGAGAGTTTACAGTGTCCCCTAGAAACGCTCCAGGTGAAATACTATGGAGCGCGCCCTTAGGCCCTGATCTAAATCCCTACCTATCCCATTTGGCCAGAATGTATAATGGTTATGCAGGTGGTTTTGAAGTGCAGGTAATTCTCGCGGGGAACGCGTTCACCGCCGGGAAGATCATATTTGCAGCAGTCCCACCAAATTTTCCAACTGAAGGCTTAAGCCCCAGCCAGGTCACTATGTTCCCCCATATAATAGTAGATGTTAGACAGCTAGAACCTGTGCTGATTCCCCTACCCGATGTCAGGAATAATTTCTATCATTACAATCAATCAAATGATTCCACTATTAAGTTGATAGCAATGTTGTATACACCACTTAGGGCTAATAATGCTGGGGACGATGTCTTCACAGTCTCTTGCCGAGTTCTCACGAGACCATCCCCCGATTTTGATTTCATATTTTTAGTGCCACCCACAGTTGAGTCAAGAACTAAACCATTCTCTGTCCCAGTTTTAACTGTTGAGGAGATGACCAATTCAAGATTCCCCATTCCTTTGGAAAAGTTGTTCACGGGCCCCAGCAGTGCCTTTGTTGTTCAACCACAAAACGGCAGGTGCACAACTGATGGCGTGCTCCTAGGCACCACCCAACTGTCTCCTGTCAACATCTGCACCTTCAGAGGGGATGTCACCCACATCACAGGTAGTCGTAACTACACAATGAATTTGGCTTCTCAAAATTGGAACAATTATGACCCAACAGAAGAAATCCCAGCCCCTCTAGGAACTCCAGATTTTGTGGGGAAGATTCAAGGCATGCTCACCCAAACCACAAGGACAGATGGTTCAACACGCGGCCACAAAGCTACAGTGTACACTGGGAGTGCCGACTTTGCTCCAAAACTGGGTAGAGTTCAATTTGAAACTGACACAGACCATGATTTTGAAGCTAACCAAAACACAAAGTTCACCCCAGTCGGTGTCATCCAAGATGGTAGCACCACCCACCGGAATGAACCCCAACAGTGGGTGCTCCCAAGTTACTCAGGCAGAAATACTCATAATGTGCATCTGGCCCCCGCTGTAGCCCCCACTTTTCCGGGTGAGCAACTTCCCTTCTTCAGATCCACCATGCCCGGATGCAGCGGGTACCCCAACATGGATTTGGACTGTCTGCTCCCCCAGGAATGGGTGCAGTACTTCTACCAAGAGGCAGCCCCAGCACAATCTGATGTGGCTCTGCTAAGATTTGTGAATCCAGACACAGGTAGGGTTTTGTTTGAGTGTAAGCTTCACAAATCAGGCTATGTTACAGTGGCTCACACTGGCCAACATGATTTGGTTATCCCCCCCTATGGTTACTTCAGGTTTGATTCCTGGGTCAACCAGTTCTACACGCTTGCCCCCATGGGAAATGGAACGGGGCGTAGGCGAGCTTTA"/>
                            <sequence id="seq_KX354017.1_Hu__GII4Sy_USA_2012.8306010929" taxon="KX354017.1_Hu__GII4Sy_USA_2012.8306010929" totalcount="4" value="ATGAAGATGGCGTCGAGTGACGCCAACCCATCTGATGGGTCCGCAGCCAACCTCGTACCAGAGGTCAACAATGAGGTTATGGCTCTGGAGCCCGTTGTTGGTGCCGCTATTGCGGCACCTGTAGCGGGCCAGCAAAATGTAATTGACCCCTGGATTAGAAACAATTTTGTACAAGCCCCTGGTGGAGAGTTTACAGTATCCCCTAGAAACGCTCCAGGTGAAATACTATGGAGCGCGCCCTTAGGCCCTGATCTAAATCCCTACCTATCCCATTTGGCCAGAATGTACAATGGTTATGCAGGTGGTTTTGAAGTGCAGGTAATTCTCGCGGGGAACGCGTTCACCGCCGGGAAGATCATATTTGCAGCAGTCCCACCAAATTTTCCAACTGAAGGCTTAAGCCCCAGCCAGGTCACTATGTTCCCCCATATAATAGTAGATGTTAGACAACTAGAACCTGTGCTGATTCCCTTACCCGATGTCAGGAACAATTTCTATCATTATAATCAATCAAATGACTCCACTATTAAGTTGATAGCAATGTTGTATACACCACTTAGGGCTAATAATGCTGGGGACGATGTCTTCACAGTTTCTTGCCGAGTTCTCACGAGACCATCCCCCGATTTTGATTTCATATTTTTAGTGCCACCCACAGTTGAGTCAAGAACTAAACCATTCTCTGTCCCAGTTTTAACTGTTGAGGAGATGACCAATTCAAGATTCCCAATTCCTTTGGAAAAGTTGTTCACGGGCCCCAGTAGTGCCTTTGTTGTTCAACCACAAAACGGCAGGTGCACGACTGATGGCGTGCTCCTAGGCACCACCCAACTGTCTCCTGTCAACATCTGCACCTTCAGAGGGGATGTCACCCACATCACAGGTAGTCGTAACTACACAATGAATTTGGCTTCTCAAAATTGGAACAATTATGACCCAACAGAAGAAATCCCAGCCCCTCTAGGAACTCCAGATTTTGTGGGGAAGATTCAAGGCATGCTCACCCAAACCACAAGGACAGATGGTTCAACACGTGGCCACAAAGCTACAGTGTACACTGGGAGCGCCGACTTTGCTCCAAAACTGGGTAGAGTTCAATTTGAAACTGACACAGACCATGATTTTGAAGCTAATCAAAACACAAAGTTCACCCCAGTCGGTGTCATCCAAGATGGTAGCACCACCCACCGAAATGAACCCCAACAGTGGGTGCTCCCAAGTTACTCAGGCAGAAACACTCATAATGTGCATCTGGCCCCCGCTGTAGCCCCCACTTTTCCGGGCGAGCAACTTCTCTTCTTCAGATCCACCATGCCCGGATGCAGCGGGTACCCCAACATGGATTTGGACTGTCTGCTCCCCCAGGAATGGGTGCAGTACTTCTACCAAGAGGCAGCCCCAGCACAATCTGATGTGGCTCTGCTAAGATTTGTGAATCCAGACACAGGTAGGGTTTTGTTTGAGTGTAAGCTCCATAAATCAGGCTATGTTACAGTGGCTCACACTGGCCAACATGATTTGGTTATCCCCCCCAATGGTTACTTTAGGTTTGATTCCTGGGTCAACCAGTTCTACACGCTTGCCCCCATGGGAAATGGAACGGGGCGTAGACGTGTAGTA"/>
                            <sequence id="seq_KX354018.1_Hu__GII4Sy_USA_2012.83333333333" taxon="KX354018.1_Hu__GII4Sy_USA_2012.83333333333" totalcount="4" value="ATGAAGATGGCGTCGAGTGACGCCAACCCATCTGATGGGTCCGCAGCCAACCTCGTACCAGAGGTCAACAATGAGGTTATGGCTCTGGAGCCCGTTGTTGGTGCCGCTATTGCGGCACCTGTAGCGGGCCAGCAAAATGTAATTGACCCCTGGATTAGAAACAATTTTGTACAAGCCCCTGGTGGAGAGTTTACAGTATCCCCTAGAAACGCTCCAGGTGAAATACTATGGAGCGCGCCCTTAGGCCCTGATCTAAATCCCTACCTATCCCATTTGGCCAGAATGTACAATGGTTATGCAGGTGGTTTTGAAGTGCAGGTAATTCTCGCGGGGAACGCGTTCACCGCCGGGAAGATCATATTTGCAGCAGTCCCACCAAATTTTCCAACTGAAGGCTTAAGCCCCAGCCAGGTCACTATGTTCCCCCATATAATAGTAGATGTTAGACAACTAGAACCTGTGCTGATTCCCTTACCCGATGTCAGGAACAATTTCTATCATTATAATCAATCAAATGACTCCACTATTAAGTTGATAGCAATGTTGTATACACCACTTAGGGCTAATAATGCTGGGGACGATGTCTTCACAGTTTCTTGCCGAGTTCTCACGAGACCATCCCCCGATTTTGATTTCATATTTTTAGTGCCACCCACAGTTGAGTCAAGAACTAAACCATTCTCTGTCCCAGTTTTAACTGTTGAGGAGATGACCAATTCAAGATTCCCCATTCCTTTGGAAAAGTTGTTCACGGGCCCCAGTAGTGCCTTTGTTGTTCAACCACAAAACGGCAGGTGCACGACTGATGGCGTGCTCCTAGGCACCACCCAACTGTCTCCTGTCAACATCTGCACCTTCAGAGGGGATGTCACCCACATCACAGGTAGTCGTAACTACACAATGAATTTGGCTTCTCAAAATTGGAACAATTATGACCCAACAGAAGAAATCCCAGCCCCTCTAGGAACTCCAGATTTTGTGGGGAAGATTCAAGGCATGCTCACCCAAACCACAAGGACAGATGGTTCAACACGTGGCCACAAAGCTACAGTGTACACTGGGAGCGCCGACTTTGCTCCAAAACTGGGTAGAGTTCAATTTGAAACTGACACAGACCATGATTTTGGAGCTAATCAAAACACAAAGTTCACCCCAGTCGGTGTCATCCAAGATGGTAGCACCACCCACCGAAATGAACCCCAACAGTGGGTGCTCCCAAGTTACTCAGGCAGAAACACTCATAATGTGCATCTGGCCCCCGCTGTAGCCCCCACTTTTCCGGGCGAGCAACTTCTCTTCTTCAGATCCACCATGCCCGGATGCAGCGGGTACCCCAACATGGATTTGGACTGTCTGCTCCCCCAGGAATGGGTGCAGTACTTCTACCAAGAGGCAGCCCCAGCACAATCTGATGTGGCTCTGCTAAGATTTGTGAATCCAGACACAGGTAGGGTTTTGTTTGAGTGTAAGCTCCATAAATCAGGCTATGTTACAGTGGCTCACACTGGCCAACATGATTTGGTTATCCCCCCCAATGGTTACTTTAGGTTTGATTCCTGGGTCAACCAGTTCTACACGCTTGCCCCCATGGGAAATGGAACGGGGCGTAGACGTGTAGTA"/>
                            <sequence id="seq_KX354019.1_Hu__GII4Sy_USA_2012.83333333333" taxon="KX354019.1_Hu__GII4Sy_USA_2012.83333333333" totalcount="4" value="ATGAAGATGGCGTCGAGTGACGCCAACCCATCTGATGGGTCCGCAGCCAACCTCGTACCAGAGGTCAACAATGAGGTTATGGCTCTGGAGCCCGTTGTTGGTGCCGCTATTGCGGCACCTGTAGCGGGCCAGCAAAATGTAATTGACCCCTGGATTAGAAACAATTTTGTACAAGCCCCTGGTGGAGAGTTTACAGTATCCCCTAGAAACGCTCCAGGTGAAATACTATGGAGCGCGCCCTTAGGCCCTGATCTAAATCCCTACCTATCCCATTTGGCCAGAATGTACAATGGTTATGCAGGTGGTTTTGAAGTGCAGGTAATTCTCGCGGGGAACGCGTTCACCGCCGGGAAGATCATATTTGCAGCAGTCCCACCAAATTTTCCAACTGAAGGCTTAAGCCCCAGCCAGGTCACTATGTTCCCCCATATAATAGTAGATGTTAGACAACTAGAACCTGTGCTGATTCCCTTACCCGATGTCAGGAACAATTTCTATCATTATAATCAATCAAATGACTCCACTATTAAGTTGATAGCAATGTTGTATACACCACTTAGGGCTAATAATGCTGGGGACGATGTCTTCACAGTTTCTTGCCGAGTTCTCACGAGACCATCCCCCGATTTTGATTTCATATTTTTAGTGCCACCCACAGTTGAGTCAAGAACTAAACCATTCTCTGTCCCAGTTTTAACTGTTGAGGAGATGACCAATTCAAGATTCCCCATTCCTTTGGAAAAGTTGTTCACGGGCCCCAGTAGTGCCTTTGTTGTTCAACCACAAAACGGCAGGTGCACGACTGATGGCGTGCTCCTAGGCACCACCCAACTGTCTCCTGTCAACATCTGCACCTTCAGAGGGGATGTCACCCACATCACAGGTAGTCGTAACTACACAATGAATTTGGCTTCTCAAAATTGGAACAATTATGACCCAACAGAAGAAATCCCAGCCCCTCTAGGAACTCCAGATTTTGTGGGGAAGATTCAAGGCATGCTCACCCAAACCACAAGGACAGATGGTTCAACACGTGGCCACAAAGCTACAGTGTACACTGGGAGCGCCGACTTTGCTCCAAAACTGGGTAGAGTTCAATTTGAAACTGACACAGACCATGATTTTGAAGCTAATCAAAACACAAAGTTCACCCCAGTCGGTGTCATCCAAGATGGTAGCACCACCCACCGAAATGAACCCCAACAGTGGGTGCTCCCAAGTTACTCAGGCAGAAACACTCATAATGTGCATCTGGCCCCCGCTGTAGCCCCCACTTTTCCGGGCGAGCAACTTCTCTTCTTCAGATCCACCATGCCCGGATGCAGCGGGTACCCCAACATGGATTTGGACTGTCTGCTCCCCCAGGAATGGGTGCAGTACTTCTACCAAGAGGCAGCCCCAGCACAATCTGATGTGGCTCTGCTAAGATTTGTGAATCCAGACACAGGTAGGGTTTTGTTTGAGTGTAAGCTCCATAAATCAGGCTATGTTACAGTGGCTCACACTGGCCAACATGATTTGGTTATCCCCCCCAATGGTTACTTTAGGTTTGATTCCTGGGTCAACCAGTTCTACACGCTTGCCCCCATGGGAAATGGAACGGGGCGTAGACGTGTAGTA"/>
                            <sequence id="seq_KX354033.1_Hu__GII4Sy_USA_2013.02191780822" taxon="KX354033.1_Hu__GII4Sy_USA_2013.02191780822" totalcount="4" value="ATGAAGATGGCGTCGAGTGACGCCAACCCATCTGATGGGTCCGCAGCCAACCTCGTACCAGAGGTCAACAATGAGGTTATGGCTTTGGAGCCCGTTGTTGGTGCCGCTATTGCGGCACCTGTAGCGGGCCAACAAAATGTAATTGACCCCTGGATTAGAAACAATTTTGTACAAGCCCCTGGTGGAGAGTTTACAGTATCCCCCAGAAACGCTCCAGGTGAAATACTATGGAGCGCGCCCTTAGGCCCTGATCTAAATCCCTACCTATCCCATTTGGCCAGAATGTATAATGGTTATGCAGGTGGTTTTGAAGTGCAGGTAATTCTCGCGGGGAACGCGTTCACCGCCGGGAAGATCATATTTGCAGCAGTCCCACCAAATTTTCCAACTGAAGGCTTAAGCCCCAGCCAGGTCACTATGTTCCCCCATATAATAGTAGATGTTAGACAACTAGAACCTGTGCTGATTCCCTTACCCGATGTCAGGAATAATTTCTATCATTACAATCAATCAAATGACTCCACTATTAAGTTGATAGCAATGTTGTATACACCACTTAGGGCTAATAATGCTGGGGACGATGTCTTCACAGTTTCTTGCCGAGTTCTCACGAGACCATCCCCCGATTTTGATTTCATATTTTTAGTGCCACCCACAGTTGAGTCAAGAACTAAACCATTCTCTGTCCCTGTTTTAACTGTTGAGGAGATGACCAATTCAAGATTCCCCATTCCTTTGGAAAAGTTGTTCACGGGCCCCAGCAGTGCCTTTGTTGTTCAACCACAAAACGGCAGGTGCACGACTGATGGCGTGCTCCTAGGCACCACCCAACTGTCTCCTGTCAACATCTGCACCTTCAGAGGGGATGTCACCCACATCACAGGTAGTCGTAACTACACAATGAATTTGGCTTCTCAAAATTGGAACAATTATGACCCAACAGAAGAAATCCCAGCCCCTCTAGGAACTCCAGATTTTGTGGGGAAGATTCAAGGCATGCTCACCCAAACCACAAGGACAGATGGTTCAACACGCGGCCATAAAGCTACAGTGTACACTGGGAGCGCCGACTTTGCTCCAAAACTGGGTAGAGTTCAATTTGAAACTGACACAGACCATGATTTTGAAGCTAACCAAAACACAAAGTTCACCCCAGTCGGTGTCATCCAAGATGGTAGCACCACCCACCGAAATGAACCCCAACAGTGGGTGCTCCCAAGTTACTCAGGCAGAAATACTCATAATGTACATCTGGCCCCCGCTGTAGCCCCCACTTTTCCGGGTGAACAACTTCTCTTCTTTAGATCCACCATGCCCGGATGCAGCGGGTACCCCAACATGGATTTGGACTGTCTGCTCCCCCAGGAATGGGTGCAGTACTTCTACCAAGAGGCAGCCCCAGCACAATCTGATGTGGCTCTGCTAAGATTTGTGAATCCAGACACAGGTAGGGTTTTGTTTGAGTGTAAGCTTCACAAATCAGGCTATGTTACAGTGGCTCACACTGGCCAACATGATTTGGTTATCCCCCCCAATGGTTACTTTAGGTTTGATTCCTGGGTCAACCAGTTCTACACGCTTGCCCCCATGGGAAATGGAACGGGGCGTAGACGTGTAGTA"/>
                            <sequence id="seq_KX354043.1_Hu__GII4Sy_USA_2012.87158469945" taxon="KX354043.1_Hu__GII4Sy_USA_2012.87158469945" totalcount="4" value="ATGAAGATGGCGTCGAGTGACGCCAACCCATCTGATGGGTCCGCAGCCAACCTCGTACCAGAGGTCAACAATGAGGTTATGGCTCTGGAGCCCGTTGTTGGTGCCGCTATTGCGGCACCTGTAGCGGGCCAACAAAATGTAATTGACCCCTGGATTAGAAACAATTTTGTACAAGCCCCTGGTGGAGAGTTTACAGTATCCCCTAGAAATGCTCCAGGTGAAATACTATGGAGCGCGCCCTTAGGCCCTGATCTAAATCCCTACCTATCCCATTTGGCCAGAATGTACAATGGTTATGCAGGTGGTTTTGAAGTGCAGGTAATTCTCGCGGGGAACGCGTTCACCGCCGGGAAGATCATATTTGCAGCAGTCCCACCAAATTTTCCAACTGAAGGCTTAAGCCCCAGCCAGGTCACTATGTTCCCCCATATAATAGTAGATGTCAGACAACTAGAACCTGTGCTGATTCCCTTACCCGATGTCAGGAACAATTTCTATCATTATAATCAATCAAATGACTCCACTATTAAGTTGATAGCAATGTTGTATACACCACTTAGGGCTAATAATGCTGGGGACGATGTCTTCACAGTTTCTTGCCGAGTTCTCACGAGACCATCCCCCGATTTTGATTTCATATTTTTAGTGCCACCCACAGTTGAGTCAAGAACTAAACCATTCTCTGTCCCAGTTTTAACTGTTGAGGAGATGACCAATTCAAGATTTCCCATTCCTTTGGAAAAGTTGTTCACGGGCCCCAGCAGTGCCTTTGTTGTTCAACCACAAAACGGCAGGTGCACGACTGATGGCGTGCTCCTAGGCACCACCCAACTGTCTCCTGTCAACATCTGCACCTTCAGAGGGGATGTCACCCACATCACAGGTAGTCGTAACTACACAATGAATTTGGCTTCTCAAAATTGGAACAATTATGACCCAACAGAAGAAATCCCAGCCCCTCTAGGAACTCCAGATTTTGTGGGGAAGATTCAAGGCATGCTCACCCAAACCACAAGGACAGATGGTTCAACACGCGGCCACAAAGCTACAGTGTACACTGGGAGCGCCGACTTTGCTCCAAAACTGGGTAGAGTTCAATTTGAAACTGACACAGACCATGATTTTGAAGCTAATCAAAACACAAAGTTCACCCCAGTCGGTGTCATCCAAGATGGTAGCACCACCCACCGAAATGAGCCCCAACAGTGGGTGCTCCCAAGTTACTCAGGCAGAAACACTTATAATGTGCATCTGGCCCCCGCTGTAGCCCCCACTTTTCCGGGCGAGCAACTTCTCTTCTTCAGATCCACCATGCCCGGATGCAGCGGGTACCCCAACATGGATTTGGACTGTCTGCTCCCCCAGGAATGGGTGCAGCACTTCTACCAAGAGGCAGCCCCAGCACAGTCTGATGTGGCTCTGCTAAGATTTGTGAACCCAGACACAGGTAGGGTTTTGTTTGAGTGTAAGCTTCACAAATCAGGCTATGTTACAGTGGCTCACACTGGCCAACATGATTTGGTTATCCCCCCCAATGGTTATTTTAGGTTTGATTCCTGGGTCAACCAGTTCTACACGCTTGCCCCCATGGGAAATGGAACGGGGCGTAGACGTGTAGTA"/>
                            <sequence id="seq_KX354044.1_Hu__GII4Sy_USA_2012.85245901639" taxon="KX354044.1_Hu__GII4Sy_USA_2012.85245901639" totalcount="4" value="ATGAAGATGGCGTCGAGTGACGCCAACCCATCTGATGGGTCCGCAGCCAACCTCGTACCAGATGTCAACAATGAGGTTATGGCTCTGGAGCCCGTTGTTGGTGCCGCTATTGCGGCACCTGTAGCGGGCCAACAAAATGTAATTGACCCCTGGATTAGAAACAATTTTGTACAAGCCCCTGGTGGAGAGTTTACAGTATCCCCTAGAAACGCTCCAGGTGAAATACTATGGAGCGCGCCCTTAGGCCCTGATCTAAATCCCTACCTATCCCATTTGGCCAGAATGTACAATGGTTATGCAGGTGGTTTTGAAGTGCAGGTAGTTCTCGCGGGGAACGCGTTCACCGCCGGGAAGATCATATTTGCAGCAGTCCCACCAAATTTTCCAACTGAAGGCTTAAGCCCCAGCCAGGTCACTATGTTCCCCCATATAATAGTAGATGTTAGACAACTAGAACCTGTGCTGATTCCCTTACCCGATGTCAGGAACAATTTCTATCATTATAATCAATCAAATGACTCCACTATTAAGTTGATAGCAATGTTGTATACACCACTTAGGGCTAATAATGCTGGGGACGATGTCTTCACAGTTTCTTGCCGAGTTCTCACGAGACCATCCCCCGATTTTGATTTCATATTTTTAGTGCCACCCACAGTTGAGTCAAGAACTAAACCATTCTCTGTCCCAGTTTTAACTGTTGAGGAGATGACCAATTCAAGATTCCCCATTCCTTTGGAAAAGTTGTTCACGGGCCCCAGCAGTGCCTTTGTTGTTCAACCACAAAACGGCAGGTGCACGACTGATGGCGTGCTCCTAGGCACCACCCAACTGTCTCCTGTCAACATCTGCACCTTCAGAGGGGATGTCACCCACATCACAGGTAGTCGTAACTACACAATGAATTTGGCTTCTCAAAATTGGAACAATTATGACCCAACAGAAGAAATCCCAGCCCCTCTAGGAACTCCAGATTTTGTGGGGAAGATTCAAGGCATGCTCACCCAAACCACAAGGACAGATGGTTCAACACGCGGCCACAAAGCTACAGTGTACACTGGGAGCGCCGACTTTGCTCCAAAACTGGGTAGAGTTCAATTTGAAACTGACACAGACCATGATTTTGAAGCTAATCAAAACACAAAGTTCACCCCAGTCGGTGTCATCCAAGATGGTAGCACCACCCACCGAAATGAACCCCAACAGTGGGTGCTCCCAAGTTACTCAGGCAGAAACACTCATAATGTGCATCTGGCCCCCGCTGTAGCCCCCACTTTTCCGGGCGAGCAACTTCTCTTCTTCAGATCCACCATGCCCGGATGCAGCGGGTACCCCAACATGGATTTGGACTGTCTGCTCCCCCAGGAATGGGTGCAGTACTTCTACCAAGAGGCAGCCCCAGCACAATCTGATGTGGCTCTGCTAAGATTTGTGAATCCAGACACAGGTAGGGTTTTGTTTGAGTGTAAGCTCCATAAATCAGGCTATGTTACAGTGGCTCACACTGGCCAACATGATTTGGTTATCCCCCCCAATGGTTACTTTAGGTTTGATTCCTGGGTCAACCAGTTCTACACGCTTGCCCCCATGGGAAATGGAACGGGGCGTAGACGTGTAGTA"/>
                            <sequence id="seq_KX354045.1_Hu__GII4Sy_USA_2012.85245901639" taxon="KX354045.1_Hu__GII4Sy_USA_2012.85245901639" totalcount="4" value="ATGAAGATGGCGTCGAGTGACGCCAACCCATCTGATGGGTCCGCAGCCAACCTCGTACCAGATGTCAACAATGAGGTTATGGCTCTGGAGCCCGTTGTTGGTGCCGCTATTGCGGCACCTGTAGCGGGCCAACAAAATGTAATTGACCCCTGGATTAGAAACAATTTTGTACAAGCCCCTGGTGGAGAGTTTACAGTATCCCCTAGAAACGCTCCAGGTGAAATACTATGGAGCGCGCCCTTAGGCCCTGATCTAAATCCCTACCTATCCCATTTGGCCAGAATGTACAATGGTTATGCAGGTGGTTTTGAAGTGCAGGTAGTTCTCGCGGGGAACGCGTTCACCGCCGGGAAGATCATATTTGCAGCAGTCCCACCAAATTTTCCAACTGAAGGCTTAAGCCCCAGCCAGGTCACTATGTTCCCCCATATAATAGTAGATGTTAGACAACTAGAACCTGTGCTGATTCCCTTACCCGATGTCAGGAACAATTTCTATCATTATAATCAATCAAATGACTCCACTATTAAGTTGATAGCAATGTTGTATACACCACTTAGGGCTAATAATGCTGGGGACGATGTCTTCACAGTTTCTTGCCGAGTTCTCACGAGACCATCCCCCGATTTTGATTTCATATTTTTAGTGCCACCCACAGTTGAGTCAAGAACTAAACCATTCTCTGTCCCAGTTTTAACTGTTGAGGAGATGACCAATTCAAGATTCCCCATTCCTTTGGAAAAGTTGTTCACGGGCCCCAGCAGTGCCTTTGTTGTTCAACCACAAAACGGCAGGTGCACGACTGATGGCGTGCTCCTAGGCACCACCCAACTGTCTCCTGTCAACATCTGCACCTTCAGAGGGGATGTCACCCACATCACAGGTAGTCGTAACTACACAATGAATTTGGCTTCTCAAAATTGGAACAATTATGACCCAACAGAAGAAATCCCAGCCCCTCTAGGAACTCCAGATTTTGTGGGGAAGATTCAAGGCATGCTCACCCAAACCACAAGGACAGATGGTTCAACACGCGGCCACAAAGCTACAGTGTACACTGGGAGCGCCGACTTTGCTCCAAAACTGGGTAGAGTTCAATTTGAAACTGACACAGACCATGATTTTGAAGCTAATCAAAACACAAAGTTCACCCCAGTCGGTGTCATCCAAGATGGTAGCACCACCCACCGAAATGAACCCCAACAGTGGGTGCTCCCAAGTTACTCAGGCAGAAACACTCATAATGTGCATCTGGCCCCCGCTGTAGCCCCCACTTTTCCGGGCGAGCAACTTCTCTTCTTCAGATCCACCATGCCCGGATGCAGCGGGTACCCCAACATGGATTTGGACTGTCTGCTCCCCCAGGAATGGGTGCAGTACTTCTACCAAGAGGCAGCCCCAGCACAATCTGATGTGGCTCTGCTAAGATTTGTGAATCCAGACACAGGTAGGGTTTTGTTTGAGTGTAAGCTCCATAAATCAGGCTATGTTACAGTGGCTCACACTGGCCAACATGATTTGGTTATCCCCCCCAATGGTTACTTTAGGTTTGATTCCTGGGTCAACCAGTTCTACACGCTTGCCCCCATGGGAAATGGAACGGGGCGTAGACGTGTAGTA"/>
                            <sequence id="seq_KX354140.1_Hu__GII4Sy_USA_2015.98904109589" taxon="KX354140.1_Hu__GII4Sy_USA_2015.98904109589" totalcount="4" value="ATGAAGATGGCGTCGAGTGACGCCAGCCCATCTGATGGGTCCGCAGCCAACCTCGTACCAGAGGTCAACAATGAGGTTATGGCTTTGGAGCCCGTTGTTGGTGCCGCTATTGCGGCACCTGTAGCGGGCCAACAAAATGTAATTGACCCCTGGATTAGAAATAATTTTGTACAAGCCCCTGGTGGAGAGTTTACAGTGTCCCCTAGAAACGCTCCAGGTGAAATACTATGGAGCGCGCCCCTAGGCCCTGACCTAAACCCCTACCTATCCCATTTGGCCAGAATGTACAATGGTTATGCAGGTGGTTTTGAAGTGCAGGTAATTCTCGCGGGGAACGCGTTCACCGCCGGGAAGATCATATTTGCAGCAGTCCCACCAAATTTTCCAACTGAAGGCTTAAGTCCTAGCCAGGTCACTATGTTCCCCCATATAATAGTAGATGTTAGACAATTAGAGCCTGTGCTGATTCCCTTACCCGATGTCAGGAATAATTTCTATCACTATAATCAATCAAATGATTCCACTATTAAGTTGATAGCAATGTTGTATACACCACTTAGGGCTAATAATGCTGGGGACGATGTCTTCACAGTTTCGTGCCGAGTTCTCACGAGACCATCCCCCGATTTTGATTTCATATTCTTAGTGCCACCCACAGTTGAGTCAAGAACTAAACCATTCTCTGTCCCAGTCTTAACTGTTGAGGAGATGACCAATTCAAGATTCCCCATTCCTTTGGAAAAGTTGTTCACGGGCCCCAGCAGTGCCTTTGTTGTTCAACCACAAAACGGCAGGTGCACAACTGATGGCGTGCTCCTAGGCACCACCCAACTGTCTCCTGTCAACATCTGCACCTTCAGAGGGGATGTCACCCACATCACAGGTAGTCGCAACTACACAATGAATTTGGCTTCTCAAAATTGGAACAACTATGACCCAACAGAAGAAATCCCAGCCCCTCTTGCAACTCCAGATTTTGTGGGGAAGATTCAAGGCATGCTCACCCAAACCACAAGGACAGATGGTTCAACACGTGGCCACAAAGCTACAGTGTACACTGGGAGCGCCGACTTTGCTCCAAAACTGGGTAGAGTTCAATTTGAAACTGACACAGACCATGATTTTGAAGCTAATCAAAACACAAAGTTCACCCCAGTCGGTGTCATCCAAGATGGTAGCACCACCCACCGAAACGAACCCCAACAGTGGGTGCTCCCAAGTTACTCAGGCAGAAATACTCACAATGTACATCTGGCCCCCGCTGTAGCCCCCACCTTCCCGGGTGAGCAACTTCTCTTCTTCAGATCCACCATGCCCGGATGCAGCGGGTACCCCAACATGGACTTGGACTGTCTGCTCCCCCAGGAATGGGTGCAGTACTTCTACCAAGAGGCAGCCCCAGCACAATCTGATGTAGCTCTGCTAAGATTTGTGAATCCAGACACAGGTAGGGTTTTGTTTGAATGCAAGCTGCACAAATCAGGCTATGTTACAGTGGCTCACACTGGCCAACATGATTTGGTTATCCCCCCCAATGGTTACTTTAGGTTTGATTCCTGGGTCAACCAGTTCTACACACTTGCCCCCATGGGAAATGGAACGGGGCGTAGACGTGTAGTA"/>
                            <sequence id="seq_KX354141.1_Hu__GII4Sy_USA_2015.94520547945" taxon="KX354141.1_Hu__GII4Sy_USA_2015.94520547945" totalcount="4" value="ATGAAGATGGCGTCGAGTGACGCCAACCCATCTGATGGGTCCGCAGCCAACCTCGTACCAGAGGTCAACAATGAGGTTATGGCTTTGGAGCCCGTTGTTGGTGCCGCTATTGCGGCACCTGTAGCGGGCCAACAAAATGTAATTGACCCCTGGATTAGAAATAATTTTGTACAAGCCCCTGGTGGAGAGTTTACAGTATCCCCTAGAAACGCTCCAGGTGAAATACTATGGAGCGCGCCCCTAGGCCCTGACCTAAATCCCTACCTATCCCATTTGGCCAGAATGTACAATGGTTATGCAGGTGGTTTTGAAGTGCAGGTAATTCTCGCGGGGAACGCGTTCACCGCCGGGAAGATCATATTTGCAGCAGTCCCACCAAATTTTCCAACTGAAGGCTTAAGTCCTAGCCAGGTCACTATGTTCCCCCATATAATAGTAGATGTTAGACAATTAGAACCTGTGCTGATTCCCTTACCCGATGTTAGGAATAATTTCTATCATTACAATCAGTCAAATGACTCCACTATTAAGCTGATAGCAATGTTGTATACACCACTTAGGGCTAATAATGCTGGGGATGATGTTTTTACAGTTTCGTGCCGAGTTCTCACGAGACCATCCCCCGATTTTGATTTCATATTTCTAGTGCCACCCACAGTTGAGTCAAGAACTAAACCATTCTCTGTCCCAGTTTTAACTGTTGAGGAGATGACCAATTCAAGATTCCCCATTCCTTTGGAAAAGTTGTTCACGGGCCCCAGCAGTGCCTTTGTTGTTCAACCACAAAACGGCAGGTGCACAACTGATGGCGTGCTCCTAGGCACCACCCAACTGTCTCCTGTCAACATCTGCACCTTCAGAGGGGATGTCACCCACATCACAGGTAGTCGCAACTACACAATGAATTTGGCTTCTCAAAATTGGAACAACTATGACCCAACAGAAGAAATCCCAGCCCCTCTAGGAACTCCAGATTTTGTGGGGAAGATTCAAGGCATGCTCACCCAAACCACAAGAACAGATGGTTCAACACGCGGTCACAAAGCTACAGTGTACACTGGGAGCGCCGACTTTGCTCCAAAACTGGGTAGGGTTCAATTTGAAACTGACACAGACCATGATTTTGAAGCTAATCAAAACACAAAGTTCACCCCAGTCGGTGTCATCCAAGATGGTAGCACCACCCACCGAAACGAACCCCAACAGTGGGTGCTCCCAAGTTACTCAGGCAGAAATACTCACAATGTACATCTGGCCCCCGCTGTAGCCCCCACCTTTCCGGGTGAACAACTTCTCTTCTTCAGATCCACCATGCCCGGATGCAGCGGGTACCCCAACATGGATTTGGACTGTCTGCTCCCCCAGGAATGGGTGCAGTACTTCTACCAAGAGGCAGCCCCAGCACAATCTGATGTGGCTCTGCTAAGATTTGTGAATCCAGACACAGGTAGGGTTTTGTTTGAGTGCAAGCTTCACAAATCAGGCTATGTTACAGTGGCTCACACTGGCCAACATGATTTGGTTATCCCCCCCAATGGTTACTTTAGGTTTGATTCCTGGGTCAACCAGTTCTACACGCTTGCCCCCATGGGAAATGGAACGGGGCGTAGACGTGTAGTA"/>
                            <sequence id="seq_KX354142.1_Hu__GII4Sy_USA_2015.95890410959" taxon="KX354142.1_Hu__GII4Sy_USA_2015.95890410959" totalcount="4" value="ATGAAGATGGCGTCGAGTGACGCCAACCCATCTGATGGGTCCGCAGCCAACCTCGTACCAGAGGTCAACAATGAGGTTATGGCTTTGGAGCCCGTTGTTGGTGCCGCTATTGCGGCACCTGTAGCGGGCCAACAAAATGTAATTGACCCCTGGATTAGAAATAATTTTGTACAAGCCCCTGGTGGAGAGTTTACAGTATCCCCTAGAAACGCTCCAGGTGAAATACTATGGAGCGCGCCCCTAGGCCCTGACCTAAATCCCTACCTATCCCATTTGGCCAGAATGTACAATGGTTATGCAGGTGGTTTTGAAGTGCAGGTAATTCTCGCGGGGAACGCGTTCACCGCCGGGAAGATCATATTTGCAGCAGTCCCACCAAATTTTCCAACTGAAGGCTTAAGTCCTAGCCAGGTCACTATGTTCCCCCATATAATAGTAGATGTTAGACAATTAGAACCTGTGCTGATTCCCTTACCCGATGTTAGGAATAATTTCTATCATTACAATCAGTCAAATGACTCCACTATTAAGTTGATAGCAATGTTGTATACACCACTTAGGGCTAATAATGCTGGGGATGATGTTTTTACAGTTTCGTGCCGAGTTCTCACGAGACCATCCCCCGATTTTGATTTCATATTTCTAGTGCCACCCACAGTTGAGTCAAGAACTAAACCATTCTCTGTCCCAGTTTTAACTGTTGAGGAGATGACCAATTCAAGATTCCCCATTCCTTTGGAAAAGTTGTTCACGGGCCCCAGCAGTGCCTTTGTTGTTCAACCACAAAACGGCAGGTGCACAACTGATGGCGTGCTCCTAGGCACCACCCAACTGTCTCCTGTCAACATCTGCACCTTCAGAGGGGATGTCACCCACATCACAGGTAGTCGCAACTACACAATGAATTTGGCTTCTCAAAATTGGAACAACTATGACCCAACAGAAGAAATCCCAGCCCCTCTAGGAACTCCAGATTTTGTGGGGAAGATTCAAGGCATGCTCACCCAAACCACAAGAACAGATGGTTCAACACGCGGTCACAAAGCTACAGTGTACACTGGGAGCGCCGACTTTGCTCCAAAACTGGGTAGGGTTCAATTTGAAACTGACACAGACCATGATTTTGAAGCTAATCAAAACACAAAGTTCACCCCAGTCGGTGTCATCCAAGATGGTAGCACCACCCACCGAAACGAACCCCAACAGTGGGTGCTCCCAAGTTACTCAGGCAGAAATACTCACAATGTACATCTGGCCCCCGCTGTAGCCCCCACCTTTCCGGGTGAACAACTTCTCTTCTTCAGATCCACCATGCCCGGATGCAGCGGGTACCCCAACATGGATTTGGACTGTCTGCTCCCCCAGGAATGGGTGCAGTACTTCTACCAAGAGGCAGCCCCAGCACAATCTGATGTGGCTCTGCTAAGATTTGTGAATCCAGACACAGGTAGGGTTTTGTTTGAGTGCAAGCTTCACAAATCAGGCTATGTTACAGTGGCTCACACTGGCCAACATGATTTGGTTATCCCCCCCAATGGTTACTTTAGGTTTGATTCCTGGGTCAACCAGTTCTACACGCTTGCCCCCATGGGAAATGGAACGGGGCGTAGACGTGTAGTA"/>
                            <sequence id="seq_KX354143.1_Hu__GII4Sy_USA_2015.95068493151" taxon="KX354143.1_Hu__GII4Sy_USA_2015.95068493151" totalcount="4" value="ATGAAGATGGCGTCGAGTGACGCCAACCCATCTGATGGGTCCGCAGCCAACCTCGTACCAGAGGTCAACAATGAGGTTATGGCTTTGGAGCCCGTTGTTGGTGCCGCTATTGCGGCACCTGTAGCGGGCCAACAAAATGTAATTGACCCCTGGATTAGAAATAATTTTGTACAAGCCCCTGGTGGGGAGTTTACAGTATCCCCTAGAAACGCTCCAGGTGAAATACTATGGAGCGCGCCCCTAGGCCCTGACCTAAATCCCTACCTATCCCATTTGGCCAGAATGTACAATGGTTATGCAGGTGGTTTTGAAGTGCAGGTAATTCTCGCGGGGAACGCGTTCACCGCCGGGAAGATCATATTTGCAGCAGTCCCACCAAATTTTCCAACTGAAGGCTTAAGTCCTAGCCAGGTCACTATGTTCCCCCATATAATAGTAGATGTTAGACAATTAGAACCTGTGCTGATTCCCTTACCCGATGTCAGGAATAATTTCTATCATTACAATCAGTCAAATGACTCCACTATTAAGTTGATAGCAATGTTGTATACACCACTTAGGGCTAATAATGCTGGGGATGATGTTTTCACGGTTTCGTGCCGAGTTCTCACGAGACCATCCCCCGATTTTGATTTTATATTTTTAGTGCCACCCACAGTTGAGTCAAGAACTAAACCATTCTCTGTCCCAGTTTTAACTGTTGAGGAGATGACCAATTCAAGATTCCCCATTCCTTTGGAAAAGTTGTTCACGGGCCCCAGCAGTGCCTTTGTTGTTCAACCACAAAACGGCAGGTGCACAACTGATGGCGTGCTTCTAGGCACCACCCAACTGTCTCCTGTCAACATCTGCACCTTCAGAGGGGATGTCACCCACATCACAGGTAGTCGCAACTACACAATGAATTTGGCTTCTCAAAATTGGAACAACTATGACCCAACAGAAGAAATCCCAGCCCCTCTAGGAACTCCAGATTTTGTGGGGAAGATCCAAGGCATGCTCACCCAAACCACAAGGACAGATGGTTCAACACGCGGCCACAAAGCTATAGTGTACACTGGGAGCGCCGACTTTGCTCCAAAACTGGGTAGAGTTCAATTTGAAACTGACACAGACCATGATTTTGAAGCTAACCAAAACACAAAGTTCACCCCAGTCGGTGTCATCCAAGATGGTAGCACCACCCACCGAAACGAACCCCAACAGTGGGTGCTCCCAAGTTACTCAGGCAGAAATACTCACAATGTACATCTGGCCCCTGCTGTAGCCCCCACCTTTCCGGGTGAGCAACTTCTCTTCTTCAGATCCACCATGCCCGGATGCAGCGGGTACCCCAACATGGATTTGGACTGTCTGCTCCCCCAGGAATGGGTGCAGTACTTCTACCAAGAGGCAGCCCCAGCACAATCTGATGTGGCTCTGCTAAGATTTGTGAATCCAGACACAGGTAGGGTTTTGTTTGAGTGCAAGCTTCACAAATCAGGCTATGTTACAGTGGCTCACACTGGCCAACATGATTTGGTTATCCCCCCCAATGGTTACTTTAGGTTTGATTCCTGGGTCAACCAGTTCTACACGCTTGCCCCCATGGGAAATGGAACGGGGCGTAGACGTGTAGTA"/>
                            <sequence id="seq_KX354144.1_Hu__GII4Sy_USA_2015.95068493151" taxon="KX354144.1_Hu__GII4Sy_USA_2015.95068493151" totalcount="4" value="ATGAAGATGGCGTCGAGTGACGCCAACCCATCTGATGGGTCCGCAGCCAACCTCGTACCAGAGGTCAACAATGAGGTTATGGCTTTGGAGCCCGTTGTTGGTGCCGCTATTGCGGCACCTGTAGCGGGCCAACAAAATGTAATTGACCCCTGGATTAGAAATAATTTTGTACAAGCCCCTGGTGGGGAGTTTACAGTATCCCCTAGAAACGCTCCAGGTGAAATACTATGGAGCGCGCCCCTAGGCCCTGACCTAAATCCCTACCTATCCCATTTGGCCAGAATGTACAATGGTTATGCAGGTGGTTTTGAAGTGCAGGTAATTCTCGCGGGGAACGCGTTCACCGCCGGGAAGATCATATTTGCAGCAGTCCCACCAAATTTTCCAACTGAAGGCTTAAGTCCTAGCCAGGTCACTATGTTCCCCCATATAATAGTAGATGTTAGACAATTAGAACCTGTGCTGATTCCCTTACCCGATGTCAGGAATAATTTCTATCATTACAATCAGTCAAATGACTCCACTATTAAGTTGATAGCAATGTTGTATACACCACTTAGGGCTAATAATGCTGGGGATGATGTTTTCACGGTTTCGTGCCGAGTTCTCACGAGACCATCCCCCGATTTTGATTTTATATTTTTAGTGCCACCCACAGTTGAGTCAAGAACTAAACCATTCTCTGTCCCAGTTTTAACTGTTGAGGAGATGACCAATTCAAGATTCCCCATTCCTTTGGAAAAGTTGTTCACGGGCCCCAGCAGTGCCTTTGTTGTTCAACCACAAAACGGCAGGTGCACAACTGATGGCGTGCTCCTAGGCACCACCCAACTGTCTCCTGTCAACATCTGCACCTTCAGAGGGGATGTCACCCACATCACAGGTAGTCGCAACTACACAATGAATTTGGCTTCTCAAAATTGGAACAACTATGACCCAACAGAAGAAATCCCAGCCCCTCTAGGAACTCCAGATTTTGTGGGGAAGATTCAAGGCATGCTCACCCAAACCACAAGAACAGATGGTTCAACGCGCGGCCACAAAGCTACAGTGTACACTGGGAGCGCCGACTTTGCTCCAAAACTGGGTAGAGTTCAATTTGAAACTGACACAGACCATGATTTTGAAGCTAATCAAAACACAAAGTTCACCCCAGTCGGTGTCATCCAAGATGGTAGCACCACCCACCGGAACGAACCCCAACAGTGGGTGCTCCCAAGTTACTCAGGCAGAAATACTCACAATGTACATCTGGCCCCCGCTGTAGCCCCCACCTTTCCGGGTGAGCAACTTCTCTTCTTCAGATCCACCATGCCCGGATGCAGCGGGTACCCCAACATGGATTTGGACTGTCTGCTCCCCCAGGAATGGGTGCAGTACTTCTACCAAGAGGCAGCCCCAGCACAATCTGATGTGGCTCTGCTAAGATTTGTGAATCCAGACACAGGTAGGGTTTTGTTTGAGTGCAAGCTTCACAAATCAGGCTATGTTACAGTGGCTCACACTGGCCAACATGATTTGGTTATCCCCCCCAATGGTTACTTTAGGTTTGATTCCTGGGTCAACCAGTTCTACACGCTTGCCCCCATGGGAAATGGAACGGGGCGTAGACGTGTAGTA"/>
                            <sequence id="seq_KX354145.1_Hu__GII4Sy_USA_2015.92602739726" taxon="KX354145.1_Hu__GII4Sy_USA_2015.92602739726" totalcount="4" value="ATGAAGATGGCGTCGAGTGACGCCAACCCATCTGATGGGTCCGCAGCCAACCTCGTACCAGAGGTCAACAATGAGGTTATGGCTTTGGAGCCCGTTGTTGGTGCCGCTATTGCGGCACCTGTAGCGGGCCAACAAAATGTAATTGACCCCTGGATTAGAAATAATTTTGTACAAGCCCCTGGTGGGGAGTTTACAGTATCCCCTAGAAACGCTCCAGGTGAAATACTATGGAGCGCGCCCCTAGGCCCTGACCTAAATCCCTACCTATCCCATTTGGCCAGAATGTACAATGGTTATGCAGGTGGTTTTGAAGTGCAGGTAATTCTCGCGGGGAACGCGTTCACCGCCGGGAAGATCATATTTGCAGCAGTCCCACCAAATTTTCCAACTGAAGGCTTAAGTCCTAGCCAGGTCACTATGTTCCCCCATATAATAGTAGATGTTAGACAATTAGAACCTGTGCTGATTCCCTTACCCGATGTCAGGAATAATTTCTATCATTATAATCAGTCAAATGATTCCACTATTAAGTTGATAGCAATGTTGTATACACCACTTAGGGCTAATAATGCTGGGGATGATGTTTTCACAGTTTCGTGCCGAGTTCTCACGAGGCCATCCCCCGATTTTGATTTCATATTTTTAGTGCCACCCACAGTTGAGTCAAGAACTAAACCATTCTCTGTCCCAGTTTTAACTGTTGAGGAGATGACCAATTCAAGATTCCCCATTCCTTTGGAAAAGTTGTTCACGGGCCCCAGCAGTGCCTTTGTTGTTCAACCACAAAACGGCAGGTGCACAACTGATGGCGTGCTCCTAGGCACCACCCAACTGTCTCCTGTCAACATCTGCACCTTCAGAGGGGATGTCACCCACATCACAGGTAGTCGCAACTACACAATGAATTTGGCTTCTCAAAATTGGAACAACTATGACCCAACAGAAGAAATCCCAGCCCCTCTAGGAACTCCAGATTTTGTGGGGAAGATTCAAGGCATGCTCACCCAAACCACAAGGACAGATGGTTCAACACGCGGCCACAAAGCTACAGTGTACACTGGGAGCGCCGACTTTGCTCCAAAACTGGGTAGAGTTCAATTTGAAACTGACACAGACCATGATTTTGAAGCTAATCAAAACACAAAGTTCACCCCAGTCGGTGTCATCCAAGATGGTAGCACCACCCACCGAAACGAACCCCAACAGTGGGTGCTCCCAAGTTACTCAGGCAGAAATACTCACAATGTACATCTGGCCCCCGCTGTAGCCCCCACCTTCCCGGGTGAGCAACTTCTCTTCTTCAGATCCACCATGCCCGGATGCAGCGGGTACCCCAACATGGATTTGGACTGTCTGCTCCCCCAGGAATGGGTACAGTACTTCTACCAAGAGGCAGCCCCAGCACAATCTGATGTGGCTCTGCTAAGATTTGTGAATCCAGACACAGGTAGGGTTTTGTTTGAGTGCAAGCTTCACAAATCAGGCTATGTTACAGTGGCTCACACTGGCCAACATGATTTGGTTATCCCCCCCAATGGTTACTTTAGGTTTGACTCCTGGGTCAACCAGTTCTACACGCTTGCCCCTATGGGAAATGGAACGGGGCGTAGACGTGTAGTA"/>
                            <sequence id="seq_KX354146.1_Hu__GII4Sy_USA_2015.86575342466" taxon="KX354146.1_Hu__GII4Sy_USA_2015.86575342466" totalcount="4" value="ATGAAGATGGCGTCGAGTGACGCCAACCCATCTGATGGGTCCGCAGCCAACCTCGTACCAGAGGTCAACAATGAGGTTATGGCTTTGGAGCCCGTTGTTGGTGCCGCTATTGCGGCACCTGTAGCGGGCCAACAAAATGTAATTGACCCCTGGATTAGAAATAATTTTGTACAAGCCCCTGGTGGGGAGTTTACAGTATCCCCTAGAAACGCTCCAGGTGAAATACTATGGAGCGCGCCCCTAGGCCCTGACCTAAATCCCTACCTATCCCATTTGGCCAGAATGTACAATGGTTATGCAGGTGGTTTTGAAGTGCAGGTAATTCTCGCGGGGAACGCGTTCACCGCCGGGAAGATCATATTTGCAGCAGTCCCACCAAATTTTCCAACTGAAGGCTTAAGTCCTAGCCAGGTCACTATGTTCCCCCATATAATAGTGGATGTTAGACAATTAGAACCTGTGCTGATTCCCTTACCCGATGTCAGGAATAATTTCTATCATTACAATCAGTCAAATGATCCCACTATTAAGTTGATAGCAATGTTGTATACACCACTTAGGGCTAATAATGCTGGGGATGATGTTTTCACAGTTTCGTGCCGAGTTCTCACGAGACCATCCCCCGATTTTGATTTCATATTTTTAGTGCCACCCACAGTTGAGTCAAGAACTAAACCATTCTCTGTCCCAGTTTTAACTGTTGAGGAGATGACCAATTCAAGACTCCCCATTCCTTTGGAAAAGTTGTTCACGGGCCCCAGCAGTGCCTTTGTTGTTCAACCACAAAACGGCAGGTGCACAACTGATGGCGTGCTCCTAGGCACCACCCAACTGTCTCCTGTCAACATCTGCACCTTCAGAGGGGATGTCACCCACATCACAGGTAGTCGCAACTACACAATGAATTTGGCTTCTCAAAATTGGAACAACTATGACCCAACAGAAGAAATCCCAGCCCCTCTAGGAACTCCAGATTTTGTGGGGAAGATTCAAGGCATGCTCACCCAAACTACAAGAACAGATGGTTCAACACGCGGTCACAAAGCTACAGTGTACACTGGGAGCGCCGACTTTGCTCCAAAACTGGGTAGGGTTCAATTTGAAACTGACACAGACCATGATTTTGAAGCTAATCAAAACACAAAGTTCACCCCAGTCGGTGTCATCCAAGATGGTAGCACCACCCACCGAAACGAACCCCAACAGTGGGTGCTCCCAAGTTACTCAGGCAGAAATACTCACAATGTACATCTGGCCCCCGCTGTAGCCCCCACCTTTCCGGGTGAACAACTTCTCTTCTTCAGATCCACCATGCCCGGATGCAGCGGGTACCCCAACATGGATTTGGACTGTCTGCTCCCCCAGGAATGGGTGCAGTACTTCTACCAAGAGGCAGCCCCAGCACAATCTGATGTGGCTCTGCTAAGATTTGTGAATCCAGACACAGGTAGGGTTTTGTTTGAGTGCAAGCTTCACAAATCAGGCTATGTTACAGTGGCTCACACTGGCCAACATGATTTGGTTATCCCCCCCAATGGTTACTTTAGGTTTGATTCCTGGGTCAACCAGTTCTACACGCTTGCCCCCATGGGAAATGGAACGGGGCGTAGACGTGCAGTA"/>
                            <sequence id="seq_KX907727.1_Hu_GIIP16_GII4Sy_USA_2015.86575342466" taxon="KX907727.1_Hu_GIIP16_GII4Sy_USA_2015.86575342466" totalcount="4" value="ATGAAGATGGCGTCGAGTGACGCCAACCCATCTGATGGGTCCGCAGCCAACCTCGTACCAGAGGTCAACAATGAGGTTATGGCTTTGGAGCCCGTTGTTGGTGCCGCTATTGCGGCACCTGTAGCGGGCCAACAAAATGTAATTGACCCCTGGATTAGAAATAATTTTGTACAAGCCCCTGGTGGGGAGTTTACAGTATCCCCTAGAAACGCTCCAGGTGAAATACTATGGAGCGCGCCCCTAGGCCCTGACCTAAATCCCTACCTATCCCATTTGGCCAGAATGTACAATGGTTATGCAGGTGGTTTTGAAGTGCAGGTAATTCTCGCGGGGAACGCGTTCACCGCCGGGAAGATCATATTTGCAGCAGTCCCACCAAATTTTCCAACTGAAGGCTTAAGTCCTAGCCAGGTCACTATGTTCCCCCATATAATAGTGGATGTTAGACAATTAGAACCTGTGCTGATTCCCTTACCCGATGTCAGGAATAATTTCTATCATTACAATCAGTCAAATGATCCCACTATTAAGTTGATAGCAATGTTGTATACACCACTTAGGGCTAATAATGCTGGGGATGATGTTTTCACAGTTTCGTGCCGAGTTCTCACGAGACCATCCCCCGATTTTGATTTCATATTTTTAGTGCCACCCACAGTTGAGTCAAGAACTAAACCATTCTCTGTCCCAGTTTTAACTGTTGAGGAGATGACCAATTCAAGATTCCCCATTCCTTTGGAAAAGTTGTTCACGGGCCCCAGCAGTGCCTTTGTTGTTCAACCACAAAACGGCAGGTGCACAACTGATGGCGTGCTTCTAGGCACCACCCAACTGTCTCCTGTCAACATCTGCACCTTCAGAGGGGATGTCACCCACATCACAGGTAGTCGCAACTACACAATGAATTTGGCTTCTCAAAATTGGAACAACTATGACCCAACAGAAGAAATCCCAGCCCCTCTAGGAACTCCAGATTTTGTGGGGAAGATCCAAGGCATGCTCACCCAAACCACAAGGACAGATGGTTCAACACGCGGCCACAAAGCTATAGTGTACACTGGGAGCGCCGACTTTGCTCCAAAACTGGGTAGAGTTCAATTTGAAACTGACACAGACCATGATTTTGAAGCTAACCAAAACACAAAGTTCACCCCAGTCGGTGTCATCCAAGATGGTAGCACCACCCACCGAAACGAACCCCAACAGTGGGTGCTCCCAAGTTACTCAGGCAGAAATACTCACAATGTACATCTGGCCCCTGCTGTAGCCCCCACCTTTCCGGGTGAGCAACTTCTCTTCTTCAGATCCACCATGCCCGGATGCAGCGGGTACCCCAACATGGATTTGGACTGTCTGCTCCCCCAGGAATGGGTGCAGTACTTCTACCAAGAGGCAGCCCCAGCACAATCTGATGTGGCTCTGCTAAGATTTGTGAATCCAGACACAGGTAGGGTTTTGTTTGAGTGCAAGCTTCACAAATCAGGCTATGTTACAGTGGCTCACACTGGCCAACATGATTTGGTTATCCCCCCCAATGGTTACTTTAGGTTTGATTCCTGGGTCAACCAGTTCTACACGCTTGCCCCCATGGGAAATGGAACGGGGCGTAGACGTGCAGTA"/>
                            <sequence id="seq_LC153121.1_Hu_GIIP16_GII4Sy_Japan_2016.043716" taxon="LC153121.1_Hu_GIIP16_GII4Sy_Japan_2016.043716" totalcount="4" value="ATGAAGATGGCGTCGAGTGACGCCAACCCATCTGATGGGTCCGCAGCCAACCTCGTACCAGAGGTCAACAATGAGGTTATGGCTTTGGAGCCCGTTGTCGGTGCCGCTATTGCGGCACCTGTAGCGGGCCAACAAAATGTAATTGACCCCTGGATTAGAAATAATTTTGTACAAGCCCCTGGTGGGGAGTTTACAGTATCCCCTAGAAACGCTCCAGGTGAAATACTATGGAGCGCGCCCCTAGGCCCTGACCTAAATCCCTACCTATCTCATTTGGCCAGAATGTATAATGGTTATGCAGGTGGTTTTGAAGTGCAGGTAATTCTCGCGGGGAACGCGTTCACCGCCGGGAAGATCATATTTGCAGCAGTCCCACCAAATTTTCCAACTGAAGGCTTAAGTCCTAGCCAGGTCACTATGTTCCCCCATATAATAGTAGATGTTAGACAATTAGAACCTGTGCTGATCCCCTTACCCGATGTCAGGAATAATTTCTATCATTACAATCAGTCAAATGATTCCACTATTAAGTTGATAGCAATGTTGTATACACCACTTAGGGCTAATAATGCTGGGGATGATGTTTTCACAGTTTCGTGCCGAGTTCTCACGAGGCCATCCCCCGATTTTGATTTTATATTTTTAGTGCCACCCACAGTTGAGTCAAGAACTAAACCATTCTCTGTCCCAGTTTTAACTGTTGAGGAGATGACCAATTCAAGATTCCCCATTCCTTTGGAAAAGTTGTTCACGGGCCCCAGCAGTGCCTTTGTTGTTCAACCACAAAACGGCAGGTGCACAACTGATGGCGTGCTCCTAGGCACCACCCAACTGTCTCCTGTCAACATCTGCACCTTCAGAGGGGATGTCATCCACATCACAGGTAGTCGCAACTACACAATGAATTTGGCTTCTCAAAATTGGAACAACTATGACCCAACAGAAGAAATCCCAGCCCCTCTAGGAACTCCAGATTTTGTGGGGAAGATTCAAGGTATGCTCACCCAAACCACAAGGACAGATGGTTCAACACGCGGCCACAAAGCTACAGTGTACACTGGGAGCGCCGACTTTGCTCCAAAACTGGGTAGAGTCCAATTTGAAACTGACACAGACCACGATTTTGAAGCTAATCAAAACACAAAGTTCACCCCAGTCGGTGTCATCCAAGATGGTAGCACCACCCACCGAAACGAACCCCAACAGTGGGTGCTCCCAAGTTACTCAGGCAGAAATACTCACAATGTACATCTGGCCCCCGCTGTAGCCCCCACCTTCCCGGGTGAGCAACTTCTCTTCTTCAGATCCACCATGCCCGGATGCAGCGGGTACCCCAACATGGATTTGGACTGTCTGCTCCCCCAGGAATGGGTGCAGTACTTCTACCAAGAGGCAGCCCCAGCACAATCTGATGTGGCTCTGCTAAGATTTGTGAATCCAGACACAGGTAGGGTTTTGTTTGAGTGCAAGCTTCACAAATCAGGCTATGTTACAGTGGCTCACACTGGCCAACATGATTTGGTTATCCCCCCCAATGGTTACTTTAGGTTTGATTCCTGGGTCAACCAGTTCTACACGCTTGCCCCCATGGGAAATGGAACGGGGCGTAGACGTGTAGTA"/>
                            <sequence id="seq_LC153122.1_Hu_GIIP16_GII4Sy_Japan_2016.20765" taxon="LC153122.1_Hu_GIIP16_GII4Sy_Japan_2016.20765" totalcount="4" value="ATGAAGATGGCGTCGAGTGACGCCAACCCATCTGATGGGTCCGCAGCCAACCTCGTACCAGAGGTCAACAATGAGGTTATGGCTTTGGAGCCCGTTGTTGGTGCCGCTATTGCGGCACCTGTAGCGGGCCAACAAAATGTAATTGACCCCTGGATTAGAAATAATTTTGTACAAGCCCCTGGTGGGGAGTTCACAGTATCCCCTAGAAACGCTCCAGGTGAAATACTATGGAGCGCGCCCCTAGGCCCTGACCTAAATCCCTACCTATCCCATTTGGCCAGAATGTACAATGGTTATGCAGGTGGTTTTGAAGTGCAGGTAATTCTCGCGGGGAACGCGTTCACCGCCGGGAAGATCATATTTGCAGCAGTCCCACCAAATTTTCCAACTGAAGGCTTAAGTCCTAGCCAGGTCACTATGTTCCCCCATATAATAGTGGATGTTAGACAATTAGAACCTGTGCTGATTCCCTTACCCGATGTCAGGAATAATTTCTATCATTACAATCAGTCAAATGATTCCACTATTAAGTTGATAGCAATGTTGTATACACCACTTAGGGCTAATAATGCTGGGGATGATGTTTTCACAGTCTCGTGCCGAGTTCTCACGAGACCATCCCCCGATTTTGATTTCATATTTTTAGTGCCACCCACAGTTGAGTCAAGAACTAAACCATTCTCTGTCCCAGTTTTAACTGTTGAGGAGATGACCAATTCAAGATTCCCCATTCCTTTGGAAAAGTTGTTCACGGGCCCCAGCAGTGCCTTTGTTGTTCAACCACAAAACGGCAGGTGCACAACTGATGGCGTGCTTCTAGGCACCACCCAACTGTCTCCTGTCAACATCTGCACCTTCAGAGGGGATGTCACCCACATCACAGGTAGTCGCAACTACACAATGAATTTGGTTTCTCAAAATTGGAACAACTATGACCCAACAGAAGAAATCCCAGCACCTCTAGGAACTCCAGATTTTGTGGGGAAGATCCAAGGCATGCTCACCCAAACCACAAGGACAGATGGTTCAACACGCGGCCACAAAGCTACAGTGTACACTGGGAGCGCCGACTTTGCTCCAAAACTGGGTAGAGTTCAATTTGAAACTGACACAGACCATGATTTTGAAGCTAATCAAAACACAAAGTTCACCCCAGTCGGTGTCATCCAAGATGGTAGCACCACCCACCGAAACGAACCCCAACAGTGGGTGCTCCCAAGTTACTCAGGCAGAAATACTCACAATGTACATCTGGCCCCCGCTGTAGCCCCCACCTTTCCGGGTGAGCAACTTCTCTTCTTCAGATCCACCATGCCCGGATGCAGCGGGTACCCCAACATGGATTTGGACTGTCTGCTCCCCCAGGAATGGGTGCAGTACTTCTACCAAGAGGCAGCCCCAGCACAATCTGATGTGGCTCTGCTAAGATTTGTAAATCCAGACACAGGTAGGGTTTTGTTTGAGTGCAAGCTTCACAAATCAGGCTATGTTACAGTGGCTCACACTGGCCAACATGATTTGGTTATCCCCCCCAATGGTTACTTTAGGTTTGATTCCTGGGTCAACCAGTTCTACACGCTTGCCCCCATGGGAAATGGAACGGGGCGTAGACGTGCAGTA"/>
                            <sequence id="seq_LC175468.1_Hu_GIIP16_GII4Sy_Japan_2016.5" taxon="LC175468.1_Hu_GIIP16_GII4Sy_Japan_2016.5" totalcount="4" value="ATGAAGATGGCGTCGAGTGACGCCAACCCATCTGATGGGTCCGCAGCCAACCTCGTACCAGAGGTCAACAATGAGGTTATGGCTTTGGAGCCCGTTGTTGGTGCCGCTATTGCGGCACCTGTAGCGGGCCAGCAAAATGTAATTGACCCCTGGATTAGAAATAATTTTGTGCAAGCCCCTGGTGGGGAGTTTACAGTATCCCCTAGAAACGCTCCAGGTGAAATACTATGGAGCGCGCCCCTAGGCCCTGACCTAAATCCCTACCTATCCCATTTGGCCAGAATGTACAATGGTTATGCAGGTGGTTTTGAAGTGCAGGTAATTCTCGCGGGGAACGCGTTCACCGCCGGGAAGATCATATTTGCAGCAGTCCCACCAAACTTTCCAACTGAAGGCTTAAGTCCTAGCCAGGTCACTATGTTCCCCCATATAATAGTGGATGTTAGACAATTAGAACCTGTGCTGATTCCCTTACCCGATGTCAGGAATAATTTCTATCATTACAATCAGTCAAATGATTCCACTATTAAGTTGATAGCAATGTTGTATACACCACTTAGGGCTAATAATGCTGGGGATGATGTTTTCACAGTTTCGTGCCGAGTTCTCACGAGACCATCCCCCGATTTTGATTTCATATTTTTAGTGCCACCCACAGTTGAGTCAAGAACTAAACCATTCTCTGTCCCAGTTTTAACTGTTGAGGAGATGACCAATTCAAGATTTCCCATTCCTTTGGAAAAGTTGTTCACGGGCCCCAGCAGTGCCTTTGTTGTTCAACCACAAAACGGCAGGTGCACAACTGATGGCGTGCTTCTAGGCACCACCCAACTGTCTCCTGTCAACATCTGCACCTTCAGAGGGGATGTCACCCACATCACAGGTAGTCGCAACTACACAATGAATTTGGCTTCTCAAAATTGGAACAACTATGACCCAACAGAAGAAATCCCAGCACCTCTAGGAACTCCAGATTTTGTGGGGAAGATCCAAGGCATGCTCACCCAAACCACAAGGACAGATGGTTCAACACGCGGCCACAAAGCTACAGTGTACACTGGGAGCGCCGACTTTGCTCCAAAACTGGGTAGAGTTCAATTTGAAACCGACACAGACCATGATTTTGAAGCTAATCAAAACACAAAGTTCACCCCAGTCGGTGTCATCCAAGATGGTAGCACCACCCACCGAAACGAACCCCAACAGTGGGTGCTCCCAAGTTACTCAGGCAGAAATACTCACAATGTACATCTAGCCCCCGCTGTAGCCCCCACCTTTCCGGGTGAGCAACTGCTCTTCTTCAGATCCACCATGCCCGGATGCAGCGGGTACCCCAACATGGATTTGGACTGTCTGCTCCCCCAGGAATGGGTGCAGTACTTCTACCAAGAGGCAGCCCCAGCACAATCTGATGTGGCTCTGCTAAGATTTGTGAATCCAGACACAGGTAGGGTTTTGTTTGAGTGCAAGCTTCACAAATCAGGCTATGTTACAGTGGCTCACACTGGCCAACATGATTTGGTTATCCCCCCCAATGGTTACTTTAGGTTTGATTCCTGGGTCAACCAGTTCTACACGCTTGCCCCCATGGGAAATGGAACGGGGCGTAGACGTGCAGTA"/>
                            <sequence id="seq_LN854566.1_Hu_GIIP4NO_GII4Sy_Netherlands_2014.5" taxon="LN854566.1_Hu_GIIP4NO_GII4Sy_Netherlands_2014.5" totalcount="4" value="ATGAAGATGGCGTCGAGTGACGCCAACCCATCTGATGGGTCCGCAGCCAACCTCGTACCAGAGGTCAACAATGAGGTTATGGCTCTGGAGCCCGTTGTTGGTGCCGCTATTGCGGCACCTGTAGCGGGCCAACAAAATGTAATTGACCCCTGGATTAGAAACAATTTTGTACAAGCCCCTGGTGGAGAGTTTACAGTGTCCCCTAGAAACGCTCCAGGTGAAATACTATGGAGCGCGCCCTTAGGCCCTGATCTAAATCCCTACCTATCCCACTTAGCTAGAATGTACAATGGTTATGCAGGTGGTTTTGAAGTGCAGGTAATTCTCGCGGGGAACGCGTTCACCGCTGGGAAGATCATATTTGCAGCAGTCCCACCAAATTTTCCAACTGAAGGCTTAAGCCCCAGCCAGGTTACTATGTTCCCCCATATAATAGTAGATGTTAGACAACTAGAACCTGTGCTGATTCCCTTACCCGATGTCAGGAATAATTTCTATCATTACAATCAATCAAATGACTCCACTATTAAGTTGATAGCAATGTTGTATACACCACTTAGGGCTAATAATGCTGGGGACGATGTCTTCACAGTTTCTTGCCGAGTTCTCACGAGACCATCCCCCGATTTTGATTTTATATTTTTAGTGCCACCCACAGTTGAGTCAAGAACTAAGCCATTCTCTGTCCCAGTTTTAACTGTTGAGGAGATGACCAATTCAAGATTCCCCATCCCTTTGGAAAAGTTGTTCACGGGTCCCAGCAGTGCCTTTGTTGTTCAACCACAAAACGGCAGGTGCACGACTGATGGCGTGCTCCTAGGCACCACCCAACTGTCCCCTGTCAACATCTGCACCTTCAGAGGGGATGTTAGCCACATCACAGGTAGTCGTAACTACACAATGAATTTGGCTTCTCAAAATTGGAACAATTATGACCCAACAGAAGAAATCCCAGCCCCTCTAGGAACTCCAGATTTTGTGGGGAAGATTCAAGGCATGCTCACTCAAACCACAAGGGCAGATGGTTCAACACGCGGCCACAAAGCTACAGTGTACACTGGGAGCGCCGACTTTGCTCCAAAACTGGGTAGAGTTCAATTTGAAACTGACACAGACCATGATTTTGAAGCTAACCAAAACACAAAGTTCACCCCGGTCGGTGTCATCCAAGATGGTAGCACCACCCACCGAAATGAACCCCAACAGTGGGTGCTCCCAAGTTACTCAGGCAGAAATACTCACAATGTGCATCTGGCCCCCGCTGTAGCCCCCACTTTTCCGGGTGAACAACTTCTCTTCTTCAGATCCACCATGCCCGGATGCAGCGGGTACCCCAACATGGATTTGGACTGTCTGCTCCCCCAGGAATGGGTGCAGTACTTCTACCAAGAGGCAGCCCCAGCACAATCTGATGTGGCTCTGCTAAGATTTGTGAATCCAGACACAGGTAGGGTTTTGTTTGAGTGTAAGCTTCACAAATCAGGTTATGTTACAGTGGCTCACACTGGTCAACATGATTTGGTTATTCCCCCCAACGGTTACTTTAGGTTTGATTCCTGGGTCAACCAGTTCTACACGCTTGCCCCCATGGGAAATGGAACGGGGCGTAGACGTGCAGTA"/>
                            <sequence id="seq_NOR-2515_Hu_GIIP16_GII4Sy_UK_2015.745205" taxon="NOR-2515_Hu_GIIP16_GII4Sy_UK_2015.745205" totalcount="4" value="ATGAAGATGGCGTCGAGTGACGCCAACCCATCTGATGGGTCCGCAGCCAACCTCGTACCAGAGGTCAACAATGAGGTTATGGCTTTGGAGCCCGTTGTTGGTGCCGCTATTGCGGCACCTGTGGCGGGCCAACAAAATGTAATTGACCCCTGGATTAGAAATAATTTTGTACAAGCCCCTGGTGGGGAGTTTACAGTATCCCCTAGAAACGCTCCAGGTGAAATACTATGGAGCGCGCCCCTAGGCCCTGACCTAAATCCCTACCTATCCCATTTGGCCAGAATGTACAATGGTTATGCAGGTGGTTTTGAAGTGCAGGTAATTCTCGCGGGGAACGCGTTCACCGCCGGGAAGATCATATTTGCAGCAGTCCCACCAAATTTTCCAACTGAAGGCTTAAGTCCTAGCCAGGTCACTATGTTCCCCCACATAATAGTAGATGTAAGACAATTAGAACCTGTGCTGATTCCCTTACCCGATGTCAGGAATAACTTCTATCATTACAATCAGTCAAATGACTCCACTATTAAGTTGATAGCAATGTTGTATACACCACTTAGGGCTAATAATGCTGGGGATGATGTTTTCACAGTTTCGTGCCGAGTTCTCACGAGACCATCCCCCGATTTTGATTTCATATTTTTAGTGCCACCCACAGTTGAATCAAGAACTAAACCATTCTCTGTCCCAGTTTTAACTGTTGAGGAGATGACCAATTCAAGATTCCCCATTCCTTTGGAAAAGTTGTTCACGGGCCCCAGCAGTGCCTTTGTTGTTCAACCACAAAATGGCAGGTGCACAACTGATGGCGTGCTCCTAGGCACCACCCAACTGTCTCCTGTCAACATCTGCACCTTCAGAGGGGATGTCACCCACATCACAGGTAGTCGCAACTACACAATGAATCTGGCTTCTCAAAATTGGAACAACTATGACCCAACAGAAGAAATCCCAGCCCCTCTAGGAACTCCAGATTTTGTGGGGAAGATCCAAGGCATGCTCACCCAAACCACAAGGACAGATGGTTCAACACGCGGCCACAAAGCTACAGTGTACACTGGGAGCGCCGACTTTGCTCCAAAACTGGGTAGAGTTCAATTTGAAACTGACACAGACCATGATTTTGAAGCTAATCAAAACACAAAGTTCACCCCAGTCGGTGTCATCCAAGATGGTAGCACCACCCACCGAAACGAACCCCAACAGTGGGTGCTCCCAAGTTACTCAGGCAGAAACACTCACAATGTACATCTGGCCCCCGCTGTAGCCCCCACCTTTCCGGGTGAGCAACTTCTCTTCTTCAGATCCACCATGCCCGGATGTAGCGGGTACCCCAACATGGATTTGGACTGTCTGCTCCCCCAGGAATGGGTGCAGTACTTCTACCAAGAGGCAGCCCCAGCACAATCTGATGTGGCTCTGCTAAGATTTGTGAATCCAGACACAGGCAGGGTTTTGTTTGAGTGCAAGCTTCACAAATCAGGCTATGTTACAGTGGCTCACACTGGCCAACATGATTTGGTTATCCCCCCCAATGGTTACTTTAGGTTTGATTCCTGGGTCAACCAGTTCTACACGCTTGCCCCCATGGGAAATGGAACGGGGCGTAGACGTGCAGTA"/>
                            <sequence id="seq_NOR-2516_Hu_GIIP16_GII4Sy_UK_2015.747945" taxon="NOR-2516_Hu_GIIP16_GII4Sy_UK_2015.747945" totalcount="4" value="ATGAAGATGGCGTCGAGTGACGCCAACCCATCTGATGGGTCCGCAGCCAACCTCGTACCAGAGGTCAACAATGAGGTTATGGCTTTGGAGCCCGTTGTTGGTGCCGCTATTGCGGCACCTGTGGCGGGCCAACAAAATGTAATTGACCCCTGGATTAGAAATAATTTTGTACAAGCCCCTGGTGGGGAGTTTACAGTATCCCCTAGAAACGCTCCAGGTGAAATACTATGGAGCGCGCCCCTAGGCCCTGACCTAAATCCCTACCTATCCCATTTGGCCAGAATGTACAATGGTTATGCAGGTGGTTTTGAAGTGCAGGTAATTCTCGCGGGGAACGCGTTCACCGCCGGGAAGATCATATTTGCAGCAGTCCCACCAAATTTTCCAACTGAAGGCTTAAGTCCTAGCCAGGTCACTATGTTCCCCCACATAATAGTAGATGTAAGACAATTAGAACCTGTGCTGATTCCCTTACCCGATGTCAGGAATAACTTCTATCATTACAATCAGTCAAATGACTCCACTATTAAGTTGATAGCAATGTTGTATACACCACTTAGGGCTAATAATGCTGGGGATGATGTTTTCACAGTTTCGTGCCGAGTTCTCACGAGACCATCCCCCGATTTTGATTTCATATTTTTAGTGCCACCCACAGTTGAATCAAGAACTAAACCATTCTCTGTCCCAGTTTTAACTGTTGAGGAGATGACCAATTCAAGATTCCCCATTCCTTTGGAAAAGTTGTTCACGGGCCCCAGCAGTGCCTTTGTTGTTCAACCACAAAATGGCAGGTGCACAACTGATGGCGTGCTCCTAGGCACCACCCAACTGTCTCCTGTCAACATCTGCACCTTCAGAGGGGATGTCACCCACATCACAGGTAGTCGCAACTACACAATGAATCTGGCTTCTCAAAATTGGAACAACTATGACCCAACAGAAGAAATCCCAGCCCCTCTAGGAACTCCAGATTTTGTGGGGAAGATCCAAGGCATGCTCACCCAAACCACAAGGACAGATGGTTCAACACGCGGCCACAAAGCTACAGTGTACACTGGGAGCGCCGACTTTGCTCCAAAACTGGGTAGAGTTCAATTTGAAACTGACACAGACCATGATTTTGAAGCTAATCAAAACACAAAGTTCACCCCAGTCGGTGTCATCCAAGATGGTAGCACCACCCACCGAAACGAACCCCAACAGTGGGTGCTCCCAAGTTACTCAGGCAGAAACACTCACAATGTACATCTGGCCCCCGCTGTAGCCCCCACCTTTCCGGGTGAGCAACTTCTCTTCTTCAGATCCACCATGCCCGGATGTAGCGGGTACCCCAACATGGATTTGGACTGTCTGCTCCCCCAGGAATGGGTGCAGTACTTCTACCAAGAGGCAGCCCCAGCACAATCTGATGTGGCTCTGCTAAGATTTGTGAATCCAGACACAGGCAGGGTTTTGTTTGAGTGCAAGCTTCACAAATCAGGCTATGTTACAGTGGCTCACACTGGCCAACATGATTTGGTTATCCCCCCCAATGGTTACTTTAGGTTTGATTCCTGGGTCAACCAGTTCTACACGCTTGCCCCCATGGGAAATGGAACGGGGCGTAGACGTGCAGTA"/>
                            <sequence id="seq_NOR-2518_Hu_GIIP16_GII4Sy_UK_2015.761644" taxon="NOR-2518_Hu_GIIP16_GII4Sy_UK_2015.761644" totalcount="4" value="ATGAAGATGGCGTCGAGTGACGCCAACCCATCTGATGGGTCCGCAGCCAACCTCGTACCAGAGGTCAACAATGAGGTTATGGCTTTGGAGCCCGTTGTTGGTGCCGCTATTGCGGCACCTGTAGCGGGCCAACAAAATGTAATTGACCCCTGGATTAGAAATAATTTTGTACAAGCCCCTGGTGGGGAGTTTACAGTATCCCCTAGAAACGCTCCAGGTGAAATACTATGGAGCGCGCCCCTAGGCCCTGACTTAAATCCCTACCTATCCCATTTGGCCAGAATGTACAATGGTTATGCAGGTGGTTTTGAAGTGCAGGTAATTCTCGCGGGGAACGCGTTCACCGCCGGGAAGATCATATTTGCAGCAGTCCCACCAAATTTTCCAACTGAAGGCTTAAGTCCTAGCCAGGTCACTATGTTCCCCCATATAATAGTAGATGTTAGACAATTAGAACCTGTGCTGATTCCCTTACCCGATGTTAGGAATAATTTCTATCATTATAATCAGTCAAATGACTCCACTATTAAGTTGATAGCAATGTTGTATACACCACTTAGGGCTAATAATGCTGGGGATGATGTTTTCACAGTCTCGTGCCGAGTTCTCACGAGACCATCCCCCGATTTTGATTTCATATTTTTAGTGCCACCCACAGTTGAGTCAAGAACTAAACCATTCTCTGTCCCAGTTTTAACTGTTGAGGAGATGACCAATTCAAGATTCCCCATTCCTTTGGAAAAGTTGTTCACGGGCCCCAGCAGTGCCTTTGTTGTTCAACCACAAAACGGCAGGTGCACAACTGATGGCGTGCTCCTAGGCACCACCCAACTGTCTCCTGTCAACATCTGCACCTTCAGAGGGGATGTCACCCACATCACAGGTAGTCGCAACTACACAATGAATTTGGCTTCTCAAAATTGGAACAACTATGACCCAACAGAAGAAATCCCAGCCCCTCTAGGAACTCCAGATTTTGTGGGGAAGATTCAAGGCATGCTCACCCAAACCACAAGGACAGATGGTTCAACACGCGGCCACAAAGCTACAGTGTACACTGGGAGCGCCGACTTTACTCCAAAACTGGGTAGAGTTCAATTTGAAACTGACACAGACCATGATTTTGAAGCTAATCAAAACACAAAGTTCACCCCAGTCGGTGTCATCCAAGATGGTAGCACCACCCACCGAAACGAACCCCAACAGTGGGTGCTCCCAAGTTACTCAGGCAGAAATACTCACAATGTACATCTGGCCCCCGCTGTGGCCCCCACCTTTCCGGGTGAGCAACTTCTCTTCTTCAGATCCACCATGCCCGGATGCAGCGGGTACCCCAACATGGATTTGGACTGTCTGCTCCCCCAGGAATGGGTGCAGTACTTCTACCAAGAGGCAGCCCCAGCACAATCTGATGTGGCTCTGCTAAGATTTGTGAATCCAGACACAGGTAGGGTTTTGTTTGAGTGCAAGCTTCACAAATCAGGCTATGTTACAGTGGCTCACACTGGCCAACATGATTTGGTTATCCCCCCCAATGGTTACTTTAGGTTTGATTCCTGGGTCAACCAGTTCTACACGCTTGCCCCCATGGGAAATGGAACGGGGCGTAGACGTGTAGTA"/>
                            <sequence id="seq_NOR-2520_Hu_GIIP16_GII4Sy_UK_2015.79726" taxon="NOR-2520_Hu_GIIP16_GII4Sy_UK_2015.79726" totalcount="4" value="ATGAAGATGGCGTCGAGTGACGCCAACCCATCTGATGGGTCCGCAGCCAACCTCGTACCAGAGGTCAACAATGAGGTTATGGCTTTGGAGCCCGTTGTTGGTGCCGCTATTGCGGCACCTGTAGCGGGCCAGCAAAATGTAATTGACCCCTGGATTAGAAATAATTTTGTACAAGCCCCTGGTGGGGAGTTTACAGTATCCCCTAGAAACGCTCCAGGTGAAATACTATGGAGCGCGCCCCTAGGCCCTGACCTAAATCCCTACCTATCCCATTTGGCCAGAATGTATAATGGTTATGCAGGTGGTTTTGAAGTGCAGGTAATTCTCGCGGGGAACGCGTTCACCGCCGGGAAGATCATATTTGCAGCAGTCCCACCAAATTTTCCAACTGAAGGCTTAAGTCCTAGCCAGGTCACTATGTTCCCCCATATAATAGTAGATGTTAGACAATTAGAACCTGTGCTGATTCCCTTACCCGATGTTAGGAATAATTTCTATCATTACAATCAGTCAAATGACTCCACTATTAAGTTGATAGCAATGTTGTATACACCACTTAGGGCTAATAATGCTGGGGATGATGTTTTCACAGTTTCGTGCCGAGTTCTCACGAGACCATCTCCCGATTTTGATTTCATATTTTTAGTGCCACCCACAGTTGAGTCAAGAACTAAACCATTCTCTGTCCCAGTTTTAACTGTTGAGGAGATGACCAATTCAAGATTCCCCATTCCTTTGGAAAAGTTGTTCACGGGCCCCAGCAGTGCCTTTGTTGTTCAACCACAAAACGGCAGGTGCACAACTGATGGCGTGCTCCTAGGCACCACCCAACTGTCTCCTGTCAACATCTGCACCTTCAGAGGGGATGTCACCCACATCACAGGTAGTCGCAACTACACAATGAATTTGGCTTCTCAAAATTGGAACAACTATGACCCAACAGAAGAAATCCCAGCCCCTCTAGGAACTCCAGATTTTGTGGGGAAGATTCAAGGCATGCTTACCCAAACCACAAGGACAGATGGTTCAACACGCGGCCACAAAGCTACAGTGTACACTGGGAGCGCCGACTTTGCTCCAAAACTGGGTAGAGTTCAATTTGCAACTGACACAGACAATGATTTAGAAGCTAATCAAAACACAAAGTTCACCCCAGTCGGTGTCATTCAAGATGGTAGCACCACCCACCGAAACGAACCCCAACAGTGGGTGCTCCCAAGTTACTCAGGCAGAAATACTCACAATGTACATCTGGCCCCCGCTGTAGCCCCCACCTTTCCGGGTGAGCAACTTCTCTTCTTCAGATCCACCATGCCCGGATGCAGCGGGTACCCCAACATGGATTTGGACTGTCTGCTCCCCCAGGAATGGGTGCAGTACTTCTACCAAGAGGCAGCCCCAGCACAATCTGATGTGGCTCTGCTAAGATTTGTGAATCCAGACACAGGTAGGGTTTTGTTTGAGTGCAAGCTTCACAAATCAGGCTATGTTACAGTGGCTCACACTGGCCAACATGATTTGGTTATCCCCCCTAATGGTTACTTTAGGTTTGATTCCTGGGTCAACCAGTTCTACACGCTTGCCCCCATGGGAAATGGAACGGGGCGTAGACGTGTAGTA"/>
                            <sequence id="seq_NOR-2558_Hu_GIIP16_GII4Sy_UK_2016.013661" taxon="NOR-2558_Hu_GIIP16_GII4Sy_UK_2016.013661" totalcount="4" value="ATGAAGATGGCGTCGAGTGACGCCAACCCATCTGATGGGTCCGCAGCCAACCTCGTACCAGAGGTCAACAATGAGGTTATGGCTTTGGAGCCCGTTGTTGGTGCCGCTATTGCGGCACCTGTAGCGGGCCAACAAAATGTAATTGACCCCTGGATTAGAAATAATTTTGTACAAGCCCCTGGTGGGGAGTTTACAGTATCCCCTAGAAACGCTCCAGGTGAAATACTATGGAGCGCGCCCCTAGGCCCTGACCTAAATCCCTACCTATCCCATTTGGCCAGAATGTACAATGGTTATGCAGGTGGTTTTGAAGTGCAAGTAATTCTCGCGGGGAACGCGTTCACCGCCGGGAAGATCATATTTGCAGCAGTCCCACCAAATTTTCCAACTGAAGGCTTAAGTCCTAGCCAGGTCACTATGTTCCCCCATATAATAGTAGATGTTAGACAATTAGAACCTGTGCTGATTCCCTTACCCGATGTTAGGAATAATTTCTATCATTATAATCAGTCAAATGACTCCACTATTAAGTTGATAGCAATGTTGTATACACCACTTAGGGCTAATAATGCTGGGGATGATGTTTTCACAGTTTCGTGCCGAGTTCTCACGAGACCATCCCCCGATTTTGATTTCATATTTTTAGTGCCACCTACAGTTGAGTCAAGAACTAAACCATTCTCTGTCCCAGTTTTAACTGTTGAGGAGATGACCAATTCAAGATTCCCCATTCCTTTGGAAAAGTTGTTCACGGGCCCCAGCAGTGCCTTTGTTGTTCAACCACAAAACGGCAGGTGCACAACTGATGGCGTGCTCCTAGGCACCACCCAACTGTCTCCTGTCAACATCTGCACCTTCAGAGGGGATGTCACCCACATCACAGGTAGTCGCAACTACACAATGAATTTGGCTTCTCAAAATTGGAACAACTATGACCCAACAGAAGAAATCCCAGCCCCTCTAGGAACTCCAGATTTTGTGGGAAAGATTCAAGGCATGCTCACCCAAACCACAAGGACAGATGGTTCAACACGCGGCCACAAAGCTACAGTGTACACTGGGAGCGCCGACTTTGCTCCAAAACTGGGTAGAGTTCAATTTGAAACTGACACAGACCATGATTTTGAAGCTAATCAAAACACAAAGTTCACCCCAGTCGGTGTCATCCAAGATGGTAGCACCACCCACCGAAACGAACCCCAACAGTGGGTGCTCCCAAGTTACTCAGGCAGAAATACTCACAATGTACATCTGGCCCCCGCTGTAGCCCCCACCTTTCCGGGTGAGCAACTTCTCTTCTTCAGATCCACCATGCCCGGATGCAGCGGGTACCCCAACATGGATTTGGACTGTCTGCTCCCCCAGGAATGGGTGCAGTACTTCTACCAAGAGGCAGCCCCAGCACAATCTGATGTGGCTCTGCTAAGATTTGTGAATCCAGACACAGGTAGGGTTTTGTTTGAGTGCAAGCTTCACAAATCAGGCTATGTCACAGTGGCTCACACTGGCCAACATGATTTGGTTATCCCCCCCAATGGTTACTTTAGGTTTGATTCCTGGGTCAACCAGTTCTACACGCTTGCCCCCATGGGAAATGGAACGGGGCGTAGACGTGTAGTA"/>
                            <sequence id="seq_NOR-2559_Hu_GIIP16_GII4Sy_UK_2016.016393" taxon="NOR-2559_Hu_GIIP16_GII4Sy_UK_2016.016393" totalcount="4" value="ATGAAGATGGCGTCGAGTGACGCCAACCCATCTGATGGGTCCGCAGCCAACCTCGTACCAGAGGTCAACAATGAGGTTATGGCTTTGGAGCCCGTTGTTGGTGCCGCTATTGCGGCACCTGTAGCGGGCCAACAAAATGTAATTGACCCCTGGATTAGAAATAATTTTGTACAAGCCCCTGGTGGGGAGTTTACAGTATCCCCTAGAAACGCTCCAGGTGAAATACTATGGAGCGCGCCCCTAGGCCCTGACCTAAATCCCTACCTATCCCATTTGGCCAGAATGTACAATGGTTATGCAGGTGGTTTTGAAGTGCAGGTAATTCTCGCGGGGAACGCGTTCACCGCCGGGAAGATCATATTTGCAGCAGTCCCACCAAATTTTCCAACTGAAGGCTTAAGTCCTAGCCAGGTCACTATGTTCCCCCATGTAATAGTGGATGTTAGACAATTAGAACCTGTGCTGATTCCCTTACCCGATGTCAGGAATAATTTCTATCATTACAATCAGTCAAATGATCCCACTATTAAGTTGATAGCAATGTTGTATACACCACTTAGGGCTAATAATGCTGGGGATGATGTTTTCACAGTTTCGTGCCGAGTTCTCACGAGACCATCCCCCGATTTTGATTTCATATTTTTAGTGCCACCCACAGTTGAGTCAAGAACTAAACCATTCTCTGTCCCAGTTTTGACTGTTGAGGAGATGACCAATTCAAGATTCCCCATTCCTTTGGAAAAGTTGTTCACGGGCCCCAGCAGTGCCTTTGTTGTTCAACCACAAAACGGCAGGTGCACAACTGATGGCGTGCTTCTAGGCACCACCCAACTGTCTCCTGTCAACATCTGCACCTTCAGAGGGGATGTCACCCACATCACAGGTAGTCGCAACTACACAATGAATTTGGCTTCTCAAAATTGGAACAACTATGACCCAACAGAAGAAATCCCAGCCCCTCTAGGAACTCCAGATTTTGTGGGGAAGATCCAAGGCATGCTCACCCAAACCACAAGGACAGATGGTTCAACACGCGGCCACAAAGCTATAGTGTACACTGGGAGCGCCGACTTTGCTCCAAAACTGGGTAGAGTTCAATTTGAAACTGACACAGACCATGATTTTGAAGCTAACCAAAACACAAAGTTCACCCCAGTCGGTGTCATCCAAGATGGTAGCACCACCCACCGAAACGAACCCCAACAGTGGGTGCTCCCAAGTTACTCAGGCAGAAATACCCACAATGTACATCTGGCCCCTGCTGTAGCCCCCACCTTTCCGGGTGAGCAACTTCTCTTCTTCAGATCCACCATGCCCGGATGCAGCGGGTACCCCAACATGGATTTGGACTGTCTGCTCCCCCAGGAATGGGTGCAGTACTTCTACCAAGAGGCAGCCCCAGCACAATCTGATGTGGCTCTGCTAAGATTTGTGAATCCAGACACAGGTAGGGTTTTGTTTGAGTGCAAGCTTCACAAATCAGGCTATGTTACAGTGGCTCACACTGGCCAACATGATTTGGTTATCCCCCCCAATGGTTACTTTAGGTTTGATTCCTGGGTCAACCAGTTCTACACGCTTGCCCCCATGGGAAATGGAACGGGGCGTAGACGTGCAGTA"/>
                            <sequence id="seq_NOR-2565_3_Hu_GIIP16_GII4Sy_UK_2016.065574" taxon="NOR-2565_3_Hu_GIIP16_GII4Sy_UK_2016.065574" totalcount="4" value="ATGAAGATGGCGTCGAGTGACGCCAACCCATCTGATGGGTCCGCAGCCAACCTCGTACCAGAGGTCAACAATGAGGTTATGGCTTTGGAGCCCGTTGTTGGTGCCGCTATTGCGGCACCTGTAGCGGGCCAACAAAATGTAATTGACCCCTGGATTAGAAATAATTTTGTACAAGCCCCTGGTGGGGAGTTTACAGTATCCCCTAGAAACGCTCCAGGTGAAATACTATGGAGCGCGCCCCTAGGCCCTGACCTAAATCCCTACCTATCCCATTTGGCCAGAATGTACAATGGTTATGCAGGTGGTTTTGAAGTGCAGGTAATTCTCGCGGGGAACGCGTTCACCGCCGGGAAGATCATATTTGCAGCAGTCCCACCAAATTTTCCAACTGAAGGCTTAAGTCCTAGCCAAGTCACTATGTTCCCCCATATAATAGTAGATGTTAGACAATTAGAACCTGTGCTGATTCCCTTACCCGATGTTAGGAATAATTTCTATCATTATAATCAGTCAAATGACTCCACTATTAAGTTGATAGCAATGTTGTATACACCACTTAGGGCTAATAATGCTGGGGATGATGTTTTCACAGTTTCGTGCCGAGTTCTCACGAGACCATCCCCCGATTTTGATTTCATATTTTTAGTGCCACCCACAGTTGAGTCAAGAACTAAACCATTCTCTGTCCCAGTTTTAACTGTTGAGGAGATGACCAATTCAAGATTCCCCATTCCTTTGGAAAAGTTGTTCACGGGCCCCAGCAGTGCCTTTGTTGTTCAACCACAAAACGGCAGGTGCACAACTGATGGCGTGCTCCTAGGCACCACCCAACTGTCTCCTGTCAACATCTGCACCTTCAGAGGGGATGTCACCCACATCACAGGTAGTCGCAACTACACAATGAATTTGGCTTCTCAAAATTGGAACAATTATGACCCAACAGAAGAAATCCCAGCCCCTCTAGGAACTCCAGATTTTGTGGGGAAGATTCAAGGCATGCTCACCCAAACCACAAGGACAGATGGTTCAACACGCGGCCACAAAGCTACAGTGTACACTGGGAGCGCCGACTTTGCTCCAAAACTGGGTAGAGTCCAATTTGAAACTGACACAGACCATGATTTTGAAGCTAATCAAAACACAAAGTTCACCCCAGTCGGTGTCATCCAAGATGGTAGCACCACCCACCGAAACGAACCCCAACAGTGGGTGCTCCCAAGTTACTCAGGCAGAAATACTCACAATGTACATCTGGCCCCCGCTGTAGCCCCCACCTTTCCGGGTGAGCAACTTCTCTTCTTCAGATCCACCATGCCCGGATGCAGCGGGTACCCCAACATGGATTTGGACTGTCTGCTCCCCCAGGAATGGGTGCAGTACTTCTACCAAGAGGCAGCCCCAGCACAATCTGATGTGGCTCTGCTAAGATTTGTGAATCCAGACACAGGTAGGGTTTTGTTTGAGTGCAAGCTTCACAAATCAGGCTATGTTACAGTGGCTCACACTGGCCAACATGATTTGGTTATCCCTCCCAATGGTTACTTTAGGTTTGATTCCTGGGTCAACCAGTTCTACACGCTTGCCCCCATGGGAAATGGAACGGGGCGTAGACGTGTAGTA"/>
                        </data>


    


    


    
<map name="Uniform" >beast.math.distributions.Uniform</map>
<map name="Exponential" >beast.math.distributions.Exponential</map>
<map name="LogNormal" >beast.math.distributions.LogNormalDistributionModel</map>
<map name="Normal" >beast.math.distributions.Normal</map>
<map name="Beta" >beast.math.distributions.Beta</map>
<map name="Gamma" >beast.math.distributions.Gamma</map>
<map name="LaplaceDistribution" >beast.math.distributions.LaplaceDistribution</map>
<map name="prior" >beast.math.distributions.Prior</map>
<map name="InverseGamma" >beast.math.distributions.InverseGamma</map>
<map name="OneOnX" >beast.math.distributions.OneOnX</map>


<run id="mcmc" spec="MCMC" chainLength="1000000000">
    <state id="state" storeEvery="5000">
        <tree id="Tree.t:norovirus_1,2" name="stateNode">
            <trait id="dateTrait.t:norovirus_1,2" spec="beast.evolution.tree.TraitSet" traitname="date">
                KF060062.1_Hu__GII4Sy_Australia_2012.709016=2012.709016,
KF060080.1_Hu__GII4Sy_Australia_2012.625683=2012.625683,
KF060089.1_Hu__GII4Sy_Australia_2012.290984=2012.290984,
KF060110.1_Hu__GII4Sy_Australia_2012.374317=2012.374317,
KF060111.1_Hu__GII4Sy_Australia_2012.374317=2012.374317,
KF060125.1_Hu__GII4Sy_NZ_2012.875683=2012.875683,
KF060126.1_Hu__GII4Sy_NZ_2012.875683=2012.875683,
KF060127.1_Hu__GII4Sy_NZ_2012.875683=2012.875683,
KF060130.1_Hu__GII4Sy_NZ_2012.625683=2012.625683,
KF060132.1_Hu__GII4Sy_NZ_2012.625683=2012.625683,
KF060133.1_Hu__GII4Sy_NZ_2012.625683=2012.625683,
KF060134.1_Hu__GII4Sy_NZ_2012.709016=2012.709016,
KF060136.1_Hu__GII4Sy_NZ_2012.709016=2012.709016,
KF060137.1_Hu__GII4Sy_NZ_2012.709016=2012.709016,
KF060138.1_Hu__GII4Sy_NZ_2012.124317=2012.124317,
KF060139.1_Hu__GII4Sy_NZ_2012.709016=2012.709016,
KF060140.1_Hu__GII4Sy_NZ_2012.79235=2012.79235,
KF060141.1_Hu__GII4Sy_NZ_2012.79235=2012.79235,
KF060142.1_Hu__GII4Sy_NZ_2012.290984=2012.290984,
KF060144.1_Hu__GII4Sy_NZ_2012.79235=2012.79235,
KF060145.1_Hu__GII4Sy_NZ_2012.79235=2012.79235,
KF060147.1_Hu__GII4Sy_NZ_2012.79235=2012.79235,
KF060148.1_Hu__GII4Sy_NZ_2012.79235=2012.79235,
KF060149.1_Hu__GII4Sy_NZ_2012.79235=2012.79235,
KF060150.1_Hu__GII4Sy_NZ_2012.79235=2012.79235,
KF060151.1_Hu__GII4Sy_NZ_2012.79235=2012.79235,
KF060152.1_Hu__GII4Sy_NZ_2012.79235=2012.79235,
KF060153.1_Hu__GII4Sy_NZ_2012.875683=2012.875683,
KR904222.1_Hu__GII4Sy_SA_2013.630137=2013.630137,
KR904223.1_Hu__GII4Sy_SA_2013.657534=2013.657534,
KR904224.1_Hu__GII4Sy_SA_2013.673973=2013.673973,
KR904226.1_Hu__GII4Sy_SA_2013.731507=2013.731507,
KR904227.1_Hu__GII4Sy_SA_2013.709589=2013.709589,
KR131783.1_Hu__GII4Sy_India_2013.5=2013.5,
KX354017.1_Hu__GII4Sy_USA_2012.8306010929=2012.8306010929,
KX354018.1_Hu__GII4Sy_USA_2012.83333333333=2012.83333333333,
KX354019.1_Hu__GII4Sy_USA_2012.83333333333=2012.83333333333,
KX354033.1_Hu__GII4Sy_USA_2013.02191780822=2013.02191780822,
KX354043.1_Hu__GII4Sy_USA_2012.87158469945=2012.87158469945,
KX354044.1_Hu__GII4Sy_USA_2012.85245901639=2012.85245901639,
KX354045.1_Hu__GII4Sy_USA_2012.85245901639=2012.85245901639,
KX354140.1_Hu__GII4Sy_USA_2015.98904109589=2015.98904109589,
KX354141.1_Hu__GII4Sy_USA_2015.94520547945=2015.94520547945,
KX354142.1_Hu__GII4Sy_USA_2015.95890410959=2015.95890410959,
KX354143.1_Hu__GII4Sy_USA_2015.95068493151=2015.95068493151,
KX354144.1_Hu__GII4Sy_USA_2015.95068493151=2015.95068493151,
KX354145.1_Hu__GII4Sy_USA_2015.92602739726=2015.92602739726,
KX354146.1_Hu__GII4Sy_USA_2015.86575342466=2015.86575342466,
KC517370.1_Hu__GII4Sy_Taiwan_2012.363388=2012.363388,
KP681613.1_Hu__GII4Sy_Slovenia_2014.136986=2014.136986,
KP681614.1_Hu__GII4Sy_Slovenia_2014.136986=2014.136986,
KP681615.1_Hu__GII4Sy_Slovenia_2014.254795=2014.254795,
LC153121.1_Hu_GIIP16_GII4Sy_Japan_2016.043716=2016.043716,
LC153122.1_Hu_GIIP16_GII4Sy_Japan_2016.20765=2016.20765,
KR904238.1_Hu_GIIPe_GII4Sy_SA_2013.326027=2013.326027,
KJ710247.1_Hu_GIIPe_GII4Sy_SA_2012.852459=2012.852459,
KF378731.1_Hu_GIIP4NO_GII4Sy_Italy_2013.024658=2013.024658,
KF145148.1_Hu_GIIPe_GII4Sy_Japan_2012.5=2012.5,
AB972499.1_Hu_GIIPe_GII4Sy_Japan_2011.5=2011.5,
JX459907.1_Hu_GIIPe_GII4Sy_Australia_2012.374317=2012.374317,
LN854566.1_Hu_GIIP4NO_GII4Sy_Netherlands_2014.5=2014.5,
LC175468.1_Hu_GIIP16_GII4Sy_Japan_2016.5=2016.5,
KX907727.1_Hu_GIIP16_GII4Sy_USA_2015.86575342466=2015.86575342466,
NOR-2565_3_Hu_GIIP16_GII4Sy_UK_2016.065574=2016.065574,
NOR-2559_Hu_GIIP16_GII4Sy_UK_2016.016393=2016.016393,
NOR-2558_Hu_GIIP16_GII4Sy_UK_2016.013661=2016.013661,
NOR-2518_Hu_GIIP16_GII4Sy_UK_2015.761644=2015.761644,
NOR-2516_Hu_GIIP16_GII4Sy_UK_2015.747945=2015.747945,
NOR-2515_Hu_GIIP16_GII4Sy_UK_2015.745205=2015.745205,
NOR-2520_Hu_GIIP16_GII4Sy_UK_2015.79726=2015.79726                <taxa id="TaxonSet.norovirus_1,2" spec="TaxonSet">
                    <alignment id="norovirus_1,2" spec="FilteredAlignment" filter="1::3,2::3">
                        <data idref="norovirus"/>
                    </alignment>
                </taxa>
            </trait>
            <taxonset idref="TaxonSet.norovirus_1,2"/>
        </tree>
        <parameter id="gammaShape.s:norovirus_1,2" name="stateNode">1.0</parameter>
        <parameter id="kappa.s:norovirus_1,2" lower="0.0" name="stateNode">2.0</parameter>
        <parameter id="gammaShape.s:norovirus_3" name="stateNode">1.0</parameter>
        <parameter id="kappa.s:norovirus_3" lower="0.0" name="stateNode">2.0</parameter>
        <parameter id="ucldMean.c:norovirus_1,2" name="stateNode">0.0064</parameter>
        <parameter id="ucldStdev.c:norovirus_1,2" lower="0.0" name="stateNode">0.1</parameter>
        <stateNode id="rateCategories.c:norovirus_1,2" spec="parameter.IntegerParameter" dimension="138">1</stateNode>
        <parameter id="bPopSizes.t:norovirus_1,2" dimension="5" lower="0.0" name="stateNode" upper="380000.0">380.0</parameter>
        <stateNode id="bGroupSizes.t:norovirus_1,2" spec="parameter.IntegerParameter" dimension="5">1</stateNode>
        <parameter id="freqParameter.s:norovirus_1,2" dimension="4" lower="0.0" name="stateNode" upper="1.0">0.25</parameter>
        <parameter id="freqParameter.s:norovirus_3" dimension="4" lower="0.0" name="stateNode" upper="1.0">0.25</parameter>
    </state>

    <init id="RandomTree.t:norovirus_1,2" spec="beast.evolution.tree.RandomTree" estimate="false" initial="@Tree.t:norovirus_1,2" taxa="@norovirus_1,2">
        <populationModel id="ConstantPopulation0.t:norovirus_1,2" spec="ConstantPopulation">
            <parameter id="randomPopSize.t:norovirus_1,2" name="popSize">1.0</parameter>
        </populationModel>
    </init>

    <distribution id="posterior" spec="util.CompoundDistribution">
        <distribution id="prior" spec="util.CompoundDistribution">
            <distribution id="BayesianSkyline.t:norovirus_1,2" spec="BayesianSkyline" groupSizes="@bGroupSizes.t:norovirus_1,2" popSizes="@bPopSizes.t:norovirus_1,2">
                <treeIntervals id="BSPTreeIntervals.t:norovirus_1,2" spec="TreeIntervals" tree="@Tree.t:norovirus_1,2"/>
            </distribution>
            <distribution id="MarkovChainedPopSizes.t:norovirus_1,2" spec="beast.math.distributions.MarkovChainDistribution" jeffreys="true" parameter="@bPopSizes.t:norovirus_1,2"/>
            <prior id="GammaShapePrior.s:norovirus_1,2" name="distribution" x="@gammaShape.s:norovirus_1,2">
                <Exponential id="Exponential.0" name="distr">
                    <parameter id="RealParameter.0" lower="0.0" name="mean" upper="0.0">1.0</parameter>
                </Exponential>
            </prior>
            <prior id="GammaShapePrior.s:norovirus_3" name="distribution" x="@gammaShape.s:norovirus_3">
                <Exponential id="Exponential.01" name="distr">
                    <parameter id="RealParameter.01" lower="0.0" name="mean" upper="0.0">1.0</parameter>
                </Exponential>
            </prior>
            <prior id="KappaPrior.s:norovirus_1,2" name="distribution" x="@kappa.s:norovirus_1,2">
                <LogNormal id="LogNormalDistributionModel.0" name="distr">
                    <parameter id="RealParameter.02" estimate="false" name="M">1.0</parameter>
                    <parameter id="RealParameter.03" estimate="false" name="S">1.25</parameter>
                </LogNormal>
            </prior>
            <prior id="KappaPrior.s:norovirus_3" name="distribution" x="@kappa.s:norovirus_3">
                <LogNormal id="LogNormalDistributionModel.01" name="distr">
                    <parameter id="RealParameter.04" estimate="false" name="M">1.0</parameter>
                    <parameter id="RealParameter.05" estimate="false" name="S">1.25</parameter>
                </LogNormal>
            </prior>
            <prior id="MeanRatePrior.c:norovirus_1,2" name="distribution" x="@ucldMean.c:norovirus_1,2">
                <LogNormal id="LogNormalDistributionModel.02" meanInRealSpace="true" name="distr">
                    <parameter id="RealParameter.06" estimate="false" name="M">0.0064</parameter>
                    <parameter id="RealParameter.07" estimate="false" lower="0.0" name="S" upper="5.0">0.1</parameter>
                </LogNormal>
            </prior>
            <prior id="ucldStdevPrior.c:norovirus_1,2" name="distribution" x="@ucldStdev.c:norovirus_1,2">
                <Gamma id="Gamma.0" name="distr">
                    <parameter id="RealParameter.08" estimate="false" name="alpha">0.5396</parameter>
                    <parameter id="RealParameter.09" estimate="false" name="beta">0.3819</parameter>
                </Gamma>
            </prior>
        </distribution>
        <distribution id="likelihood" spec="util.CompoundDistribution" useThreads="true">
            <distribution id="treeLikelihood.norovirus_1,2" spec="ThreadedTreeLikelihood" data="@norovirus_1,2" tree="@Tree.t:norovirus_1,2">
                <siteModel id="SiteModel.s:norovirus_1,2" spec="SiteModel" gammaCategoryCount="4" shape="@gammaShape.s:norovirus_1,2">
                    <parameter id="mutationRate.s:norovirus_1,2" estimate="false" name="mutationRate">1.0</parameter>
                    <parameter id="proportionInvariant.s:norovirus_1,2" estimate="false" lower="0.0" name="proportionInvariant" upper="1.0">0.0</parameter>
                    <substModel id="hky.s:norovirus_1,2" spec="HKY" kappa="@kappa.s:norovirus_1,2">
                        <frequencies id="estimatedFreqs.s:norovirus_1,2" spec="Frequencies" frequencies="@freqParameter.s:norovirus_1,2"/>
                    </substModel>
                </siteModel>
                <branchRateModel id="RelaxedClock.c:norovirus_1,2" spec="beast.evolution.branchratemodel.UCRelaxedClockModel" clock.rate="@ucldMean.c:norovirus_1,2" rateCategories="@rateCategories.c:norovirus_1,2" tree="@Tree.t:norovirus_1,2">
                    <LogNormal id="LogNormalDistributionModel.c:norovirus_1,2" S="@ucldStdev.c:norovirus_1,2" meanInRealSpace="true" name="distr">
                        <parameter id="RealParameter.010" estimate="false" lower="0.0" name="M" upper="1.0">1.0</parameter>
                    </LogNormal>
                </branchRateModel>
            </distribution>
            <distribution id="treeLikelihood.norovirus_3" spec="ThreadedTreeLikelihood" branchRateModel="@RelaxedClock.c:norovirus_1,2" tree="@Tree.t:norovirus_1,2">
                <data
id="norovirus_3"
spec="FilteredAlignment"
data="@norovirus"
filter="3::3"/>
                <siteModel id="SiteModel.s:norovirus_3" spec="SiteModel" gammaCategoryCount="4" shape="@gammaShape.s:norovirus_3">
                    <parameter id="mutationRate.s:norovirus_3" estimate="false" name="mutationRate">1.0</parameter>
                    <parameter id="proportionInvariant.s:norovirus_3" estimate="false" lower="0.0" name="proportionInvariant" upper="1.0">0.0</parameter>
                    <substModel id="hky.s:norovirus_3" spec="HKY" kappa="@kappa.s:norovirus_3">
                        <frequencies id="estimatedFreqs.s:norovirus_3" spec="Frequencies" frequencies="@freqParameter.s:norovirus_3"/>
                    </substModel>
                </siteModel>
            </distribution>
        </distribution>
    </distribution>

    <operator id="gammaShapeScaler.s:norovirus_1,2" spec="ScaleOperator" parameter="@gammaShape.s:norovirus_1,2" scaleFactor="0.5" weight="0.1"/>

    <operator id="KappaScaler.s:norovirus_1,2" spec="ScaleOperator" parameter="@kappa.s:norovirus_1,2" scaleFactor="0.5" weight="0.1"/>

    <operator id="gammaShapeScaler.s:norovirus_3" spec="ScaleOperator" parameter="@gammaShape.s:norovirus_3" scaleFactor="0.5" weight="0.1"/>

    <operator id="KappaScaler.s:norovirus_3" spec="ScaleOperator" parameter="@kappa.s:norovirus_3" scaleFactor="0.5" weight="0.1"/>

    <operator id="ucldMeanScaler.c:norovirus_1,2" spec="ScaleOperator" parameter="@ucldMean.c:norovirus_1,2" scaleFactor="0.5" weight="1.0"/>

    <operator id="ucldStdevScaler.c:norovirus_1,2" spec="ScaleOperator" parameter="@ucldStdev.c:norovirus_1,2" scaleFactor="0.5" weight="3.0"/>

    <operator id="CategoriesRandomWalk.c:norovirus_1,2" spec="IntRandomWalkOperator" parameter="@rateCategories.c:norovirus_1,2" weight="10.0" windowSize="1"/>

    <operator id="CategoriesSwapOperator.c:norovirus_1,2" spec="SwapOperator" intparameter="@rateCategories.c:norovirus_1,2" weight="10.0"/>

    <operator id="CategoriesUniform.c:norovirus_1,2" spec="UniformOperator" parameter="@rateCategories.c:norovirus_1,2" weight="10.0"/>

    <operator id="relaxedUpDownOperator.c:norovirus_1,2" spec="UpDownOperator" scaleFactor="0.75" weight="3.0">
        <up idref="ucldMean.c:norovirus_1,2"/>
        <down idref="Tree.t:norovirus_1,2"/>
    </operator>

    <operator id="BayesianSkylineTreeScaler.t:norovirus_1,2" spec="ScaleOperator" scaleFactor="0.5" tree="@Tree.t:norovirus_1,2" weight="3.0"/>

    <operator id="BayesianSkylineTreeRootScaler.t:norovirus_1,2" spec="ScaleOperator" rootOnly="true" scaleFactor="0.5" tree="@Tree.t:norovirus_1,2" weight="3.0"/>

    <operator id="BayesianSkylineUniformOperator.t:norovirus_1,2" spec="Uniform" tree="@Tree.t:norovirus_1,2" weight="30.0"/>

    <operator id="BayesianSkylineSubtreeSlide.t:norovirus_1,2" spec="SubtreeSlide" tree="@Tree.t:norovirus_1,2" weight="15.0"/>

    <operator id="BayesianSkylineNarrow.t:norovirus_1,2" spec="Exchange" tree="@Tree.t:norovirus_1,2" weight="15.0"/>

    <operator id="BayesianSkylineWide.t:norovirus_1,2" spec="Exchange" isNarrow="false" tree="@Tree.t:norovirus_1,2" weight="3.0"/>

    <operator id="BayesianSkylineWilsonBalding.t:norovirus_1,2" spec="WilsonBalding" tree="@Tree.t:norovirus_1,2" weight="3.0"/>

    <operator id="popSizesScaler.t:norovirus_1,2" spec="ScaleOperator" parameter="@bPopSizes.t:norovirus_1,2" scaleFactor="0.75" weight="15.0"/>

    <operator id="groupSizesDelta.t:norovirus_1,2" spec="DeltaExchangeOperator" integer="true" weight="6.0">
        <intparameter idref="bGroupSizes.t:norovirus_1,2"/>
    </operator>

    <operator id="FrequenciesExchanger.s:norovirus_1,2" spec="DeltaExchangeOperator" delta="0.01" weight="0.1">
        <parameter idref="freqParameter.s:norovirus_1,2"/>
    </operator>

    <operator id="FrequenciesExchanger.s:norovirus_3" spec="DeltaExchangeOperator" delta="0.01" weight="0.1">
        <parameter idref="freqParameter.s:norovirus_3"/>
    </operator>

    <logger id="tracelog" fileName="norovirus.log" logEvery="10000" model="@posterior" sanitiseHeaders="true" sort="smart">
        <log idref="posterior"/>
        <log idref="likelihood"/>
        <log idref="prior"/>
        <log idref="treeLikelihood.norovirus_3"/>
        <log idref="treeLikelihood.norovirus_1,2"/>
        <log id="TreeHeight.t:norovirus_1,2" spec="beast.evolution.tree.TreeHeightLogger" tree="@Tree.t:norovirus_1,2"/>
        <log idref="gammaShape.s:norovirus_1,2"/>
        <log idref="kappa.s:norovirus_1,2"/>
        <log idref="gammaShape.s:norovirus_3"/>
        <log idref="kappa.s:norovirus_3"/>
        <log idref="ucldMean.c:norovirus_1,2"/>
        <log idref="ucldStdev.c:norovirus_1,2"/>
        <log id="rate.c:norovirus_1,2" spec="beast.evolution.branchratemodel.RateStatistic" branchratemodel="@RelaxedClock.c:norovirus_1,2" tree="@Tree.t:norovirus_1,2"/>
        <log idref="BayesianSkyline.t:norovirus_1,2"/>
        <log idref="bPopSizes.t:norovirus_1,2"/>
        <log idref="bGroupSizes.t:norovirus_1,2"/>
        <log idref="freqParameter.s:norovirus_1,2"/>
        <log idref="freqParameter.s:norovirus_3"/>
    </logger>

    <logger id="screenlog" logEvery="10000">
        <log idref="posterior"/>
        <log id="ESS.0" spec="util.ESS" arg="@posterior"/>
        <log idref="likelihood"/>
        <log idref="prior"/>
    </logger>

    <logger id="treelog.t:norovirus_1,2" fileName="$(tree).trees" logEvery="10000" mode="tree">
        <log id="TreeWithMetaDataLogger.t:norovirus_1,2" spec="beast.evolution.tree.TreeWithMetaDataLogger" branchratemodel="@RelaxedClock.c:norovirus_1,2" tree="@Tree.t:norovirus_1,2"/>
    </logger>

</run>

</beast>
